# Supplementary material for: The astrocyte-produced growth factor HB-EGF limits autoimmune CNS pathology
Source: Nat Immunol. 2024 Feb 26;25(3):432–47. doi: 10.1038/s41590-024-01756-6 (PMC10907300; doi:10.1038/s41590-024-01756-6)
Supplement: Supplementary file 4 — Patient information for Extended Data Fig. 1g. [file 41590_2024_1756_MOESM4_ESM.xlsx]

## Sheet: Tabelle1
Supplementary Information Table 2
Extended Data Fig. 1g: Patient characteristics
Patient #	Diagnosis	Sex (f: female; m: male)	Age (in years)	EDSS	Therapy
1	Headache control	f	39.6769	NA	NA
2	Headache control	f	29.0021	NA	NA
3	Headache control	f	30.4586	NA	NA
4	Headache control	f	34.1547	NA	NA
5	Headache control	f	33.6838	NA	NA
6	Headache control	f	35.7235	NA	NA
7	Headache control	f	26.4312	NA	NA
8	Headache control	m	64.2902	NA	NA
9	Headache control	m	25.3251	NA	NA
10	Headache control	m	29.8864	NA	NA
11	Headache control	f	27.5455	NA	NA
12	Headache control	f	43.2635	NA	NA
13	Headache control	f	44.4052	NA	NA
14	Headache control	f	52.6078	NA	NA
15	Headache control	f	30.9131	NA	NA
16	Headache control	m	52.5804	NA	NA
17	Headache control	m	45.4867	NA	NA
18	Headache control	m	51.4004	NA	NA
19	Headache control	f	52.8624	NA	NA
20	Headache control	f	28.2108	NA	NA
21	CIS	f	25.6619	0	0
22	CIS	m	35.4716	0	0
23	CIS	f	31.3593	0	0
24	CIS	f	28.0301	0	0
25	CIS	f	36.5585	0	0
26	CIS	f	39.4305	1	0
27	CIS	f	52.7146	1	0
28	CIS	f	26.204	1	0
29	CIS	f	47.091	1	0
30	CIS	m	37.9083	1	0
31	CIS	f	36.0082	1	0
32	CIS	f	34.0945	2	0
33	CIS	f	34.371	2	0
34	CIS	f	30.8994	2	0
35	CIS	m	44.1451	2	0
36	CIS	f	24.4901	2	0
37	CIS	f	33.7002	2	0
38	CIS	m	35.1786	2	0
39	CIS	m	31.3292	3	0
40	CIS	f	21.5825	3	0
41	CIS	f	15.7947	3.5	0
42	SPMS	f	52.4271	3	0
43	SPMS	f	66.9596	3	0
44	SPMS	f	56.1697	4	0
45	SPMS	f	56.8789	4	0
46	SPMS	m	64.4463	4	Glatiramer acetate
47	SPMS	f	72.386	5	0
48	SPMS	m	59.2361	5	0
49	SPMS	m	58.7515	6.5	Natalizumab
50	SPMS	m	51.3566	6.5	0
51	SPMS	m	34.9651	7	0
52	SPMS	m	33.0568	7	0
53	SPMS	f	57.5305	7.5	0
54	PPMS	m	45.1964	2	0
55	PPMS	m	25.9274	2.5	0
56	PPMS	m	42.9459	2.5	0
57	PPMS	f	55.8138	3	0
58	PPMS	m	54.7488	3	0
59	PPMS	m	33.2594	3.5	0
60	PPMS	f	49.8371	3.5	0
61	PPMS	f	51.9014	4	0
62	PPMS	m	50.8446	4	0
63	PPMS	m	54.757	4	0
64	PPMS	m	54.8309	4.5	0
65	PPMS	f	64.9062	4.5	0
66	PPMS	f	44.7529	5	0
67	PPMS	f	45.8152	6.5	Rituximab
68	PPMS	f	30.7926	8.5	0
