# Supplementary material for: The astrocyte-produced growth factor HB-EGF limits autoimmune CNS pathology
Source: Nat Immunol. 2024 Feb 26;25(3):432–47. doi: 10.1038/s41590-024-01756-6 (PMC10907300; doi:10.1038/s41590-024-01756-6)
Supplement: Supplementary file 5 — JASPAR transcription factor binding sites. [file 41590_2024_1756_MOESM5_ESM.xlsx]

## Sheet: JASPAR.TF.bind.sites.MOUSE
Matrix ID	Name	Score	Relative score	Sequence ID	Start	End	Strand	Predicted sequence
MA0259.1	MA0259.1.ARNT::HIF1A	11.199	1	ref|NC_000084.7|:c36649866-36648847	185	192	-	GGACGTGC
MA1106.1	MA1106.1.HIF1A	12.1522	0.978254	ref|NC_000084.7|:c36649866-36648847	183	192	-	GGACGTGCTG
MA1106.1	MA1106.1.HIF1A	8.17759	0.884669	ref|NC_000084.7|:c36649866-36648847	185	194	+	GCACGTCCCT
MA0006.1	MA0006.1.Ahr::Arnt	6.15805	0.853843	ref|NC_000084.7|:c36649866-36648847	561	566	+	TTCGTG
MA0006.1	MA0006.1.Ahr::Arnt	6.15805	0.853843	ref|NC_000084.7|:c36649866-36648847	644	649	+	TGCTTG

## Sheet: JASPAR.TF.bind.sites.HUMAN
Matrix ID	Name	Score	Relative score	Sequence ID	Start	End	Strand	Predicted sequence
MA0259.1	MA0259.1.ARNT::HIF1A	11.199	1	ref|NC_000005.10|:c140347589-140346602	84	91	-	GGACGTGC
MA0004.1	MA0004.1.Arnt	10.3511	1	ref|NC_000005.10|:c140347589-140346602	510	515	+	CACGTG
MA0004.1	MA0004.1.Arnt	10.3511	1	ref|NC_000005.10|:c140347589-140346602	510	515	-	CACGTG
MA1106.1	MA1106.1.HIF1A	12.1522	0.978254	ref|NC_000005.10|:c140347589-140346602	82	91	-	GGACGTGCTG
MA0259.1	MA0259.1.ARNT::HIF1A	8.80221	0.928497	ref|NC_000005.10|:c140347589-140346602	509	516	-	ACACGTGA
MA1106.1	MA1106.1.HIF1A	8.17759	0.884669	ref|NC_000005.10|:c140347589-140346602	84	93	+	GCACGTCCCT
MA1106.1	MA1106.1.HIF1A	7.64198	0.872058	ref|NC_000005.10|:c140347589-140346602	507	516	-	ACACGTGAAT

## Sheet: MULAN.conserved.TF bind.sites
Matrix ID	Name	Strand Mouse	Start-End mouse	Predicted Sequence Mouse	Strand Human	Start-End Human	Predicted Sequence Human
1	V$SP1_01	-	156-165	acCCAGCCct	-	52-61	acCCAGCCct
2	V$USF_Q6	-	161-170	gcCCTGTGtc	-	57-66	gcCCTGTGtc
3	V$HIF1_Q3	-	181-194	cccaGCACGTccct	-	80-93	cccaGCACGTccct
4	V$HIF1_Q5	-	182-193	ccagCACGTccc	-	81-92	ccagCACGTccc
5	V$AHRHIF_Q6	-	183-191	cagCACGtc	-	82-90	cagCACGtc
6	V$ZF5_B	-	183-195	caGCACGtccctg	-	82-94	caGCACGtccctg
7	V$ATATA_B	-	199-208	gCTGAAATAc	-	98-107	aCTGAAATAc
8	V$RORA2_01	+	224-236	ttATTTGAGTCAg	+	124-136	ttCTTTGGGTCAg
9	V$FXR_IR1_Q6	-	235-247	aGGACATTGACTC	-	135-147	aGGACAGTGACTC
10	V$P53_DECAMER_Q2	-	401-410	aggCTTGctc	-	299-308	aggCTTGttt
11	V$P53_02	+	401-410	aGGCTTGctc	+	299-308	aGGCTTGttt
12	V$RBPJK_01	+	438-448	agCCTGGGAAc	+	336-346	agCCTGGGAAt
13	V$HNF4_Q6_02	+	459-464	AGTTCA	+	357-362	AGTTCA
14	V$EBF_Q6	+	485-495	gTCCCCTGGGg	+	374-384	gTCCCCTGAGg
15	V$CETS1P54_02	-	517-529	taactTCCtttgc	-	424-436	taactTCCtttgc
16	V$ETS_Q6	+	519-526	acTTCCtt	+	426-433	acTTCCtt
17	V$PEA3_Q6	+	519-525	ACTTCCt	+	426-432	ACTTCCt
18	V$MYOD_Q6_01	-	787-804	cttcgcCACCTGctggtc	-	733-750	ctccgcCACCTGccggtc
19	V$E47_01	-	788-802	ttcgcCACCTGCtgg	-	734-748	tccgcCACCTGCcgg
20	V$E12_Q6	-	790-800	cgcCACCTGct	-	736-746	cgcCACCTGcc
21	V$LMO2COM_01	-	790-801	cgcCACCTGctg	-	736-747	cgcCACCTGccg
22	V$MYOD_01	-	790-801	cgcCACCTGctg	-	736-747	cgcCACCTGccg
23	V$AP4_Q6_01	+	791-799	gcCACCTGc	+	737-745	gcCACCTGc
24	V$MYOD_Q6	+	791-800	gcCACCTGct	+	737-746	gcCACCTGcc
25	V$TAL1_Q6	+	791-800	gCCACCTGCT	+	737-746	gCCACCTGCC
26	V$EBOX_Q6_01	+	792-801	cCACCTGctg	+	738-747	cCACCTGccg
27	V$USF_C	+	792-799	cCACCTGc	+	738-745	cCACCTGc
28	V$MYOGENIN_Q6	-	793-800	CACCTGct	-	739-746	CACCTGcc
29	V$E2A_Q6	+	793-800	CACCTGct	+	739-746	CACCTGcc
30	V$FXR_IR1_Q6	-	800-812	tGGTCATTCACCC	-	746-758	cGGTCAGTAGCCC
31	V$PAX4_04	+	853-882	aAAAAATGTGAGCGCCTCCGGGTCCTCCCg	+	797-826	aAAAATTGTGAACGCCGCCCTCTCCTCCCg
32	V$E2F_Q2	-	879-884	ccCGCC	-	823-828	ccCGCC
33	V$ETF_Q6	-	880-886	CCGCCGC	-	836-842	CCGCCGC
34	V$KROX_Q6	-	955-968	gggaaGGGGGCGgt	-	907-920	agggaGGGGGCGgc
35	V$GC_01	+	959-972	aggGGGCGGTGccg	+	911-924	aggGGGCGGCGccg
36	V$SP1_Q4_01	+	959-971	aggGGGCGGtgcc	+	911-923	aggGGGCGGcgcc
37	V$SP1_Q6	+	959-971	aggGGGCGGTgcc	+	911-923	aggGGGCGGCgcc
38	V$SP1_Q2_01	-	960-969	ggGGGCGGTg	-	912-921	ggGGGCGGCg
39	V$ZF5_01	+	960-967	GGGGGCgg	+	912-919	GGGGGCgg
40	V$KROX_Q6	-	961-974	ggggcGGTGCCGgg	-	913-926	ggggcGGCGCCGgg
41	V$ETF_Q6	+	961-967	GGGGCGG	+	913-919	GGGGCGG
42	V$SP1_Q6_01	+	961-970	gGGGCGGTgc	+	913-922	gGGGCGGCgc
43	V$AP2_Q6	-	965-976	cggTGCCGGGcg	-	917-928	cggCGCCGGGcg
44	V$AP2_Q3	+	966-981	ggTGCCGGGCggggcg	+	918-933	ggCGCCGGGCggggcg
45	V$SP1_Q4_01	+	969-981	gccGGGCGGggcg	+	921-933	gccGGGCGGggcg
46	V$SP1_Q6	+	969-981	gccGGGCGGGgcg	+	921-933	gccGGGCGGGgcg
47	V$SP1_Q2_01	-	970-979	ccGGGCGGGg	-	922-931	ccGGGCGGGg
48	V$SP1_01	+	971-980	cgGGCGGGgc	+	923-932	cgGGCGGGgc
49	V$SP1_Q6_01	+	971-980	cGGGCGGGgc	+	923-932	cGGGCGGGgc
50	V$CACD_01	-	972-979	GGGCGGGG	-	924-931	GGGCGGGG
51	V$ZF5_01	+	972-979	GGGCGGgg	+	924-931	GGGCGGgg
52	V$E2F_Q2	+	973-978	GGCGgg	+	925-930	GGCGgg
53	V$GC_01	+	974-987	gcgGGGCGGGGctc	+	926-939	gcgGGGCGGAGctt
54	V$SP1_Q4_01	+	974-986	gcgGGGCGGggct	+	926-938	gcgGGGCGGagct
55	V$SP1_Q6	+	974-986	gcgGGGCGGGgct	+	926-938	gcgGGGCGGAgct
56	V$SP1_Q2_01	-	975-984	cgGGGCGGGg	-	927-936	cgGGGCGGAg
57	V$ETF_Q6	+	976-982	GGGGCGG	+	928-934	GGGGCGG
58	V$SP1_Q6_01	+	976-985	gGGGCGGGgc	+	928-937	gGGGCGGAgc
59	V$E2F1_Q6_01	+	1008-1017	tATTCCCGgc	+	958-967	tATTCCCGgc
60	V$E2F1DP1_01	+	1009-1016	aTTCCCGG	+	959-966	aTTCCCGG
61	V$E2F1_Q4	+	1009-1016	aTTCCCGG	+	959-966	aTTCCCGG
62	V$E2F4DP2_01	+	1009-1016	ATTCCCGG	+	959-966	ATTCCCGG

## Sheet: JASPAR.TF.bind.sites Luciferase
Matrix ID	Name	Score	Relative score	Sequence ID	Start	End	Strand	Predicted sequence
MA0259.1	MA0259.1.ARNT::HIF1A	11.199	1	human	158	165	-	GGACGTGC
MA0004.1	MA0004.1.Arnt	10.3511	1	human	584	589	+	CACGTG
MA0004.1	MA0004.1.Arnt	10.3511	1	human	584	589	-	CACGTG
MA1106.1	MA1106.1.HIF1A	12.1522	0.978254	human	156	165	-	GGACGTGCTG
MA0259.1	MA0259.1.ARNT::HIF1A	8.80221	0.928497	human	583	590	-	ACACGTGA
MA1106.1	MA1106.1.HIF1A	8.17759	0.884669	human	158	167	+	GCACGTCCCT
MA1106.1	MA1106.1.HIF1A	7.64198	0.872058	human	581	590	-	ACACGTGAAT
MA0006.1	MA0006.1.Ahr::Arnt	6.15805	0.853843	human	67	72	-	TGTGTG
