# Supplementary material for: The astrocyte-produced growth factor HB-EGF limits autoimmune CNS pathology
Source: Nat Immunol. 2024 Feb 26;25(3):432–47. doi: 10.1038/s41590-024-01756-6 (PMC10907300; doi:10.1038/s41590-024-01756-6)
Supplement: Supplementary file 6 — Patient information for Fig. 8a. [file 41590_2024_1756_MOESM6_ESM.xlsx]

## Sheet: Tabelle1
Supplementary Information Table 4
Fig. 8a: Patient characteristics
Patient #	Age (years)	Gender	Diagnosis	Therapy	Disease duration
Patient 1	30-40	Female	Multiple Sclerosis	Cortison, Plasmapheresis, Escitalopram	7 Months
Patient 2	50-60	Female	Multiple Sclerosis	Unknown	6 years
Patient 3	20-30	Female	ADEM	Cortison	2 Months
