# Supplementary material for: The astrocyte-produced growth factor HB-EGF limits autoimmune CNS pathology
Source: Nat Immunol. 2024 Feb 26;25(3):432–47. doi: 10.1038/s41590-024-01756-6 (PMC10907300; doi:10.1038/s41590-024-01756-6)
Supplement: Supplementary file 7 — Statistical source data for the methylation analysis of the HBEGF promoter region in MS and control patients in Fig. 8. [file 41590_2024_1756_MOESM7_ESM.xlsx]

## Sheet: Figure 8 summary Limma
CpG features
CpG	Chr	MAPINFO (hg19)	gene	feature	cgi	AHR	HIF1a
cg18722504	5	139712966	HBEGF	3'UTR	open sea	0	0
cg24584094	5	139715476	HBEGF	Body	opensea	0	0
cg06280592	5	139717988	HBEGF	Body	opensea	0	0
cg26306638	5	139722098	HBEGF	Body	shelf	0	0
cg05102281	5	139723385	HBEGF	Body	shelf	0	0
cg25179317	5	139724307	HBEGF	Body	shore	0	0
cg00264129	5	139725093	HBEGF	Body	shore	1	0
cg15636295	5	139725250	HBEGF	Body	shore	0	1
cg01599709	5	139725677	HBEGF	Body	island	0	0
cg05417087	5	139726056	HBEGF	1stExon	island	0	0
cg08245420	5	139726438	HBEGF	TSS1500	shore	0	0
cg20868410	5	139726466	HBEGF	TSS1500	shore	1	0
cg00521255	5	139726689	HBEGF	TSS1500	shore	0	0
cg12622515	5	139727487	HBEGF	TSS1500	shore	1	0
Bulk NAWM
CpG	Mean.NNC	Mean.MS	DeltaBeta.raw	DeltaBeta.fitted	Beta.P.Value	Beta.adj.P.Val	logFC	t	P.Value	adj.P.Val
cg18722504	0.876627	0.873629	-0.00299832	-0.00308058	0.53104	0.999932	-0.0439941	-0.646227	0.521483	0.999838
na	na	na	na	na	na	na	na	na	na	na
na	na	na	na	na	na	na	na	na	na	na
cg26306638	0.837396	0.818211	-0.0191847	-0.00998023	0.316391	0.999932	-0.121089	-1.21004	0.232712	0.999838
na	na	na	na	na	na	na	na	na	na	na
na	na	na	na	na	na	na	na	na	na	na
cg00264129	0.760451	0.782496	0.0220449	0.0250565	0.0434852	0.999932	0.214832	2.10764	0.0407842	0.992451
cg15636295	0.299867	0.319747	0.0198806	0.00965192	0.556887	0.999932	0.0764424	0.688086	0.495004	0.999838
cg01599709	0.122593	0.129429	0.00683573	0.0109302	0.141378	0.999932	0.120391	1.31353	0.1958	0.999838
cg05417087	0.0920532	0.0912044	-0.000848713	-0.00174562	0.700039	0.999932	-0.028235	-0.37343	0.710619	0.999838
cg08245420	0.112615	0.111354	-0.00126029	-0.00228645	0.673387	0.999932	0.0484865	0.596448	0.553927	0.999838
cg20868410	0.0699453	0.0712193	0.001274	0.0013618	0.70839	0.999932	0.025102	0.337552	0.737303	0.999838
cg00521255	0.195698	0.215396	0.0196971	0.0235004	0.0164308	0.999932	0.202943	2.45427	0.0181366	0.961152
NAWM Glia
CpG	Mean.MS	Mean.NNC	DeltaBeta.raw	DeltaBeta.fitted	logFC	AveExpr	t	P.Value	adj.P.Val
cg18722504	0.920785	0.921324	-0.000538934	-0.000126396	0.00319547	3.55555	0.0396307	0.968597	0.995505
cg24584094	0.92826	0.928219	4.13849e-05	-0.00517063	-0.12302	3.70433	-1.45461	0.154081	0.694632
cg06280592	0.925977	0.910294	0.0156836	0.00935562	0.190159	3.47668	2.2589	0.0297785	0.460409
cg26306638	0.890807	0.87627	0.0145371	0.012291	0.194389	2.93327	1.53944	0.132077	0.670687
cg05102281	0.936546	0.922379	0.0141666	0.0103065	0.267571	3.72641	1.98195	0.0548359	0.542827
cg25179317	0.803953	0.806639	-0.00268599	0.00105225	0.0176663	2.06695	0.151566	0.88034	0.981261
cg00264129	0.799757	0.778915	0.0208416	0.022986	0.221985	1.90525	1.82005	0.0767247	0.590352
cg15636295	0.265335	0.200145	0.0651901	0.0724273	0.593405	-1.81679	3.55757	0.00103316	0.148675
cg01599709	0.0490689	0.0461471	0.00292178	0.00293697	0.0986832	-4.35018	0.896682	0.375598	0.840542
cg05417087	0.0487283	0.0524146	-0.00368627	-0.00821342	-0.257217	-4.23971	-2.44552	0.0192653	0.406586
cg08245420	0.0560295	0.0484415	0.00758798	0.0112945	0.300491	-4.22879	2.75288	0.00904676	0.322423
cg20868410	0.0303481	0.0330781	-0.00273002	-0.0036867	-0.175421	-4.9291	-2.40159	0.0213805	0.419101
cg00521255	0.122899	0.11291	0.00998971	0.0104842	0.131502	-2.94344	1.10835	0.274757	0.788077
cg12622515	0.856684	0.841183	0.0155006	-0.00606419	-0.0838521	2.50165	-0.678827	0.501408	0.888543

## Sheet: Figure 8 Bulk NAWM.Fitted.BETA.
Accession	Title	Age	Disease status	Tissue	Gender	Additional diagnosis	Clinical_group	MS_subtype	MS_duration	PM_interval	Sample_Group	Sample_Name	cg18722504	cg26306638	cg00264129	cg15636295	cg01599709	cg05417087	cg08245420	cg20868410	cg00521255
GSM992002	MS231	59	Multiple sclerosis	Frontal lobe white matter	F	bronchopneumonia	MS	PP	27	12	MS	MS231	0.881909	0.828587	0.780446	0.312914	0.12034	0.0941985	0.119055	0.0792299	0.221378
GSM992003	MS273	61	Multiple sclerosis	Frontal lobe white matter	M	septicemia, urinary tract infection	MS	PP	31	24	MS	MS273	0.879202	0.818771	0.772223	0.298451	0.137814	0.0940206	0.0938573	0.0582951	0.210638
GSM992006	MS2946	59	Multiple sclerosis	Frontal lobe white matter	M	dementia	MS	PP	12	15	MS	MS2946	0.867818	0.815305	0.778965	0.312819	0.127078	0.084498	0.110142	0.0677307	0.220432
GSM992000	MS3840	61	Multiple sclerosis	Frontal lobe white matter	F	chronic urinary tract infection, pneumonia	MS	PP	17	22.8	MS	MS3840	0.866762	0.818787	0.778285	0.309801	0.120003	0.0848209	0.119877	0.0752821	0.20781
GSM991987	MS3931	74	Multiple sclerosis	Frontal lobe white matter	F	pneumonia	MS	PP	11	9.5	MS	MS3931	0.903662	0.851962	0.784358	0.291855	0.14454	0.112582	0.106357	0.0720722	0.218168
GSM992010	MS083	54	Multiple sclerosis	Frontal lobe white matter	M	bronchopneumonia	MS	PP	16	13	MS	MS083	0.873561	0.819125	0.788778	0.329671	0.130917	0.0898419	0.113592	0.0724011	0.232455
GSM991990	MS094	42	Multiple sclerosis	Frontal lobe white matter	F	bronchopneumonia	MS	PP	6	11	MS	MS094	0.877358	0.812256	0.79034	0.343478	0.137127	0.0986097	0.107252	0.0714937	0.213458
GSM991994	MS058	51	Multiple sclerosis	Frontal lobe white matter	F	unknown	MS	SP	21	15	MS	MS058	0.886209	0.825945	0.782724	0.324907	0.120958	0.0979091	0.116663	0.0800888	0.226841
GSM992011	MS060	55	Multiple sclerosis	Frontal lobe white matter	M	unknown	MS	SP	43	16	MS	MS060	0.867288	0.824407	0.818081	0.361016	0.155003	0.0937535	0.122953	0.0755781	0.238055
GSM991997	MS062	49	Multiple sclerosis	Frontal lobe white matter	F	respiratory infection	MS	SP	19	10	MS	MS062	0.8708	0.81096	0.784467	0.328741	0.135493	0.0932908	0.106786	0.0682222	0.20317
GSM991993	MS076	49	Multiple sclerosis	Frontal lobe white matter	F	chronic renal failure, heart disease	MS	SP	18	31	MS	MS076	0.889881	0.826964	0.786636	0.330323	0.128374	0.102588	0.112819	0.078254	0.226922
GSM991991	MS088	54	Multiple sclerosis	Frontal lobe white matter	F	bronchopneumonia	MS	SP		22	MS	MS088	0.883475	0.825773	0.785741	0.323544	0.130193	0.0987189	0.113374	0.075877	0.219181
GSM992001	MS093	57	Multiple sclerosis	Frontal lobe white matter	F	pneumonia	MS	SP	26	25	MS	MS093	0.873541	0.820553	0.784248	0.319217	0.130571	0.0925484	0.114085	0.0730752	0.209564
GSM992004	MS097	55	Multiple sclerosis	Frontal lobe white matter	M	bronchopneumonia	MS	SP	22	31	MS	MS097	0.842551	0.756932	0.672534	0.20119	0.0628977	0.0486263	0.0615458	0.0310712	0.141346
GSM992008	MS100	46	Multiple sclerosis	Frontal lobe white matter	M	acute polyarthritis, peptic ulceration, pneumonia	MS	SP	8	7	MS	MS100	0.869981	0.805584	0.775892	0.325536	0.122793	0.0859511	0.104685	0.0670128	0.223033
GSM992013	MS104	53	Multiple sclerosis	Frontal lobe white matter	M	urinary tract infection	MS	SP	11	12	MS	MS104	0.872593	0.822236	0.803197	0.346875	0.141623	0.0928608	0.118264	0.0749338	0.237956
GSM991999	MS109	60	Multiple sclerosis	Frontal lobe white matter	F	cerebral atherosclerosis, myocardial infarction	MS	SP	25	22	MS	MS109	0.876701	0.825352	0.780766	0.312268	0.122891	0.0917453	0.118236	0.0768647	0.215329
GSM992012	MS122	44	Multiple sclerosis	Frontal lobe white matter	M	bronchopneumonia	MS	SP	10	16	MS	MS122	0.876849	0.820997	0.811065	0.366615	0.144471	0.0974455	0.119017	0.0780435	0.24769
GSM991988	MS2771	64	Multiple sclerosis	Frontal lobe white matter	F	unknown	MS	SP	33	17.3	MS	MS2771	0.870373	0.823493	0.780063	0.306952	0.124682	0.0880349	0.118543	0.0745108	0.207921
GSM992005	MS286	45	Multiple sclerosis	Frontal lobe white matter	M	unknown	MS	SP	16	7	MS	MS286	0.852136	0.811827	0.841808	0.400226	0.178524	0.0933607	0.12338	0.0719172	0.231405
GSM991996	MS3010	50	Multiple sclerosis	Frontal lobe white matter	F	unknown	MS	SP	24	15	MS	MS3010	0.865772	0.809796	0.783416	0.32842	0.127352	0.087776	0.113778	0.0721353	0.206111
GSM991992	MS342	35	Multiple sclerosis	Frontal lobe white matter	F	unknown	MS	SP	5	9	MS	MS342	0.858881	0.793771	0.785472	0.350371	0.127069	0.0853759	0.110086	0.0702514	0.203997
GSM992007	MS3502	78	Multiple sclerosis	Frontal lobe white matter	M	bell’s palsy, cerebral vascular accident, seizure disorder	MS	SP	52	15.5	MS	MS3502	0.86888	0.826683	0.764296	0.27292	0.117586	0.0798117	0.112284	0.0668254	0.21305
GSM991989	MS377	50	Multiple sclerosis	Frontal lobe white matter	F	pneumonia	MS	SP		22	MS	MS377	0.874034	0.816058	0.782874	0.327327	0.123959	0.0916757	0.115198	0.0756533	0.214988
GSM991998	MS2765	51	Multiple sclerosis	Frontal lobe white matter	F	unknown	MS	CP	32	9	MS	MS2765	0.87046	0.814029	0.783496	0.326786	0.126808	0.0902878	0.11423	0.0736171	0.210221
GSM991995	MS4201	75	Multiple sclerosis	Frontal lobe white matter	F	chronic urinary tract infection, hypertension, hypothyroidism, migraine	MS	CP	29	13.8	MS	MS4201	0.876836	0.836537	0.775738	0.288525	0.11785	0.0885012	0.124357	0.0789408	0.214148
GSM991986	MS4218	63	Multiple sclerosis	Frontal lobe white matter	F	cerebral atherosclerosis, chronic urinary tract infection	MS	CP	18	15	MS	MS4218	0.890459	0.829009	0.771481	0.29243	0.13766	0.103686	0.0961565	0.0635425	0.200413
GSM992021	CO14	64	Control	Frontal lobe white matter	M	myocardial infarction, transient ischemic attack	HC	NA	0	18	NNC	CO14	0.880179	0.824783	0.732496	0.269017	0.117244	0.0909994	0.0869947	0.0531974	0.177952
GSM992026	CO36	68	Control	Frontal lobe white matter	M	coronary artery disease, cor pulmonale, idiopathic pulmonary fibrosis	HC	NA	0	30	NNC	CO36	0.878925	0.847202	0.781032	0.321097	0.135093	0.0961685	0.12143	0.0754309	0.215537
GSM992023	CO51	68	Control	Frontal lobe white matter	M	ischemic heart disease	HC	NA	0	24	NNC	CO51	0.880619	0.852573	0.793649	0.33488	0.143751	0.10001	0.126226	0.0787465	0.222924
GSM992014	N3175	54	Control	Frontal lobe white matter	F	hypothyroidism, pancytopenia, type 1 diabetes mellitus	HC	NA	0	21.5	NNC	N3175	0.904556	0.841944	0.748643	0.296471	0.119969	0.111082	0.0965257	0.0691332	0.194569
GSM992024	N3276	54	Control	Frontal lobe white matter	M	coronary heart disease, chronic kidney disease, peripheral vascular disease	HC	NA	0	19	NNC	N3276	0.874603	0.821936	0.746791	0.301398	0.108861	0.0867156	0.104418	0.0663031	0.198735
GSM992015	N3348	76	Control	Frontal lobe white matter	F	coronary heart disease, hypertension, type 1 diabetes mellitus	HC	NA	0	9	NNC	N3348	0.891375	0.843081	0.729674	0.248822	0.113444	0.0983586	0.0948896	0.0608793	0.168571
GSM992017	N3406	72	Control	Frontal lobe white matter	F	breast cancer, congestive heart failure, tuberous sclerosis complex	HC	NA	0	20.1	NNC	N3406	0.869364	0.832204	0.741789	0.272819	0.107295	0.0842257	0.112861	0.0686188	0.172182
GSM992018	N3482	79	Control	Frontal lobe white matter	F	coronary heart disease, hypertension	HC	NA	0	14	NNC	N3482	0.871147	0.842218	0.754291	0.276954	0.120565	0.088664	0.116729	0.0697778	0.174816
GSM992027	N3529	58	Control	Frontal lobe white matter	M	colon cancer	HC	NA	0	9	NNC	N3529	0.866879	0.820356	0.751237	0.30161	0.116105	0.0838956	0.105277	0.0636024	0.190903
GSM992029	N3535	81	Control	Frontal lobe white matter	M	non-hodgkin’s lymphoma	HC	NA	0	14	NNC	N3535	0.874743	0.848579	0.761476	0.283985	0.121457	0.0877279	0.12022	0.0720106	0.202785
GSM992020	N3543	73	Control	Frontal lobe white matter	F	chronic obstructive pulmonary disease	HC	NA	0	12	NNC	N3543	0.874034	0.840775	0.749377	0.28096	0.104405	0.0862146	0.122728	0.0769248	0.187242
GSM992019	N3558	59	Control	Frontal lobe white matter	F	non-hodgkin’s lymphoma	HC	NA	0	19.5	NNC	N3558	0.883812	0.837543	0.757062	0.304672	0.113677	0.0965355	0.114888	0.0759334	0.194762
GSM992031	N3589	53	Control	Frontal lobe white matter	M	melanoma	HC	NA	0	15	NNC	N3589	0.878204	0.83363	0.776194	0.334981	0.128074	0.0952958	0.116015	0.0744693	0.216661
GSM992025	N3602	66	Control	Frontal lobe white matter	M	metastatic larynx cancer, type 1 diabetes mellitus	HC	NA	0	13.1	NNC	N3602	0.87088	0.832662	0.759291	0.300395	0.120568	0.0868491	0.11252	0.068162	0.198634
GSM992030	N3606	71	Control	Frontal lobe white matter	M	chronic obstructive pulmonary disease	HC	NA	0	11.5	NNC	N3606	0.875085	0.840095	0.759306	0.29403	0.11894	0.0882938	0.115697	0.0708113	0.203258
GSM992028	N3611	64	Control	Frontal lobe white matter	M	coronary artery disease, lymphoma	HC	NA	0	17.5	NNC	N3611	0.872458	0.83444	0.765772	0.309984	0.12428	0.0892577	0.114631	0.0702092	0.203729
GSM992032	PDC022	71	Control	Frontal lobe white matter	M		HC	NA	0		NNC	PDC022	0.875889	0.856587	0.807901	0.347663	0.15332	0.0999966	0.13395	0.0817733	0.226419
GSM992022	PDC05	58	Control	Frontal lobe white matter	M	cervical ependymoma	HC	NA	0		NNC	PDC05	0.864908	0.82919	0.783226	0.337008	0.139948	0.0904699	0.116543	0.0695151	0.203094
GSM992016	PDC08	71	Control	Frontal lobe white matter	F	cerebral atherosclerosis	HC	NA	0		NNC	PDC08	0.868251	0.830723	0.749362	0.280722	0.122272	0.0882499	0.107137	0.0634616	0.165498

## Sheet: Figure 8 Glia.Fitted.BETA.VALUE
Sample_Name	Individual_ID	Brain_ID	Clinical_group	Sex	Age	Sample_Group	Brain_matter	Lesion_phenotype	Brain_location	Slide	Array	Comamy_name	Metadata_sex	predictedSex	GLia	Clinical_group.sex	Individual_ID.F	CpG	cg18722504	cg24584094	cg06280592	cg26306638	cg05102281	cg25179317	cg00264129	cg15636295	cg01599709	cg05417087	cg08245420	cg20868410	cg00521255	cg12622515
C3-17	MS080	MS080-A3B2	MS	F	71	Glia	White_matter	NAWM	Anterior	202775690017	R01C01	103399-001-017	F	F	Glia	MS_F	MS080	C3-17	0.916141	0.923188	0.912475	0.883099	0.927412	0.79662	0.787792	0.269537	0.0470371	0.041673	0.0548644	0.0274979	0.111383	0.823689
C3-25	MS076	MS076-P3D7	MS	F	49	Glia	White_matter	NAWM	Posterior	202139520042	R01C01	103399-001-025	F	F	Glia	MS_F	MS076	C3-25	0.917539	0.931946	0.9282	0.882197	0.934567	0.80387	0.797483	0.26193	0.0477651	0.0520579	0.0506521	0.0305099	0.113807	0.876922
C3-51	MS076	MS076-A1D3	MS	F	49	Glia	White_matter	NAWM	Middle	202119820203	R03C01	103399-001-051	F	F	Glia	MS_F	MS076	C3-51	0.919564	0.93385	0.931974	0.89354	0.936251	0.797439	0.793979	0.256529	0.0485739	0.0535177	0.0514323	0.0315924	0.112538	0.887919
C3-46	MS071	MS071-P3D4	MS	F	78	Glia	White_matter	NAWM	Posterior	202139520082	R06C01	103399-001-046	F	F	Glia	MS_F	MS071	C3-46	0.919011	0.923632	0.920124	0.882858	0.929748	0.811976	0.806194	0.279706	0.0477022	0.0449355	0.0577217	0.0297354	0.112982	0.846603
C3-32	MS063	MS063-P2B4	MS	F	66	Glia	White_matter	NAWM	Middle	202139520042	R08C01	103399-001-032	F	F	Glia	MS_F	MS063	C3-32	0.924093	0.926097	0.930565	0.879449	0.944365	0.829073	0.825142	0.27778	0.0505301	0.0504029	0.060369	0.0309723	0.146326	0.851491
C3-44	MS063	MS063-A2A5	MS	F	66	Glia	White_matter	NAWM	Middle	202139520082	R04C01	103399-001-044	F	F	Glia	MS_F	MS063	C3-44	0.920962	0.926803	0.929672	0.87314	0.938119	0.82993	0.824518	0.281956	0.0487845	0.0509467	0.0573495	0.0311558	0.129512	0.866366
C3-16	MS062	MS062-A2D2	MS	F	49	Glia	White_matter	NAWM	Middle	202784980032	R08C01	103399-001-016	F	F	Glia	MS_F	MS062	C3-16	0.918861	0.932764	0.927453	0.896406	0.93527	0.788856	0.784468	0.251917	0.0485229	0.0509794	0.0512495	0.0304308	0.113068	0.871691
C3-34	MS062	MS062-P3C4	MS	F	49	Glia	White_matter	NAWM	Posterior	202775690089	R02C01	103399-001-034	F	F	Glia	MS_F	MS062	C3-34	0.923213	0.933599	0.933704	0.90292	0.942936	0.794629	0.793388	0.250779	0.0505371	0.0532673	0.0546643	0.0316511	0.129128	0.875292
C3-23	MS055	MS055-A4C7	MS	F	47	Glia	White_matter	NAWM	Anterior	202775690017	R07C01	103399-001-023	F	F	Glia	MS_F	MS055	C3-23	0.91693	0.933118	0.927937	0.886713	0.932989	0.796249	0.790207	0.257307	0.0475074	0.0521476	0.0493719	0.0305518	0.107586	0.881262
C3-6	MS055	MS055-P5D4	MS	F	47	Glia	White_matter	NAWM	Posterior	202139520024	R06C01	103399-001-006	F	F	Glia	MS_F	MS055	C3-6	0.918243	0.930368	0.922068	0.89081	0.937146	0.788826	0.781853	0.250626	0.0487631	0.0481458	0.0517204	0.0285951	0.124932	0.843952
C3-55	MS051	MS051-P3B3	MS	F	73	Glia	White_matter	NAWM	Posterior	202119820203	R07C01	103399-001-055	F	F	Glia	MS_F	MS051	C3-55	0.927205	0.926689	0.933959	0.894466	0.945551	0.823146	0.823318	0.275231	0.051603	0.0508035	0.0631447	0.032305	0.144528	0.859847
C3-39	MS050	MS050-A5D3	MS	F	72	Glia	White_matter	NAWM	Anterior	202775690089	R07C01	103399-001-039	F	F	Glia	MS_F	MS050	C3-39	0.919176	0.925027	0.917486	0.895747	0.930611	0.792043	0.786872	0.264687	0.0482776	0.0434764	0.0566278	0.0288604	0.11351	0.835041
C3-60	MS050	MS050-P1B4	MS	F	72	Glia	White_matter	NAWM	Middle	202139520026	R04C01	103399-001-060	F	F	Glia	MS_F	MS050	C3-60	0.925466	0.927151	0.926823	0.91088	0.940482	0.793866	0.794165	0.259504	0.0511259	0.0468785	0.0610638	0.0308877	0.131256	0.845154
C3-80	MS071	MS071-A2C4	MS	F	78	Glia	White_matter	NAWM	Middle	202775690088	R08C01	103399-001-080	F	F	Glia	MS_F	MS071	C3-80	0.924335	0.924609	0.924091	0.901832	0.938044	0.80284	0.801478	0.268786	0.0504091	0.0453576	0.0617529	0.0304233	0.129983	0.838668
C3-75	MS051	MS051-A1C2	MS	F	73	Glia	White_matter	NAWM	Middle	202775690088	R03C01	103399-001-075	F	F	Glia	MS_F	MS051	C3-75	0.921031	0.925059	0.923127	0.888043	0.934697	0.809931	0.805498	0.273754	0.0488947	0.0463352	0.0584577	0.030053	0.122951	0.846357
C3-54	PDC030	PDC030-P3D3	NNC	M	87	Glia	White_matter	NAWM	Anterior	202119820203	R06C01	103399-001-054	M	M	Glia	NNC_M	PDC030	C3-54	0.921405	0.926338	0.914257	0.859498	0.921557	0.833928	0.805658	0.220586	0.0454876	0.0544916	0.0502132	0.034371	0.112819	0.857303
C3-11	PDC029	PDC029-P3D3	NNC	M	82	Glia	White_matter	NAWM	Posterior	202784980032	R03C01	103399-001-011	M	M	Glia	NNC_M	PDC029	C3-11	0.920702	0.926509	0.908577	0.869972	0.921264	0.813079	0.784212	0.206192	0.0457654	0.0514523	0.0489997	0.0327353	0.113505	0.835932
C3-50	PDC029	PDC029-A3D2	NNC	M	82	Glia	White_matter	NAWM	Anterior	202119820203	R02C01	103399-001-050	F	M	Glia	NNC_M	PDC029	C3-50	0.926881	0.92972	0.918228	0.891498	0.929515	0.80738	0.784998	0.197061	0.0484789	0.0549824	0.0527505	0.0350733	0.124329	0.852239
C3-28	PDC028	PDC028-A4A6	NNC	F	84	Glia	White_matter	NAWM	Anterior	202139520042	R04C01	103399-001-028	F	F	Glia	NNC_F	PDC028	C3-28	0.911796	0.922364	0.891837	0.853164	0.906672	0.802907	0.766159	0.209902	0.0418906	0.0443267	0.0432997	0.0290563	0.089092	0.807819
C3-67	PDC028	PDC028-P3B2	NNC	F	84	Glia	White_matter	NAWM	Posterior	202775690090	R03C01	103399-001-067	F	F	Glia	NNC_F	PDC028	C3-67	0.921727	0.926494	0.90663	0.882511	0.921171	0.799359	0.772061	0.198194	0.0463473	0.0496477	0.0498711	0.0324361	0.112324	0.827266
C3-14	PDC023	PDC023-P4B2	NNC	F	78	Glia	White_matter	NAWM	Posterior	202784980032	R06C01	103399-001-014	F	F	Glia	NNC_F	PDC023	C3-14	0.921136	0.928851	0.908004	0.886605	0.920718	0.791875	0.764961	0.191624	0.0461879	0.0509695	0.0478021	0.0326903	0.107227	0.836629
C3-22	PDC022	PDC022-P3A2	NNC	M	75	Glia	White_matter	NAWM	Anterior	202775690017	R06C01	103399-001-022	M	M	Glia	NNC_M	PDC022	C3-22	0.926485	0.930948	0.917802	0.892823	0.93098	0.801554	0.778568	0.190295	0.048663	0.0552648	0.0513357	0.0345814	0.127332	0.848588
C3-64	PDC022	PDC022-A3D3	NNC	M	75	Glia	White_matter	NAWM	Anterior	202139520026	R08C01	103399-001-064	M	M	Glia	NNC_M	PDC022	C3-64	0.927526	0.931385	0.923598	0.88287	0.933813	0.820267	0.797563	0.200277	0.0488524	0.0585696	0.0522195	0.0358544	0.13311	0.864664
C3-42	C045	C045-A3E4	NNC	M	77	Glia	White_matter	NAWM	Anterior	202139520082	R02C01	103399-001-042	M	M	Glia	NNC_M	C045	C3-42	0.917117	0.92603	0.900501	0.870057	0.916575	0.797103	0.765159	0.197628	0.0445998	0.0480373	0.0456604	0.0306473	0.105546	0.817519
C3-30	C039	C039-P3B5	NNC	M	82	Glia	White_matter	NAWM	Middle	202139520042	R06C01	103399-001-030	M	M	Glia	NNC_M	C039	C3-30	0.923117	0.928056	0.91393	0.875635	0.924566	0.815465	0.789177	0.205426	0.0467088	0.0538233	0.0503758	0.0340539	0.117175	0.84877
C3-35	C039	C039-A2D5	NNC	M	82	Glia	White_matter	NAWM	Middle	202775690089	R03C01	103399-001-035	M	M	Glia	NNC_M	C039	C3-35	0.918756	0.926555	0.912782	0.848558	0.919421	0.83843	0.807426	0.223238	0.0443881	0.0549134	0.0475651	0.0337932	0.109282	0.859215
C3-40	C037	C037-A2C1	NNC	M	84	Glia	White_matter	NAWM	Middle	202775690089	R08C01	103399-001-040	M	M	Glia	NNC_M	C037	C3-40	0.926207	0.931252	0.918556	0.900548	0.92524	0.796566	0.775721	0.193133	0.0478786	0.0551327	0.051461	0.0357219	0.108982	0.865719
C3-65	C036	C036-A4C5	NNC	M	68	Glia	White_matter	NAWM	Anterior	202775690090	R01C01	103399-001-065	M	M	Glia	NNC_M	C036	C3-65	0.922897	0.931235	0.911746	0.890205	0.926962	0.789607	0.763536	0.183151	0.047453	0.0532287	0.0475508	0.0328976	0.119764	0.837449
C3-15	C025	C025-P2D2	NNC	M	35	Glia	White_matter	NAWM	Middle	202784980032	R07C01	103399-001-015	M	M	Glia	NNC_M	C025	C3-15	0.914778	0.935825	0.909247	0.860985	0.925491	0.792071	0.757207	0.175337	0.0448716	0.0567665	0.0363685	0.0306608	0.117575	0.843102
C3-33	C022	C022-A1A2	NNC	F	69	Glia	White_matter	NAWM	Middle	202775690089	R01C01	103399-001-033	F	F	Glia	NNC_F	C022	C3-33	0.926923	0.932608	0.924112	0.881345	0.934682	0.818688	0.795299	0.196827	0.0487958	0.0594626	0.0507351	0.0356784	0.134337	0.866409
C3-1	C019	C019-P1C3	NNC	F	90	Glia	White_matter	NAWM	Middle	202139520024	R01C01	103399-001-001	F	F	Glia	NNC_F	C019	C3-1	0.921508	0.925388	0.90675	0.87921	0.919031	0.805666	0.778445	0.205363	0.0458924	0.0494667	0.0506423	0.0328329	0.107804	0.831996
C3-48	C015	C015-P4D6	NNC	M	82	Glia	White_matter	NAWM	Posterior	202139520082	R08C01	103399-001-048	M	M	Glia	NNC_M	C015	C3-48	0.919085	0.926409	0.903204	0.87845	0.917168	0.795396	0.766095	0.197558	0.0452058	0.0486058	0.0474705	0.0316679	0.103806	0.825422
C3-63	C015	C015-A3B3	NNC	M	82	Glia	White_matter	NAWM	Anterior	202139520026	R07C01	103399-001-063	M	M	Glia	NNC_M	C015	C3-63	0.920812	0.927251	0.905441	0.885481	0.91941	0.792208	0.764737	0.194051	0.0459971	0.0493008	0.0485288	0.03221	0.106812	0.828224
C3-8	C015	C015-P1D4	NNC	M	82	Glia	White_matter	NAWM	Middle	202139520024	R08C01	103399-001-008	M	M	Glia	NNC_M	C015	C3-8	0.912259	0.922997	0.891146	0.859944	0.907426	0.794241	0.758154	0.203314	0.0422927	0.0437879	0.0431858	0.0288125	0.089896	0.803376
C3-18	C011	C011-P1A5	NNC	M	77	Glia	White_matter	NAWM	Middle	202775690017	R02C01	103399-001-018	M	M	Glia	NNC_M	C011	C3-18	0.918604	0.92685	0.905524	0.867273	0.919336	0.807489	0.776703	0.202349	0.0450747	0.050629	0.0466633	0.0318038	0.110007	0.830556
C3-79	C039	C039-A2C4	NNC	M	82	Glia	White_matter	NAWM	Middle	202775690088	R07C01	103399-001-079	M	M	Glia	NNC_M	C039	C3-79	0.916611	0.924725	0.902788	0.856339	0.915503	0.81663	0.78373	0.212217	0.0439131	0.0494668	0.0463528	0.0313909	0.104691	0.828575
C3-71	PDC023	PDC023-A3E3	NNC	F	78	Glia	White_matter	NAWM	Anterior	202775690090	R07C01	103399-001-071	F	F	Glia	NNC_F	PDC023	C3-71	0.926434	0.931637	0.918898	0.89724	0.928562	0.798508	0.776749	0.190569	0.0483422	0.0556876	0.0511225	0.0352681	0.11839	0.859394
C3-76	PDC030	PDC030-A3C3	NNC	M	87	Glia	White_matter	NAWM	Anterior	202775690088	R04C01	103399-001-076	M	M	Glia	NNC_M	PDC030	C3-76	0.927677	0.929599	0.923199	0.883991	0.929664	0.824278	0.802736	0.209048	0.0482977	0.0575218	0.0539796	0.03656	0.123115	0.871045
