# Supplementary material for: The astrocyte-produced growth factor HB-EGF limits autoimmune CNS pathology
Source: Nat Immunol. 2024 Feb 26;25(3):432–47. doi: 10.1038/s41590-024-01756-6 (PMC10907300; doi:10.1038/s41590-024-01756-6)
Supplement: Supplementary file 8 — Patient information for Fig. 8c–f. [file 41590_2024_1756_MOESM8_ESM.xlsx]

## Sheet: Tabelle1
Supplementary Information Table 6
Fig. 8c-f: Patient characteristics
Patient #	Diagnosis	Disease duration (Days)	Relapse (1) Remission (0)
1	CIS	35	NA
2	CIS	27	NA
3	CIS		NA
9	RRMS	47	0
10	RRMS	414	0
11	RRMS	53	0
12	RRMS	86	0
13	RRMS	90	0
14	RRMS	91	0
15	RRMS	307	0
16	RRMS	62	0
17	RRMS	63	0
18	RRMS	36	0
19	RRMS	99	0
20	RRMS	100	0
21	RRMS	5184	0
22	RRMS	254	0
23	RRMS	30	0
24	RRMS	64	0
25	RRMS	56	0
26	RRMS	63	0
27	RRMS	81	0
28	RRMS	68	0
29	RRMS	22	1
30	RRMS	10864	0
31	RRMS	7584	1
32	RRMS	4698	0
33	RRMS	58	0
34	RRMS	760	0
35	RRMS	44531	0
36	RRMS	30	0
37	RRMS	3271	0
38	RRMS	24	1
39	RRMS	106	0
40	RRMS	267	0
41	RRMS	2252	0
42	RRMS	96	0
43	RRMS	4449	0
44	RRMS	493	0
45	RRMS	402	0
46	RRMS	111	0
47	RRMS	2281	0
48	RRMS	761	0
49	RRMS	3896	0
50	RRMS	4	1
51	RRMS	4699	1
52	RRMS	5588	0
53	RRMS	294	0
54	RRMS	3768	1
55	RRMS	11804	0
56	RRMS	244	0
57	RRMS	10721	0
58	RRMS	19	1
59	RRMS	24	1
60	RRMS	51	1
61	RRMS	113	0
62	RRMS	1003	0
63	RRMS	7850	0
64	RRMS	2372	0
65	RRMS	2741	1
66	RRMS	932	1
67	RRMS	142	0
68	RRMS	2031	1
69	RRMS	174	1
70	RRMS	-6946	0
71	RRMS	0	1
72	RRMS	1675	0
73	RRMS	245	1
74	RRMS	8	1
75	RRMS	61	0
76	RRMS	3172	0
77	RRMS	7941	0
78	RRMS	828	0
79	RRMS	1992	0
80	RRMS	0	0
81	RRMS	1593	0
82	RRMS	918	0
83	RRMS	6281	0
84	RRMS	4761	0
85	RRMS	33	0
86	RRMS	2285	0
88	Control	NA	NA
89	Control	NA	NA
90	Control	NA	NA
91	Control	NA	NA
92	Control	NA	NA
93	Control	NA	NA
94	Control	NA	NA
95	Control	NA	NA
96	Control	NA	NA
97	Control	NA	NA
98	Control	NA	NA
99	Control	NA	NA
100	Control	NA	NA
101	Control	NA	NA
102	Control	NA	NA
103	Control	NA	NA
104	Control	NA	NA
105	Control	NA	NA
112	SPMS	13596	NA
113	SPMS	11047	NA
114	SPMS	2295	NA
115	SPMS	8685	NA
116	SPMS	7955	NA
117	SPMS	8687	NA
118	SPMS	7957	NA
119	SPMS	731	NA
120	SPMS	10660	NA
121	SPMS	10350	NA
122	SPMS	9255	NA
123	SPMS	10352	NA
124	SPMS	7799	NA
125	SPMS	9641	NA
126	SPMS	10805	NA
127	SPMS	10476	NA
128	SPMS		NA
129	SPMS	10940	NA
130	SPMS	9880	NA
131	SPMS	14268	NA
132	SPMS	5193	NA
133	SPMS		NA
134	SPMS	9225	NA
