# Supplementary material for: The astrocyte-produced growth factor HB-EGF limits autoimmune CNS pathology
Source: Nat Immunol. 2024 Feb 26;25(3):432–47. doi: 10.1038/s41590-024-01756-6 (PMC10907300; doi:10.1038/s41590-024-01756-6)
Supplement: Supplementary file 9 — Statistical source data. [file 41590_2024_1756_MOESM9_ESM.xlsx]

## Sheet: Figure 1
Sample ID	FGF-2	FGF-21	Gas6	GDNF	HB-EGF	IL-10	IL-33	LIF	MCP-1 (CCL2)	MIF	NGF beta	PDGF-BB	TGF alpha	VEGF-A	NSE	S100B	GFAP	LAP	YKL-40 (CHI3L1)	CNTF	SCF	Amyloid beta 1-42	CD44	BACE1 (Beta-secretase 1)	BDNF	TRAIL	CD40L	Neurogranin (NRGN)	Diagnosis (0: Headache control, 1: CIS, 2: RRMS)	# cerebral lesions
#1	0	0	7386.97	0	14.06	0	0	0	641.06	91.54	1.61	1.82	6.21	30.3	94537.1	9.1	1982.99	*1871.82	25151.4	0	4.21	92.14	11277.2	0	*0.49	0	0	268.52	0	0
#2	0.18	0	7633.7	0	17.25	0	0	0	1098.3	98.69	1.49	2.39	8.1	28.68	106300	9.88	938.66	4435.63	36185.1	0	6.18	151.14	19975.7	0	*1.19	*0.17	0	680.94	0	0
#3	0	0	7586.81	0	14.52	0	0	0	497.51	90.53	1.45	2.16	9.1	32.01	74218.7	11.63	1846.37	*2577.96	35182.1	0	4.19	72.71	18897	985.31	0	*1.24	0	152.34	0	0
#4	0	0	10432.4	0	22.41	0	0	0	792.91	142.48	1.78	2.05	15	55.1	80903.6	8.71	2283.16	*2572.45	25494.6	0	4.76	167.42	17631.3	0	0	0	0	549.45	0	0
#5	0	0	10719	0	21.1	0	0	0.12	608.62	128.96	1.68	2.28	12.84	41.53	135425	10.49	3087.74	*3783.69	18689.2	0	5.52	150.49	30028.8	0	0	*0.37	0	474.8	0	0
#6	0	0	4972.58	0	13.56	0	0	0.59	793.59	71.67	1.42	1.93	5.32	22.64	28396.7	6.45	1029.91	*984.11	16648	0	2.2	42.43	12668.2	0	0	0	0	137.9	0	0
#7	0	0	4953.98	0	10.81	0	0	0	679.3	48.77	1.55	2.05	6.7	17.1	52247.8	5.86	935.87	*1084.97	38425.8	0	2.15	61.45	15328.7	0	0	0	0	126.09	0	0
#8	0	0	10023.1	0	23.1	0	0	0	584.24	128.76	1.33	3.2	10	49.55	246288	29.74	5565.85	4390.19	19682	0	10.41	153.65	19663.2	0	0	0	0	322.79	0	0
#9	0	0	9152.09	0	17.67	0	0	0.66	547.2	105.88	1.49	2.28	9.01	41.62	149092	14.57	2308.25	4060.96	41014.9	0	4.4	143.8	16767.5	0	0	0	0	369.76	0	0
#10	0	0	7974.1	0	18.82	0	0	1.85	812.25	182.55	1.52	2.05	10.47	33.72	161243	9.88	1406.07	*1805.19	30772.6	0	6.49	117.77	20496.8	0	0	0	0	284.42	0	0
#11	0	0	7700.12	0	17.86	0	0	0.2	638.36	98.87	1.49	2.05	6.79	27.63	37350.9	3.38	522.02	*1168.02	19405.6	0	2.26	27.88	13232.5	0	0	0	*0.48	107.73	0	0
#12	0.33	0	6611.28	0	15.92	0	0	0	1276.39	60.95	1.61	2.51	5.32	22.93	28474.8	4.73	331.09	*1012.27	46281.5	0	2.33	77.64	7955.17	0	0	0	0	188.37	0	0
#13	0	0	6655.42	0	14.35	0	0	0	971.45	68.89	1.42	2.28	6.08	24.37	91952.8	8.76	1940.15	*812.76	39701.1	0	2.88	88.37	15339.7	0	0	0	0	195.77	0	0
#14	0	0	8640.81	0	11.68	0	0	0	594.46	56.3	1.61	2.51	13.38	27.63	30358.3	9.07	2474.26	*2758.72	21317.9	0	2.85	102	22455.2	0	0	*0.54	0	94.04	0	0
#15	0	0	5578.16	0	12.63	0	0	0	600.69	45.22	1.61	2.05	6.04	18.56	26377.7	5.86	812.11	*2078.99	25408.5	0	2.44	73.97	11325.9	0	0	0	0	138.9	0	0
#16	0	0	7504.39	0	18.05	0	0	0.59	755.45	120.27	1.52	2.39	9.14	40.03	142978	19.01	4113.6	*2127.58	57234.4	0	4.44	140.99	18626.9	0	0	0	0	162.55	0	0
#17	0	0	6559.5	0	18.12	0	0	0	1305.66	125.72	1.55	1.82	4.92	41.15	42225.7	13.54	29320.6	4435.03	19238.9	0	4.77	43.86	14923	0	0	0	0	67.32	0	0
#18	0	0	4458.55	0	11.72	0	0	1.37	928.7	69.96	1.49	1.82	3.03	25.81	31799.3	3.75	1348.13	*2569.18	30182.5	0	2.56	25.91	14054.4	0	0	0	0	22.65	0	0
#19	0	0	6389.84	0	14.96	0	0	0.28	726.15	96.7	1.42	2.74	7.75	24.28	164218	7.68	1515.77	*1447.21	25624	0	3.97	76.41	17399.1	0	0	*0.33	0	125.52	0	0
#20	0	0	7584.06	0	16.36	0	0	0	776.99	109.06	1.33	2.05	9.61	31.16	87733.6	10.96	2506.11	*3681.76	27477.8	0	4.3	89.87	20926.1	0	0	0	0	369.3	0	0
#21	0	0	8390.65	0	12.54	0	0	0	317.3	121	1.42	2.16	9.44	29.06	103832	7.73	1038.34	*1823.20	20954.1	0	2.78	102.7	8545.37	964.99	0	3.54	0	288.18	2	3
#22	0	0	7208.36	0	13.16	1.03	0	1.3	1067.94	100.93	1.36	2.39	4.64	22.93	153862	7.31	1863.01	*1554.39	18093	0	3.81	92.97	15985.2	*282.95	0	*0.86	0	366.05	2	0
#23	0	0	4993.53	0	14.6	0	0	0	665.85	84.08	1.55	2.05	9.23	14.83	46483.9	6.54	1680.36	*1856.10	34213.1	0	2.42	40.94	13299.2	0	0	0	*0.04	153.75	2	3
#24	0	0	7457.87	0	13.37	0.25	0	0	355.02	139.13	1.3	2.16	5.28	31.25	241665	7.59	1600.14	*1182.12	18389.6	0	4.74	121.73	15225.9	*467.10	0	2.28	0	730.83	2	9
#25	0	0	6244.78	0	14.54	1.28	0	0	325.02	94.49	1.45	2.74	5.55	19.24	112600	4.57	1042.04	*2409.83	13547.1	0	3.06	84.67	15165.2	0	0	*2.20	0	180.01	2	15
#26	0	0	6851.66	0	17.25	0	0	0.28	545.92	132.71	1.42	1.7	6.13	32.96	303762	10.32	2294.16	*3738.98	31571.6	0	7.57	139.56	13754.1	*105.65	0	0	0	988.25	2	15
#27	0	0	5631.59	0	12.42	0	0	0	427.39	98.02	1.3	2.51	4.64	20.6	161670	5.99	1057.85	*1852.79	26000.7	0	2.96	77.8	15174.2	0	0	0	0	453.74	2	15
#28	0	0	5297.2	0	12.38	0.94	0	0	299.22	105.7	1.55	2.05	4.87	20.31	67755.1	11.24	857.31	3854.13	20968.5	0	3.07	94.13	9570.71	0	0	0	0	220.18	2	15
#29	0	0	4080.1	0	11.1	0.43	0	0.36	814.43	71.93	1.3	1.82	3.91	18.07	17748.1	3.24	441.06	*1067.24	51512.7	0	1.64	28.78	10614.7	0	0	0	0	79.33	2	15
#30	0	0	5091.71	0	12.54	2.2	0	0	312.65	88.31	1.3	2.28	5.32	19.92	72968.8	5.93	1771.29	*2864.60	61618.5	0	2.16	86.74	12299.5	0	0	*0.04	0	231.79	2	15
#31	0	0	7722.13	0	19.29	0.54	0	1.06	484	143.12	0.99	0	8.85	38.24	256349	14.9	1936.95	3920.15	14950.5	0	6.2	145.64	18776.1	*168.07	0	*0.59	0	716.57	2	15
#32	0	0	8709.75	0	22.23	0	0.44	1.52	718.22	122.6	1.02	2.64	7.65	35.24	203592	11.02	4251.91	5348.53	32749.1	0	5.65	129.82	28795.3	1686.56	0	6.72	0	807.67	2	15
#33	0	0	3997.76	0	13.87	0	0	2.03	1093.34	69.94	0.84	0	5.37	0.62	42310.4	2.41	580.65	*2666.49	30235.4	0	1.47	37.41	14483	0	0	*0.29	0	134.08	2	15
#34	0	0	5845.22	0	14.87	0	0	1.46	404.25	87.77	0.92	0	3.81	14.8	106556	6.84	1423.16	*2884.34	22798	0	3.1	68.52	11613.1	0	0	*1.26	0	151.26	2	15
#35	0	0	4441.95	0	14.6	2.01	2.62	1.17	185.7	70.03	0.92	0	5.85	11.95	61463.8	3.53	821.84	*1310.48	38954.8	0	3.36	67.54	18468.1	*914.18	0	5.16	0	187.56	2	15
#36	0	0	6007.44	0	16.93	0	0	1.58	974.53	89.96	0.99	0	6.11	35.76	115503	5.41	1366.39	*3107.28	20850.2	0	3.35	76.24	17362.1	*634.88	0	3.07	0	396.93	2	15
#37	0	0	5676.5	0	16.13	0	0	0.94	332.9	77.88	0.99	0	5.59	3.61	111819	8.14	1320.89	*2559.39	31571	0	2.99	74.51	13474.6	1107.09	0	*2.08	0	379.55	2	15
#38	0	0	7317.57	0	16.01	0.43	0	0.94	293.05	118.43	1.13	0	7.4	32.59	297642	11.14	1859.65	*3329.65	31230.3	0	4.29	96.08	17809.5	0	0	0	0	900.81	2	15
#39	0	0	6601.11	0	23.36	4.11	0	1.92	361.93	135.44	0.81	0	8.25	42.6	154490	7.97	2544.4	*3505.84	20161.2	0	4.82	140.91	31774.6	*357.45	0	*2.03	0	686.26	2	15
#40	0	0	7186.71	0	20.61	0	0	1.29	872.61	129.67	0.92	0	7.4	50.46	261289	9.67	2211.12	*1924.45	33172.1	0	5.86	96.79	26014.3	1007.32	0	*2.25	0	766.99	2	15
#41	0	0	5212.47	0	16.36	0	0	0.89	642.15	85.62	1.02	0	4.2	14.33	64059.5	3.05	433.27	*2234.75	36194.4	0	2.63	47.75	20805.5	*320.48	0	*1.75	0	396.52	2	15
#42	0	0	7263.92	0	19.43	0.29	0	1.46	371.48	93.65	1.06	0	8.42	28.81	217727	9.96	2631.65	*3018.35	31905.2	0	4.62	118.78	21929.1	1264	0	*2.32	0	446.44	2	15
#43	0	0	5536.37	0	13.44	0	0	1.46	838.66	77.72	0.99	0	5.07	0	82734.1	8.48	921.28	*2810.79	16347.4	0	2.55	53.29	13125.4	0	0	*0.06	0	139.81	2	15
#44	1.21	0	5768.8	0	16.47	0	0	1.12	791	67.32	0.99	0	5.11	13.07	97538.6	5.13	1369.25	*2011.51	24584.1	0	2.82	87.46	14819.6	0	0	*0.04	*0.28	296.14	2	2
#45	0	0	5872.6	0	17.55	0	0	1	677.15	76.12	1.02	0	6.8	24.23	88662	5.98	897.59	*3410.14	13215.5	0	3.71	108.04	11365.2	0	0	*0.89	0	449.07	2	2
#46	0	0	4372.31	0	14.02	0	0	1.29	524.48	77.36	0.92	0	4.9	4.41	109862	6.67	1643.61	*3417.45	31036.1	0	2.66	107.88	15844.9	0	0	2.91	0	470.19	2	15
#47	0	0	3182.94	0	12.32	0	0	0.89	262.95	64.8	0.84	0	4.51	0	36448.5	*0.85	362.73	*621.44	14738.4	0	1.25	43.52	10246.2	0	0	*0.82	0	91.51	2	15
#48	0	0	4258.64	0	13.84	0.56	0	1.06	397.61	69.23	0.92	0	6.37	7.74	96450	2.99	395.03	*2252.57	26034	0	2.94	54.85	13424.6	0	0	*0.27	0	417.12	2	15
#49	0	0	4785.11	0	14.6	0	0	2.15	265.94	73.63	0.77	0	5.11	5.57	57500.1	2.93	705.24	*3326.82	18209.7	0	2.06	74.09	16726	0	0	5.24	67.08	259.48	2	1
#50	0	0	4726.5	0	10.28	0	0	1.46	571.82	78.53	0.84	0	3.15	1.88	96384.8	1.63	618.28	*2891.00	14303.2	0	2.21	62.97	10576.5	0	0	*0.67	0	279.74	2	10
#51	0	0	5834.28	0	16.36	0	1.93	0.89	153.77	91.73	0.7	0	6.15	17.69	111032	4.4	1163.27	*2799.35	38755.3	0	3.96	95.3	22821.4	0	0	*1.03	0	481.68	2	15
#52	0	0	4012.26	0	14.18	0	1.21	1.12	268.86	82.05	0.77	0	3.9	6.67	79709.4	5.13	778.42	*2032.34	33943.7	0	4.23	58.51	21277.4	0	0	*1.18	0	301.92	2	15
#53	0	0	5370.91	0	17.33	0	0	0.77	354.39	90.45	0.92	0	6.06	14.17	243684	8.07	1048.09	*2106.60	18693.7	0	5.86	104.72	19028.6	*140.56	0	*0.34	0	970.42	2	15
#54	0	0	4204.6	0	14.21	0	0	1.23	258.94	66.76	0.84	2.64	3.77	1.41	115127	5.46	1160.17	*3547.28	16316.4	0	3.27	76.71	15973.2	0	*0.18	*1.54	0	231.8	2	15
#55	0	0	5968.8	0	14.72	0	0	1.12	834.25	109.19	0.67	0	4.25	17.24	190958	8.05	2355.46	*2081.95	33233	0	4.96	104.07	31579.2	1153.46	0	6.88	0	415.3	2	15
#56	0	0	5445.42	0	17.44	0	0	0.77	273.58	102.82	0.84	0	6.54	16.64	104357	7.64	660.1	*2546.46	22237.6	0	4.99	135.98	15720.7	1030.35	0	3.18	0	845.54	2	15
#57	0	0	4519.46	0	12.09	0	0	1	530.86	60.07	0.7	0	5.46	2.11	46577.9	2.44	542.4	*2136.81	16884.5	0	2.65	46.25	13696.9	0	0	*1.63	0	149.95	2	15
#58	0	0	4625.13	0	13.1	0	0	1.58	375.31	66.56	0.77	0	4.51	16.03	45267.2	2.1	727.25	5196.93	23752.6	0	2.25	52.27	13533.9	0	0	*2.01	0	136.77	2	15
#59	0	0	4828.57	0	15.28	2.39	0	0.77	159.81	85.47	0.77	0	5.42	18.14	177036	7.23	2543.76	*2084.60	40714.6	0	3.79	67.78	35920.1	1002.05	0	*1.88	0	302.54	2	15
#60	0	0	5278.29	0	18.47	1.07	0	1.92	340.87	96.52	0.99	0	5.55	22.38	165896	9.83	2146.38	*1920.81	18906.2	0	4.29	83.93	37247.1	0	0	*0.99	0	486.87	2	15
#61	0	0	5662.97	0	16.82	1.07	0	1.58	347.79	100.87	0.88	0	4.94	7.39	270399	9.02	1077.89	*1536.05	26205.3	0	4.18	77.45	25360.3	1508.42	0	4.4	0	672.15	2	1
#62	0	0	4944.26	0	11.15	0	0	1.12	553.25	69	0.92	0	4.81	7.57	101404	6.78	911.16	*3469.55	30334.4	0	2.94	91.72	17514.4	0	0	*0.42	0	411.3	2	15
#63	0	0	6710.3	0	15.75	1.58	0	0.77	605.56	117.29	0.7	0	5.59	16.33	432567	14.78	2806.04	*1945.81	28007.5	0	5.53	131.38	26659.9	0	0	*0.06	0	691.19	2	15
#64	0	0	2971.52	0	13.87	0	0	1.4	326.22	53.13	0.92	0	5.07	0	52255.8	*0.48	438.85	*1964.97	29720.1	0	2.09	42.59	18041.4	0	0	*0.45	0	287.63	2	2
#65	0	0	5384.19	0	14.96	0.83	0	1	1338.68	103.72	0.84	0	4.25	12.27	174210	6.07	2460.07	*1442.34	36131.8	0	2.55	65.37	22358.6	0	0	*1.02	0	428.07	2	15
#66	0	0	6001.92	0	19.45	0	0	1.12	250.1	105.95	0.84	0	5.94	16.64	217247	10.24	1331.22	*1098.90	17086.1	0	4.95	106.2	24291.3	1431.18	0	3.17	0	479.36	2	15
#67	0	0	5698.17	0	14.96	0.26	0	0.89	247.05	83.19	0.99	0	5.59	13.7	124002	5.8	680.86	*1640.24	23947.3	0	3.63	75.55	26923.1	0	0	*0.29	0	327.85	2	15
#68	0	0	6193.65	0	17.41	0	0	1.12	822.57	99.51	0.95	0	4.94	17.84	130121	6.93	1928.8	*2116.03	16297.5	0	4.3	127.37	28632.4	0	0	*1.98	0	705.46	2	15
#69	0	0	6750.7	0	18.28	0	0	2.2	566.11	113.2	1.13	0	5.89	10.47	313918	10.04	1239.05	*2869.59	14833.1	0	4.41	142.82	20026.9	0	0	*0.01	0	548.89	2	1
#70	0	0	5115.57	0	15.4	2.84	0	1.35	422.88	90.93	0.77	0	7.31	12.59	52362	1.84	1190.47	*2983.45	27074.9	0	3.59	75.06	26777.1	0	0	6.53	0	316.86	2	15
#71	0	0	3590.61	0	28.07	0.41	0	1.07	531.36	54.99	1.63	0	4.23	34.92	23610.8	4.24	591.93	0	23619.6	0	1.61	43.47	15398.8	0	6.87	*0.31	0	49.31	2	15
#72	0	0	6356.88	0	31.48	0.72	0	0.94	445.19	117.14	1.4	0	6.38	55.34	144508	13.32	4114.57	0	39916.2	0	4.69	88.11	27200.7	0	0	*0.07	0	345.23	2	15
#73	0	0	8313.11	0	34.03	0.44	0	0.55	857.54	112.35	1.53	0	9.49	53.9	95850.5	7.62	2671.24	*144.83	57143.3	0	3.41	78.1	51070.1	0	0	*0.18	0	184.26	2	15
#74	0	0	3972.59	0	26.69	0.39	0	0.28	870.1	77.11	1.59	0	5.36	24.13	29245.2	6.76	2159.9	0	*297392.49	0	1.25	24.77	25218.7	0	0	*0.06	0	65.08	2	15
#75	0	0	5262.51	0	29.54	0.51	0	0.94	152.07	98.89	1.63	0	5.6	34.49	119697	5.82	986.85	*186.76	21320.5	0	3.36	96.9	15260.1	0	0	*1.58	0	530.4	1	8
#76	0	0	5643.66	0	31.32	0.62	0	0.41	537.47	105.92	1.66	0	7.82	36.84	102365	5.86	1483.89	0	20722.5	0	2.28	75.11	17863.3	0	0	*1.66	0	282.9	1	0
#77	0	0	6768.99	0	32.91	0.67	0	1.13	438.93	120.01	1.72	0	7.15	46.26	151410	7.99	834.74	0	27524.2	0	3.5	100.45	20567.9	0	0	*0.33	0	445.1	1	2
#78	0	0	5881.41	0	30.61	0.49	0	1.07	691.09	96.49	1.4	0	8.01	28.91	109419	6.36	694.14	0	27639.1	0	3.29	64.1	14386.8	0	0	*0.77	0	480.12	1	3
#79	0	0	5428.06	0	30.24	0.65	0	0.48	469.56	81.45	1.46	0	6.57	38.28	50022.4	6.7	1429.42	0	14981.9	0	1.85	58.64	11519.6	0	0	*0.00	0	208.17	1	15
#80	0	0	6117.35	0	31	0.49	0	0.81	447.36	131.37	1.37	0	6.09	43.71	249040	12.1	2096.43	*227.40	29870.3	0	3.82	105.79	23204.7	1152.96	0	3.19	0	322.74	1	3
#81	0	0	5325.36	0	30.78	0.75	0	1.33	434.34	102.89	1.66	0	5.9	45.9	68312.1	7.82	1404.64	*512.89	16282.1	0	2.79	68.8	21190.4	0	0	*0.90	0	124.68	1	0
#82	0	0	7871.91	0	30.64	0.49	0	0.28	607.44	134.16	1.53	0	6.43	46.61	255046	12.81	4541.62	*431.15	28169.2	0	5.96	141.18	27203.8	0	0	*1.00	0	1182.42	1	5
#83	0	0	7076.9	0	30.76	0.47	0	0.68	484.82	114.36	1.56	0	7.15	47.67	173358	9.82	1711.21	*204.10	42782.8	0	3.41	101.16	23039.7	0	0	*0.22	0	252.42	1	15
#84	0	0	7259.65	0	30.29	0.42	0	0.81	715.1	100.97	1.59	0	7.01	42.96	226066	9.9	1341.94	*370.23	33969.2	0	3.18	116.3	14358.2	1504.05	0	5.53	0	288.45	1	15
#85	0	0	6012.66	0	32.77	0.56	0	1.33	645.92	112.58	1.4	0	4.53	43.71	185511	6.86	1219.43	0	30836.8	0	3.02	95.17	17984.7	0	0	*0.23	0	500.56	1	1
#86	0	0	7884.19	0	32.05	0.94	0	1.39	524.46	151.94	1.46	0	5.99	64.45	210185	9.87	3570.67	*599.76	35463.4	0	3.64	126.49	18687.2	0	0	*1.48	0	543.14	1	15
#87	0	0	6239.45	0	33.23	0.62	0	0.94	488.93	133.85	1.53	0	7.01	49.58	119878	9.54	1010.15	0	31299.9	0	6.13	128.55	28181.6	0	0	*0.48	0	861.29	1	1
#88	0	0	5173.93	0	27.64	0.62	0	0.48	495.51	84.42	1.59	0	3.03	40.86	65210.1	6.5	1277.13	0	15432.2	0	2.12	94.94	12766.7	0	0	0	0	267.74	1	15
#89	0	0	6620	0	34.1	0.39	0	1.33	809	110.92	1.66	0	8.63	49.92	138248	11.74	3108.8	*1931.76	28333	0	3.93	108.52	20366.3	0	0	*1.87	0	271.6	1	0
#90	0	0	4681.24	0	30.81	0.77	0	0.81	411.57	106.83	1.43	0	5.12	27.39	94740.3	8.19	1278.65	0	34006.1	0	2.63	67.88	20063.5	0	0	*1.39	0	461.39	1	1
#91	0	0	4354.02	0	28.97	0.49	0	0.61	520.29	69.57	1.4	0	4.57	26.6	73536.9	3.49	669.75	0	27375.9	0	1.96	41.97	12765.1	0	0	*0.69	0	202.92	1	0
#92	0	0	4145.03	0	29.94	0.44	0	1.07	260.52	101.46	1.46	0	6.48	37.05	61486.1	3.43	705.46	*468.77	28932.3	0	2.83	83.8	11286.3	0	0	*0.53	0	200.1	1	15
#93	0	0	6247.81	0	34.07	1.58	0	0.81	449.26	101.18	1.53	0	8.25	54.7	120496	8.69	2203.12	*1328.00	30927.3	0	4.52	123.45	16083	0	0	2.52	0	483.54	1	0
#94	0	0	6768.99	0	33.32	0.62	0	1.13	552.6	90.65	1.59	0	6.62	47.85	53689.9	8.01	806.25	*3126.82	20217.9	0	2.31	135.65	14335.5	0	0	*0.10	0	488.15	1	2
#95	0	0	5018.93	0	29.33	0.65	0	0.94	546.02	113.75	1.37	0	5.56	38.69	135251	7.81	1174.98	*624.34	17526.9	0	2.79	106.61	14491.7	0	0	*0.18	0	511.49	1	15
