# Supplementary material for: The astrocyte-produced growth factor HB-EGF limits autoimmune CNS pathology
Source: Nat Immunol. 2024 Feb 26;25(3):432–47. doi: 10.1038/s41590-024-01756-6 (PMC10907300; doi:10.1038/s41590-024-01756-6)
Supplement: Supplementary file 10 — Statistical source data. [file 41590_2024_1756_MOESM10_ESM.xlsx]

## Sheet: Figure 2a
	Clinical Score
Days post immunization	Peak								Relapse
0	0	0	0	0	0	0			0	0	0	0	0	0
1	0	0	0	0	0	0			0	0	0	0	0	0
2	0	0	0	0	0	0			0	0	0	0	0	0
3	0	0	0	0	0	0			0	0	0	0	0	0
4	0	0	0	0	0	0			0	0	0	0	0	0
5	0	0	0	0	0	0			0	0	0	0	0	0
6	0	0	0	0	0	0			0	0	0	0	0	0
7	0	0	0	0	0	0			0	0	0	0	0	0
8	0	0	0	0	0	0			0	0	0	0	0	0
9	0	0	0	0	0	0			0	0	0	0	0	0
10	0	0	0	0	0	0.5			0	0	0	0	0	0
11	0.5	1	0	0	1	2.25			0	0	2	0	0	0
12	1.5	2.5	1.25	0.5	2	2.75			0	0	3	0	0.5	0
13	2	2.75	2.25	2	2.25	2.75			0	0	3	0	2	0
14	2.75	3	3	2.5	2.75	2.75			1	0.5	3	0	2.25	1
15	3	3	3	3	2.75	3			1	0.5	3	0.5	2.5	2.25
16									2.5	1	3	1	3	2.75
17									3	1	3	1.5	3.25	3
18									3	1.75	2.5	1.5	3	3
19									3	1.75	2.25	1.75	2.75	3
20									3	1.25	2.25	1.5	3	2.5
21									3	1.25	2.25	1.25	3	2.5
22									2.5	1	2.25	1	3	2.25
23									2.25	0.75	2.25	1	2.5	2
24									2.25	0.5	2.25	1	2.5	1.75
25									2	1	2.5	1	2.5	2
26									1.75	0.5	2	1	2.5	2.25
27									3	0.5	2	1	2.5	2.5
28									2.75	1	2	1.5	2.75	2.5
29									2.5	2.25	2.25	2	2.75	2.5
30									2.75	2.5	2.25	2	2.75	2.25

## Sheet: Figure 2e
HB-EGF+GFAP+ cells
Naive	Peak	Recovery	LSW
0	47.4008	13.5352	15.118
0	15.0581	13.9117	30.3909
15.0448	60.2325	30.48	29.1018
0	30.0225	0	29.1018
15.0448	78.7792	41.4048	15.3397
15.877	46.7164	32.5199	30.5317
15.6289	91.3956	15.7922	31.5665
15.877	70.7767	16.26	16.8526
0	41.7335	0	0
15.0448	14.1571	16.26	28.503
14.1418	0	0	14.0021
16.5804	59.3183	29.132	29.1996
14.3994	0	15.4008	14.043
0	15.3928	0	14.3461
0	0	14.9464	14.741
0	46.1784	15.0952	15.6511
35.3609	0	0	16.9067
0	47.6428	17.2899	15.8803
0	15.8809	0	0
0	27.7312	16.0666	31.7612
15.3913	66.3215	0	0
15.1814	27.7312	0	0
0	15.3928	15.2425	15.2306
0	16.6466	14.6879	0
0	32.7829	14.6783	14.9272
0	35.4468	0	15.1892
14.6837	32.3741	15.5807	14.7692
15.1812	19.1257	15.0311	0
0	34.5644	16.6147	32.4994
15.2122	33.3922	33.1057	14.4942
16.8057	18.934	46.8586	0
0	62.8604	19.9864	0
29.5805	50.4477	45.4234	0
15.2006	15.2877	14.9936	0
0	28.6755	14.818	0
17.3253	86.8797	29.7709	0
	45.638	15.6797	0
	16.5344	15.825	14.8163
	53.1472	15.1209	15.3149
	33.544	0	15.8453
	16.6267	0	0
	15.0857	0	16.4031
	14.1388	15.2974	0
		18.4412	15.0186
		0	15.1227
		36.2414	0
		17.1252	15.0562
		14.6063

## Sheet: Figure 2f
HB-EGF+ astrocytes
Naive	Peak	Recovery	LSW
331	625	371	40
337	750	161	90
80	551	147	88
65	546	239	58
122	680		56
	344		53
			35

## Sheet: Figure 2i
sHB-EGF (pg/ml) in serum
Naive	Peak	Recovery	LSW
81.7372	36.5244	59.4932	83.187
56.6339	42.9546	67.5209	66.0174
64.6481	59.9765	75.4681	44.4581
58.2851	59.8154	48.6867	56.8218
72.7967	56.8084		76.2064
	48.7941		53.7611
			58.6475
			75.2399
