# Supplementary material for: The astrocyte-produced growth factor HB-EGF limits autoimmune CNS pathology
Source: Nat Immunol. 2024 Feb 26;25(3):432–47. doi: 10.1038/s41590-024-01756-6 (PMC10907300; doi:10.1038/s41590-024-01756-6)
Supplement: Supplementary file 11 — Statistical source data. [file 41590_2024_1756_MOESM11_ESM.xlsx]

## Sheet: Figure 3a-b
Days post immunization	Gfap::Scrmbl					Gfap::Hbegf
0	0	0	0	0	0	0	0	0	0	0
1	0	0	0	0	0	0	0	0	0	0
2	0	0	0	0	0	0	0	0	0	0
3	0	0	0	0	0	0	0	0	0	0
4	0	0	0	0	0	0	0	0	0	0
5	0	0	0	0	0	0	0	0	0	0
6	0	0	0	0	0	0	0	0	0	0
7	0	0	0	0	0	0	0	0	0	0
8	0.25	0	0	0	0	0	0	0	0	0
9	0.25	0	0	0	0	0	0	0	0	0
10	0.25	0.25	0	0.25	0.25	0	0	0	0	0
11	0.5	0.5	0	0.5	0.25	0	0	0.5	0.5	0.5
12	0.5	2	0	2	0.5	2.5	2.5	2	0.5	2
13	0.75	2.5	1	2.25	1	3	3	2.25	1	2
14	1	3	2	3	1.25	3	3	2.5	2	2.5
15	2	2.75	2.25	2.75	2	3	3	2.5	2.25	2.5
16	2.25	2.75	2.5	2.75	2.5	3	3	2.25	2.25	2.25
17	2.25	2.5	2.5	2.5	3	2.5	2.5	2.25	2.5	2.25
18	2	2.25	2.5	2.25	3	3	3	2.25	2.25	2.25
19	2	2.25	2.25	2.25	2.5	3	3	2.25	2.25	2.25
20	1.75	1.5	2	1.5	2	2.75	2.75	2.25	2.25	2.25
21	1.5	1.5	2	1.5	2	2.75	2.75	2	2	2
22	1.5	1.5	1.5	1.5	1.75	2.5	2.5	2	2	2
23	1	1.5	1.5	1.5	1.5	2.5	2.5	2	1.75	2
24	1	1.25	1	1.25	1.25	2.25	2.25	2.25	1.75	2.25
25	1	1.5	1	1.5	1	2	2	2.5	1.75	2.5
26	0.75	1.5	1	1.5	1	2	2	2.75	1.75	2.75

## Sheet: Figure 3c
HB-EGF+ cells (count)	Gfap::Scrmbl					Gfap::Hbegf
Microglia	1921	2956	2370	1827		4829	1956	930	2622
Monocytes	119	286	184	100		635	520	983	1541
Ly6C- Myeloid	453	844	612	535		1107	922	1177	1581
Astrocytes	9558	9135	8158	7426		4805	7020	3074	5262

## Sheet: Figure 3e
Cluster	Gfap::Scrmbl					Gfap::Hbegf
1	0.74	0.867	0.963	0.933	1.78	1.77	1.21	4.2	2.93	1.13
2	0.678	0.75	1.03	1.39	1.31	2.02	1.69	1.83	2.04	1.16
3	20.6	18	13.7	19.3	17.7	15.8	18.3	24.3	18.1	17.1
4	1.22	1.45	1.27	1.09	2.99	4.96	3.91	2.99	4.34	2.27
5	45.2	41.5	41.9	45.7	27	36.1	38.2	28.4	35.5	34.4
6	0.927	1.28	1.05	0.683	9	4.71	3.53	5.92	7.6	0.96
7	0.48	0.758	0.573	0.838	2.87	3.46	1.88	5.59	2.84	0.42
8	4.03	4.36	6.54	6.75	6.31	10.4	11	8.09	8.2	8.78
9	5.99	8.32	14.3	2.44	13.8	1.91	3.88	2.75	2.69	16.7
10	0.493	0.748	0.74	0.31	1.73	0.783	0.75	0.92	0.685	0.93
11	1.84	2.39	2.6	2.01	2.96	8.9	6.33	5.1	7	6.63
12	0.358	0.355	0.275	0.173	0.24	0.125	0.0775	0.0475	0.17	0.12
13	0.0525	0.07	0.06	0.0425	0.095	0.103	0.095	0.113	0.08	0.0725
14	17.4	19.1	15	18.3	12	8.87	9.05	9.66	7.8	9.23
15	0.0425	0.118	0.08	0.0525	0.103	0.108	0.193	0.0875	0.0625	0.128

## Sheet: Figure 3f-i
Cell population abundance (% of live)	Gfap::Scrmbl					Gfap::Hbegf
Microglia	18.9	16.9	12.4	17	16.2	12.5	15.9	18.9	14.7	15.6
Endothelial	13.6	15.7	12.1	13.9	10	6.67	7.81	7.58	5.12	6.96
OLCs	11.7	8.83	15.3	15	8.91	8.56	8.65	7.86	9.31	8.74
Astrocytes	25	24.5	19.2	21.9	13.4	21.8	22.6	15.8	19.9	19.4
MBP+OLCs	1.04	0.675	1.21	1.45	0.558	0.828	0.383	0.667	0.703	0.595
OPCs	0.29	0.165	0.14	0.163	0.115	0.13	0.085	0.065	0.1	0.045
CD4+ T cells	1.35	1.04	0.935	1.86	1.94	3.76	2.19	2.96	3.73	1.17
MHCII+Ly6C-	2.5	2.48	2.62	2.37		6.69	5.16	5.96	7.2
CD11c+ DCs	0.362	0.392	0.425	0.45		1.2	0.603	1.33	1.71
MHCII+ Monocytes	1.05	1.39	1.22	0.795		5.37	3.91	7.11	7.9
Neutrophils	0.228	0.43	0.332	0.515		1.66	0.972	1.44	1.49
MHCII- Monocytes	0.215	0.418	0.223	0.145		0.93	0.748	2.92	1.5

## Sheet: Figure 3j
	normalized counts	Gfap::Scrmbl					Gfap::Hbegf
Microglia	iNOS	1	1.0331	0.893662	0.823944	1.05845	1.47676	0.709859	1.15986	0.709859	1.13451
	TNFα	0.866696	1.03984	0.817459	0.758009	0.907068	1.27398	1.16404	1.09852	1.05487	1.01951
	GM-CSF	0.559628	0.970714	0.636779	0.456761	1.00795	1.3864	1.01601	1.53111	1.57602	0.858634
Monocytes	iNOS	0.333145	0.299266	0.158103	0.118577	2.32637	1.60361	1.03896	2.65387	1.30999	0.158103
	TNFα	0.188679	0.406121	0.293373	0.192131	2.11344	1.22987	0.899678	2.20778	2.11344	0.355499
	GM-CSF	0.683544	0.582278	0.708861	0.227848	0.987342	1.94937	1.46835	0.658228	0.987342	1.74684
	IFNγ	0.152885	0.486649	0.292851	0.144272	2.44401	1.09173	0.682601	2.36434	2.06288	0.277778
Ly6C- Myeloid cells	iNOS	1.09072	0.468909	0.428135	0.417941	1.2844	1.21305	0.519878	2.81346	1.26402	0.49949
	TNFα	0.479874	0.758487	0.585876	0.519983	1.0636	1.32717	0.993411	1.67598	1.67956	0.916058
	IFNγ	0.580357	0.699405	1.08631	1.08631	0.47619	1.53274	1.60714	0.47619	0.818452	1.6369
	GM-CSF	0.410125	0.839723	0.59024	0.468541	1.13788	1.3825	0.84459	1.80723	1.71595	0.803213
CD4+ T cells	IL17	0.540541	0.808866	0.66887	0.939141	1.20649	1.44274	1.07039	1.18705	1.3076	0.82831
	IFNγ	0.718854	0.660456	0.653504	0.86624	0.657675	1.4238	1.51418	0.931591	1.14572	1.42798
	GM-CSF	0.553041	0.776369	0.691112	0.767316	0.958201	1.42825	1.05704	1.27433	1.25245	1.24189
	FoxP3+	0.606308	0.902664	0.799347	0.916259	1.14192	1.42197	0.932572	1.43013	1.28059	0.568244
Astrocytes	TNFα	1.66034	1.11484	1.62945	1.9172	0.704387	0.428988	0.707035	0.248919	0.71851	0.870333
	GM-CSF	0.88175	0.779221	1.33288	1.1825	0.724539	1.28503	0.799727	0.929597	1.03896	1.0458
	iNOS	1	2.1555	1.35121	1.48794	0.812332	0.514745	0.699732	0.434316	0.812332	0.731903

## Sheet: Figure 3l
Olig2+ cells (counts/mm2)
Gfap::Scrmbl	Gfap::Hbegf
1421.22	1324.77
1655.48	1307.91
1408.57	1309.69
1444.01	1155.63
SMI32 mean gray value
Gfap::Scrmbl	Gfap::Hbegf
2.795	6.285
1.687	10.237
4.541	15.125
6.401	19.079

## Sheet: Figure 3n
Fluoromyelin mean gray value
Gfap::Scrmbl	Gfap::Hbegf
17.0243	14.9517
16.3587	12.8537
15.192	12.4536
	13.4469
	12.8203
