# Supplementary material for: The astrocyte-produced growth factor HB-EGF limits autoimmune CNS pathology
Source: Nat Immunol. 2024 Feb 26;25(3):432–47. doi: 10.1038/s41590-024-01756-6 (PMC10907300; doi:10.1038/s41590-024-01756-6)
Supplement: Supplementary file 12 — Statistical source data. [file 41590_2024_1756_MOESM12_ESM.xlsx]

## Sheet: Figure 4a
relative Hbegf expression in astrocytes
vehicle i.c.v.	TNFα + IL-1β i.c.v.
0.82898	2.97197
1.2063	2.68031
1	3.51538

## Sheet: Figure 4b
stimulation duration (hours)	relative Hbegf expression in astrocytes (rel. to 0hrs) in response to stimulation with TNFα + IL-1β
0	1.00913	1.09396	1.08617	0.833979
1	1.90402	1.82086	1.88132	1.836
2	2.93045	2.51032	2.60492	2.57153
4	2.78198	2.35114	2.6194	2.20796
6	1.43147	1.45646	1.82055	1.80128
8	1.43568	1.379	1.22535	1.13173
24	0.776845	0.51846	0.691348	0.64485

## Sheet: Figure 4c
frequency (% of parent) HB-EGF+ astrocytes in response to stimulation with TNFα + IL-1β
vehicle	TNFα + IL-1β
3.22	1.6
3.33	2.05
3.04	1.65

## Sheet: Figure 4e
stimulation duration (hours)	relative Hbegf expression in astrocytes (rel. to 0hrs) in response to stimulation with CoCl2
0	0.938566	0.941451	1.04158	1.08654
1	1.08056	0.91083	0.920112	0.750456
2	1.79662	1.90209	2.37428	1.53539
4	1.84621	1.55384	2.11468	2.00853
6	1.04432	0.898756	0.856895	0.756732
8	0.607095	0.573332	0.597437	0.516747
24	7.84871	4.78156	6.41146	5.82801

## Sheet: Figure 4f
frequency (% of parent) HB-EGF+ astrocytes in response to stimulation with CoCl2
vehicle	TNFα + IL-1β
3.22	4.36
3.33	4.01
3.04	4.9

## Sheet: Figure 4h
Hbegf Luciferase-promoter reporter activity (normalized to control luciferase)
control	pHif
1.14343	25.2366
2.70414	20.5362
	16.731
	16.4048
	15.7721
	12.853

## Sheet: Figure 4i
Hbegf Luciferase-promoter reporter activity (normalized to control luciferase)
stimulation duration	TNFa/IL1b					CoCl2
2	0.727653	0.73631	0.807495	0.767047	0.82385	0.96875	1.18624	1.84352	0.904465	0.227413
4	1.08935	1.36798	1.17978	1.37139	1.9726	1.13255	1.1749	2.44092	1.18788	0.141464
8	0.860425	0.850647	0.468595	0.777078	0.846334	3.92303	5.68541	3.90477	3.60745	2.9208
24	0.324126	0.0895395	0.438988	0.365701	0.44761	8.5098	7.9793	8.04478	9.1695	7.18313
48	0.980974	0.447162	0.756201	0.765503	0.749423	5.02211	4.25326	4.75569	4.94044	3.2457

## Sheet: Figure 4j
relative Hbegf expression in astrocytes
control	I3S	CH233191	CoCl2	CH233191 + CoCl2	CoCl2 + I3S
1.0892	0.852841	1.71318	3.66405	5.10722	3.47041
1.19794	0.810825	1.36881	3.91156	4.62923	3.25973
1.09469	0.844181	1.6296	3.69776	4.90772	3.12375
1.15877	0.725871	1.46176	4.16242	4.60977
0.973605		1.2524	3.43768	4.47681
		1.42686	3.71989	4.84881
		1.22721	3.2192	4.51333

## Sheet: Figure 4k
HB-EGF MFI in astrocytes (ACSA2+GFP+)
Gfap::Scrmbl	Gfap::Hif1a	Gfap::Ahr	Gfap::Hbegf
64.9	48.2	75.5	2.99
62.8	38.8	77.8	3.53
60.4	24.1	72.6	0

## Sheet: Figure 4l
frequency (% of parent) HB-EGF+ EAE astrocytes
Gfap::Scrmbl	Gfap::Hif1a	Gfap::Ahr
5.98	2.64	36.1
4.64	3.21	5.86
5.14	2.79	23.3
4.24
5.33

[truncated: 4 more sheets: Figure 4p, Figure 4q, Figure 4s, Figure 4u]
