# Supplementary material for: The astrocyte-produced growth factor HB-EGF limits autoimmune CNS pathology
Source: Nat Immunol. 2024 Feb 26;25(3):432–47. doi: 10.1038/s41590-024-01756-6 (PMC10907300; doi:10.1038/s41590-024-01756-6)
Supplement: Supplementary file 13 — Statistical source data. [file 41590_2024_1756_MOESM13_ESM.xlsx]

## Sheet: Figure 5a
relative gene expression in microglia	control ACM				control ACM + αHB-EGF				CoCl2 ACM				CoCl2 ACM + αHB-EGF
Il1b	0.802523	1.22208	1.01963		0.782443	0.954279	0.799751		3.69969	2.98822	3.79231		4.10683	4.00344	5.90977
Cd68	1.00925	0.960173	1.03193		0.795015	0.861788	1.14107		1.24704	1.17845	1.18202		1.47512	1.74148	2.10189
Tnf	1.27456	0.919953	1.08985	0.782546	1.58019	1.60539	1.56287	1.38566	0.127261	0.111374	0.113289	0.099747	0.564909	0.523119	0.651273	0.597657
Lif	1.13714	0.946275	1.03544	0.89752	1.07104	0.963698	1.03629	1.14457	2.88164	3.01674	2.69645	2.82776	2.06566	2.23411	1.73453	2.01193

## Sheet: Figure 5b
relative geneexpression in brain microvascular endothelial cells
Icam1
unstimulated	TNFα + INF-γ	TNFα + INF-γ + HB-EGF
0.70699	9.41374	6.64995
0.988086	6.87141	5.91566
1.4315	10.3456	5.9519

## Sheet: Figure 5d
GM-CSF MFI	vehicle			TNFα + IL-1β			TNFα + IL-1β + HB-EGF
Microglia	79.8	222	196	494	753	704	401	458	389
Monocytes	298	282	228	12802	12558	12776	8291	10960	9315

## Sheet: Figure 5e
frequency (% of parent)
	vehicle											HBEGF											PDGF/FGF											T3
live	76.3	72.1	68.6	69.3	70.3	70.6	70.8	69.4	71.3	69.6	66.9	86.2	86.9	87.9	85.2	82.4	82.3	81.1	82.2	88.8	86.4	83	75.1	71.3	77	80.6	76.8	79.5	82.9	83	82	80.3	76.8	58.9	63.5	66	64.8	66.5	65.7	62.2	64.1	61.8	61.3	64.7
O4+	65.3	58.4	59.4	56.5	56.8	56.7	54.9	56.8	57.9	63.6	63.8	69.9	69.8	67.8	67.6	69.2	69.9	58.5	61.2	69.9	66.2	70.8	49.2	51.8	42.7	56.3	51.4	54	54.4	56.3	52	56.8	54.9	61.4	65.2	56.5	55.5	59.3	54.7	55.1	57.1	63.1	61.3	59.2
MFP+	7.7	8.79	8.73	7.54	8.08	6.01	5.56	6.38	6.57	7.27	6.11	3.58	3.96	3.27	3.5	4.01	4.2	2.78	2.87	2.47	2.69	2.95	3.18	4.65	3.72	2.82	2.99	2.57	2.18	2.06	2.99	3.34	3.05	5.54	5.83	5.61	5.51	5.21	4.82	7.8	6.21	7.4	7.22	5.58
PDGFRa+	57.8	50.9	45.8	44.6	44.4	47	42.3	44.9	48.7	49.4	50.1	67.7	66.3	69.1	64.7	63.7	63.4	55.1	58.4	70.3	68	66.5	50.5	48.7	52.7	59	55.7	55.8	55.9	55.9	59.6	60.2	54.8	37.1	47.8	38.1	36.2	41.4	40.6	38.6	42.4	47.3	45.4	44.7
A2B5+	65.9	59	49.7	48.6	48.2	55	47	48.1	54.7	51.5	54.3	88	86.7	79.9	73.3	71.8	75.8	64.4	68.2	81.4	76.2	77.4	69.5	68.1	70.2	67.8	61.5	64.3	66.2	66.3	68.4	69.6	66.1	51.2	53.4	50.5	45.7	50.8	50.3	50.8	53.1	61.7	58.3	55.7

## Sheet: Figure 5g
relative gene expression in oligodendrocytes
	vehicle			TNFα + IL-1β			TNFα + IL-1β + HB-EGF
Ptprz1	0.908033	1.22693	0.89759	0.368396	0.078415	0.311551	0.387777	0.913193	0.985071
Pdgfra	0.93806	0.773145	1.37882	0.470868	0.229388	0.492169	0.466096	1.18565	1.04157
Mbp	0.799241	1.05383	1.18728	0.333021	0.318367	0.449311	0.425198	0.551156	0.475273
Plp	0.757451	1.00415	1.31477	0.31161	0.211538	0.309554	0.255036	0.422946	0.38571

## Sheet: Figure 5i
Olig2+ cells/mm2
vehicle	INF-γ	INF-γ + HB-EGF
374.381	338.655	355.647
409.668	393.455	471.072
421.097	294.057	886.486
501.403	221.268	574.371
363.403	150.451	511.806
615.705		468.601
		633.265

## Sheet: Figure 5l
% demyelinated area
LPC	LPC + HB-EGF
27.5714	0
8.50333	0
9.49745	0
10.3057	7.83377
14.7293	9.6157
14.3892	19.986
0	8.99995
24.0105	0
21.6071	0
16.3421	0
12.4567	0
17.3346	19.2361
35.9453	17.5602
42.8507	10.8031
50.3615	17.8474
36.9984	5.77536
18.6308	0
7.93022	0
9.01509	0
22.8779	0
30.4896	0
52.5483	0
40.1232	0
49.4199	7.07321
56.7461	20.8665
61.6974	27.38
68.7939	31.8708
42.5237	38.2658

## Sheet: Figure 5n
frequency (% of parent) of singlets	PBS				TNFα + IL-1β				TNFα + IL-1β + HB-EGF
early apopototic	4.94	5.49	5.34	5.05	9.83	11.6	10.1	11.7	8.66	8.03	7.75	7.65
late apoptotic	3.35	3.22	3.7	3.38	4.19	3.97	4.36	5.01	2.38	2.24	1.79	1.61
necrotic	1.44	1.22	1.61	1.48	1.82	1.64	1.79	2.28	1.39	1.31	1.32	0.981

## Sheet: Figure 5p
RBPMBS+ RGCs cells/mm2
	vehicle												IFN-γ																			IFN-γ + HB-EGF
central	1586.97	1527.21	1713.14	2124.82	1494.01	1500.65	1872.5	1420.97	1387.77	1547.13	1427.61		849.928	670.646	1586.97	1826.02	922.969	1434.25	1633.46	1733.06	1494.01	1201.85	1102.25	1122.17	1261.61	883.128	843.288	1095.61	1520.57			1826.02	1580.33	1580.33	1859.22	1553.77	1374.49	1407.69	1699.86	1208.49	1480.73	1321.37	1029.21	1613.54	1361.21
peripheral	1580.33	1308.09	1938.9	1394.4	1407.67	1208.49	1122.17	1407.69	1454.17	1945.54	1620.18	1673.3	1367.85	1573.69	1301.45	1713.12	1314.71	1586.97	976.089	730.407	1308.08	1108.88	1925.62	1434.25	1049.13	989.363	1142.08	1560.41	1241.69	1155.37	1195.21	1328.01	1434.25	1022.57	1022.57	1075.69	1367.85	1168.65	1454.17	1254.97	1208.49	1573.69	1620.18	1507.29	1407.69	1653.38
