# Supplementary material for: The astrocyte-produced growth factor HB-EGF limits autoimmune CNS pathology
Source: Nat Immunol. 2024 Feb 26;25(3):432–47. doi: 10.1038/s41590-024-01756-6 (PMC10907300; doi:10.1038/s41590-024-01756-6)
Supplement: Supplementary file 14 — Statistical source data. [file 41590_2024_1756_MOESM14_ESM.xlsx]

## Sheet: Figure 6a
Days post immunization	Clinical Score
0	0	0	0	0
1	0	0	0	0
2	0	0	0	0
3	0	0	0	0
4	0	0	0	0
5	0	0	0	0
6	0	0	0	0
7	0	0	0	0
8	0	0	0	0
9	0	0	0	0
10	0	0	0	0
11	0	0	0	0
12	0	0	0	0.5
13	0.25	0.75	0.5	2.25
14	2.25	2.5	2.25	2.75
15	2.75	3	2.5	3
16	2.75	3	2.5	3

## Sheet: Figure 6b
relative gene expression in astrocytes	Naive			Peak
Dnmt3a	1.10404	1.38735	0.652877	1.67506	2.23278	1.90814	1.42517
Dnmt3b	0.87269	1.10915	1.05188	1.06142	2.54318	1.43389	1.6427
Dnmt1	0.811956	2.46656	0.499317	2.29419	2.85513	3.35959	3.54807
Trdmt1	0.579184	1.56775	1.1013	2.74134	2.27603	1.93458	1.64406

## Sheet: Figure 6d
Methylation status in Hbegf promoter
	Peak			Recovery			Naive
	Mean	SEM	N	Mean	SEM	N	Mean	SEM	N
AUC	145.4	2.668	1008	111.9	5.164	1536	26.78	2.607	1008
Temperature
	Peak								Recovery												Naive
60.4	0	0	0	0	0	0	0	0	0	0	0	0	0	0	0	0	0	0	0	0	0	0	0	0	0
60.5	-0.333333	-0.3	-0.333333	-0.133333	-0.4	-0.533333	-0.333333	-0.233333	-0.6	-0.466667	-0.266667	0	0	0.0666667	-0.6	-0.2	-0.0666667	-0.366667	-0.466667	-0.5	0.0333333	0	-0.0666667	-0.0666667	-0.0666667
60.6	-0.9	-0.9	-0.766667	-0.466667	-1	-1.43333	-0.9	-0.8	-1.4	-1.26667	-0.7	0	-0.0333333	0.1	-1.46667	-0.6	-0.266667	-0.9	-1	-1.06667	0.0666667	0.0333333	-0.133333	-0.133333	-0.3
60.7	-1.55	-1.55	-1.15	-0.75	-1.6	-2.2	-1.4	-1.45	-2.1	-1.95	-1.1	-0.05	-0.15	0	-2.1	-0.95	-0.45	-1.45	-1.35	-1.5	0	-0.05	-0.2	-0.25	-0.55
60.8	-2.26667	-2.26667	-1.53333	-1	-2.3	-2.8	-2	-2.16667	-2.6	-2.53333	-1.6	-0.133333	-0.4	-0.166667	-2.6	-1.33333	-0.8	-2	-1.73333	-1.9	-0.133333	-0.166667	-0.333333	-0.366667	-0.8
60.9	-3.06667	-2.86667	-1.93333	-1.16667	-3	-3.3	-2.6	-2.9	-3.2	-3.06667	-2.2	-0.2	-0.6	-0.3	-3.06667	-1.76667	-1.1	-2.6	-2.23333	-2.36667	-0.266667	-0.3	-0.466667	-0.533333	-1.03333
61	-3.6	-3.1	-2.2	-1.2	-3.35	-3.5	-3.05	-3.25	-3.6	-3.45	-2.6	-0.2	-0.7	-0.3	-3.35	-2	-1.25	-2.95	-2.7	-2.7	-0.3	-0.3	-0.5	-0.65	-1.1
61.1	-4	-3.36667	-2.4	-1.1	-3.53333	-3.66667	-3.43333	-3.43333	-4	-3.6	-3.06667	-0.2	-0.733333	-0.166667	-3.6	-2.13333	-1.43333	-3.3	-3.1	-3	-0.233333	-0.266667	-0.6	-0.7	-1.13333
61.2	-4.33333	-3.9	-2.56667	-0.966667	-3.66667	-3.93333	-3.76667	-3.5	-4.23333	-3.9	-3.56667	-0.1	-0.8	-0.0333333	-3.83333	-2.33333	-1.63333	-3.7	-3.56667	-3.3	-0.2	-0.166667	-0.733333	-0.7	-1.2
61.3	-4.55	-4.4	-2.7	-0.9	-3.85	-4.25	-3.9	-3.6	-4.3	-4.05	-3.85	-0.1	-0.9	-0.05	-3.95	-2.55	-1.75	-3.95	-3.95	-3.55	-0.2	-0.1	-0.95	-0.7	-1.3
61.4	-4.63333	-4.63333	-2.9	-0.9	-4.1	-4.5	-4	-3.83333	-4.33333	-4.16667	-4.03333	-0.166667	-1.03333	-0.2	-4.2	-2.9	-2	-4.13333	-4.36667	-3.86667	-0.3	-0.2	-1.16667	-0.733333	-1.43333
61.5	-4.76667	-4.7	-3.1	-0.966667	-4.4	-4.8	-4.16667	-4.2	-4.5	-4.23333	-4.13333	-0.266667	-1.23333	-0.366667	-4.53333	-3.26667	-2.36667	-4.26667	-4.83333	-4.4	-0.433333	-0.366667	-1.33333	-0.933333	-1.63333
61.6	-4.95	-4.7	-3.35	-1.15	-4.65	-5.05	-4.35	-4.45	-4.65	-4.35	-4.2	-0.3	-1.4	-0.5	-4.85	-3.45	-2.7	-4.4	-5.1	-4.75	-0.55	-0.55	-1.45	-1.05	-1.8
61.7	-5.16667	-4.5	-3.53333	-1.26667	-4.76667	-5.3	-4.4	-4.5	-4.76667	-4.43333	-4.2	-0.333333	-1.5	-0.6	-4.96667	-3.5	-2.96667	-4.56667	-5.16667	-4.93333	-0.666667	-0.666667	-1.5	-1.16667	-1.9
61.8	-5.2	-4.2	-3.53333	-1.33333	-4.9	-5.53333	-4.26667	-4.4	-4.6	-4.5	-4.2	-0.4	-1.5	-0.7	-4.93333	-3.5	-3.1	-4.66667	-5	-4.86667	-0.7	-0.7	-1.5	-1.2	-1.86667
61.9	-5.05	-4.1	-3.35	-1.4	-5	-5.7	-4.05	-4.3	-4.35	-4.5	-4.1	-0.45	-1.45	-0.8	-4.8	-3.4	-3.2	-4.7	-4.65	-4.65	-0.7	-0.7	-1.4	-1.2	-1.8
62	-4.7	-4.4	-3.1	-1.43333	-4.96667	-5.7	-3.83333	-4.4	-4.1	-4.33333	-3.96667	-0.6	-1.4	-0.866667	-4.6	-3.23333	-3.2	-4.6	-4.36667	-4.4	-0.7	-0.8	-1.33333	-1.2	-1.8
62.1	-4.3	-4.93333	-2.93333	-1.56667	-4.8	-5.5	-3.6	-4.4	-3.9	-4.16667	-3.8	-0.8	-1.4	-1	-4.23333	-3	-3.2	-4.4	-4	-4.1	-0.7	-0.8	-1.16667	-1.2	-1.8
62.2	-3.95	-5.1	-2.8	-1.7	-4.5	-5.25	-3.35	-4.25	-3.65	-3.95	-3.55	-0.95	-1.4	-1	-3.85	-2.75	-3.15	-4.1	-3.65	-3.85	-0.7	-0.8	-1	-1.2	-1.9
62.3	-3.66667	-4.73333	-2.6	-1.76667	-4.13333	-4.86667	-3.06667	-3.86667	-3.3	-3.66667	-3.3	-1.03333	-1.53333	-1	-3.46667	-2.63333	-3.1	-3.6	-3.3	-3.7	-0.7	-0.866667	-0.8	-1.2	-1.9
62.4	-3.23333	-3.76667	-2.3	-1.76667	-3.63333	-4.3	-2.7	-3.43333	-2.8	-3.2	-2.86667	-1.13333	-1.7	-1.13333	-3.1	-2.5	-3.13333	-3.03333	-2.9	-3.4	-0.8	-0.966667	-0.666667	-1.23333	-1.96667
62.5	-2.8	-2.9	-2.05	-1.7	-3.2	-3.8	-2.4	-3.05	-2.3	-2.7	-2.5	-1.2	-1.85	-1.35	-2.75	-2.4	-3.35	-2.7	-2.6	-3.05	-0.9	-1.1	-0.65	-1.35	-2.1
62.6	-2.23333	-2.13333	-1.8	-1.6	-2.66667	-3.4	-2.06667	-2.6	-1.8	-2.2	-2	-1.3	-2	-1.5	-2.3	-2.36667	-3.6	-2.5	-2.13333	-2.56667	-0.9	-1.1	-0.666667	-1.43333	-2.26667
62.7	-1.33333	-1.3	-1.4	-1.56667	-1.86667	-2.66667	-1.5	-1.8	-1.1	-1.4	-1.26667	-1.3	-1.96667	-1.6	-1.46667	-2.2	-3.76667	-1.96667	-1.36667	-1.7	-0.766667	-1.06667	-0.533333	-1.46667	-2.3
62.8	-0.4	-0.55	-0.85	-1.5	-1	-1.65	-0.9	-0.95	-0.35	-0.6	-0.45	-1.2	-1.85	-1.6	-0.5	-1.8	-3.75	-1.2	-0.4	-0.8	-0.65	-0.95	-0.3	-1.4	-2.15
62.9	0.6	0.2	0	-1.3	-0.133333	-0.2	-0.2	-0.2	0.533333	0.266667	0.433333	-1.03333	-1.73333	-1.6	0.5	-1.3	-3.66667	-0.133333	0.6	0.2	-0.533333	-0.8	0	-1.23333	-1.96667
63	1.8	1.06667	1.26667	-1.1	0.9	1.5	0.7	0.7	1.63333	1.4	1.5	-0.9	-1.7	-1.63333	1.6	-0.6	-3.6	1.2	1.8	1.4	-0.433333	-0.633333	0.3	-1.06667	-1.8
63.1	2.7	1.8	2.3	-0.9	1.7	2.55	1.55	1.45	2.45	2.4	2.25	-0.8	-1.8	-1.8	2.45	-0.1	-3.65	2.3	2.7	2.3	-0.4	-0.6	0.4	-1	-1.7
63.2	3.63333	2.7	3.3	-0.766667	2.53333	3.1	2.46667	2.26667	3.33333	3.43333	3	-0.9	-1.93333	-1.93333	3.33333	0.266667	-3.7	3.26667	3.5	3.33333	-0.4	-0.6	0.5	-0.933333	-1.63333
63.3	5	4	4.43333	-0.633333	3.7	3.6	3.6	3.3	4.46667	4.76667	3.93333	-0.966667	-2	-2	4.43333	0.8	-3.7	4.4	4.4	4.63333	-0.4	-0.6	0.5	-0.833333	-1.4
63.4	6.25	5.15	5.25	-0.5	4.85	4.25	4.6	4.2	5.5	5.9	5.05	-1	-2	-2	5.4	1.3	-3.65	5.3	5.3	5.75	-0.3	-0.6	0.5	-0.65	-1.15
63.5	7.43333	6.4	5.96667	-0.366667	6.13333	5.13333	5.53333	5.2	6.66667	6.96667	6.33333	-1.1	-2	-2	6.4	1.86667	-3.56667	6.23333	6.36667	6.8	-0.233333	-0.566667	0.7	-0.466667	-0.833333
63.6	8.7	7.83333	6.8	-0.166667	7.7	6.63333	6.56667	6.46667	8.03333	8.2	8.1	-1.1	-2.1	-2	7.5	2.6	-3.43333	7.46667	7.8	8	-0.266667	-0.533333	1.03333	-0.233333	-0.5
63.7	9.6	8.95	7.6	0.05	8.9	8.1	7.4	7.75	9.1	9.3	9.5	-1.1	-2.1	-2.1	8.45	3.1	-3.25	8.65	9	8.9	-0.4	-0.6	1.4	-0.15	-0.2
63.8	10.7333	10.1	8.5	0.3	10	9.6	8.4	9.2	10.1	10.3333	10.7667	-0.966667	-2.2	-2.2	9.33333	3.63333	-2.96667	10.0333	10.2	9.9	-0.566667	-0.6	1.73333	-0.0666667	0.133333
63.9	12.2333	11.5333	9.76667	0.766667	11.3333	11.4	9.73333	11	11.5	11.8	12.2	-0.7	-2.13333	-2.2	10.4	4.5	-2.4	11.6333	11.7	11.3	-0.7	-0.6	2.2	0.1	0.633333
64	13.55	12.7	10.9	1.25	12.6	12.75	11.05	12.6	12.8	13.15	13.35	-0.35	-2	-2.05	11.55	5.4	-1.8	12.9	13.05	12.7	-0.7	-0.45	2.7	0.35	1.1
64.1	14.6333	13.8	12.1	1.8	14	13.9	12.4667	14.0333	14.3	14.6	14.5667	0.1	-1.8	-1.73333	12.9	6.4	-1.1	14.0667	14.4	14.3333	-0.633333	-0.266667	3.23333	0.766667	1.66667
64.2	15.9	15	13.5	2.5	15.6	15.1333	14.0333	15.5333	15.9667	16.2667	15.9	0.7	-1.53333	-1.26667	14.7667	7.6	-0.2	15.4667	15.9667	16.2	-0.466667	-0.0333333	3.96667	1.26667	2.33333
64.3	16.95	16.05	14.75	3	16.85	16.25	15.2	16.55	17.2	17.55	16.85	1.1	-1.35	-0.95	16.3	8.6	0.55	16.6	17.1	17.5	-0.4	0.05	4.6	1.65	2.9
64.4	18.2667	17.3333	15.9667	3.5	17.9	17.5	16.3	17.3	18.1667	18.7667	17.8	1.4	-1.16667	-0.733333	17.7667	9.7	1.23333	17.7333	18.1	18.5667	-0.5	0.1	5.3	1.93333	3.4
64.5	19.8667	18.8333	17.3667	4.1	19.0333	18.8	17.5667	18.1333	19.1	20	19	1.76667	-0.966667	-0.566667	19.2667	10.8667	1.9	19.0333	19.3	19.6333	-0.633333	0.0333333	6.1	2.26667	4
64.6	21.05	19.95	18.4	4.6	19.95	19.75	18.6	18.85	19.85	20.85	20.1	2.05	-0.75	-0.45	20.3	11.75	2.4	20.1	20.35	20.55	-0.8	0	6.75	2.45	4.5
64.7	22.1	20.9	19.3333	5.13333	20.9333	20.5	19.6	19.7333	20.7667	21.7	21.1	2.36667	-0.5	-0.3	21.2	12.6	3	21	21.4	21.4	-0.9	-0.1	7.36667	2.7	5
64.8	23.2333	21.9333	20.3667	5.83333	22.2667	21.4	20.6667	20.7667	21.9	22.6	22.3	2.83333	-0.266667	-0.1	22.2333	13.5	3.7	22.0333	22.5667	22.3	-0.966667	-0.1	8.06667	3	5.66667
64.9	24.1	22.8	21.3	6.4	23.3	22.3	21.45	21.55	23	23.5	23.2	3.15	-0.1	0.2	23.05	14.3	4.2	22.85	23.35	23.05	-1	-0.1	8.65	3.3	6.2
65	24.7667	23.7	22.1667	6.9	24.1667	23.3333	22.0667	22.1667	24.1333	24.5	23.8667	3.56667	-0.0333333	0.5	23.6667	15.1	4.7	23.6667	23.9667	23.6667	-1.06667	-0.1	9.2	3.6	6.73333
65.1	25.2333	24.6333	23.1	7.5	24.8333	24.6	22.8333	22.8	25.4	25.5667	24.6	4.13333	0.0666667	0.766667	24.4	15.8667	5.2	24.8	24.5333	24.4667	-1.16667	-0.0666667	9.9	4	7.4
65.2	25.45	25.4	23.8	7.95	25.15	25.45	23.4	23.4	26.25	26.25	25.1	4.7	0.1	0.95	24.9	16.5	5.6	25.65	25	25.15	-1.25	0	10.4	4.25	7.9
65.3	25.7	26.0667	24.4	8.36667	25.4	25.9667	24	24.0333	26.9	26.6667	25.6	5.2	0.2	1.13333	25.2667	17	5.96667	26.2667	25.4	25.7667	-1.33333	0	10.7667	4.5	8.33333
65.4	26	26.55	24.85	8.8	25.65	26.05	24.45	24.6	27.2	27.05	26.05	5.55	0.25	1.3	25.55	17.5	6.35	26.5	25.85	26.4	-1.4	0	11.05	4.65	8.75
65.5	26.4	26.9	25.2	9.2	25.9	25.9667	24.8	25.0667	27.2667	27.4333	26.4	5.73333	0.333333	1.46667	25.8	17.9667	6.6	26.4333	26.2667	26.7667	-1.5	-0.1	11.2667	4.9	9.1
65.6	26.8667	27.0667	25.5	9.66667	26.2667	25.8333	25.1	25.2667	27.2333	27.8667	26.6667	5.93333	0.4	1.63333	26.1	18.4	6.8	26.3	26.7	27.0667	-1.5	0	11.4667	5.16667	9.4
65.7	27.15	27.2	25.7	10	26.55	25.95	25.35	25.35	27.35	28.25	26.7	6.15	0.5	1.7	26.35	18.65	6.95	26.45	26.95	27.1	-1.45	0	11.6	5.35	9.6
65.8	27.3333	27.3333	25.8667	10.3	26.8667	26.3	25.6	25.4	27.7333	28.5	26.7667	6.3	0.566667	1.8	26.6667	18.9	7.2	26.8	27.0667	27.0333	-1.4	0.1	11.8	5.53333	9.73333
65.9	27.4	27.4	26.0333	10.6	27.1667	26.9667	25.9	25.5333	28.1	28.7333	26.8667	6.6	0.666667	1.9	27.1	19.1667	7.5	27.2333	27.2	26.8333	-1.3	0.2	12	5.63333	9.9
66	27.4	27.3	26.05	10.85	27.35	27.35	26.15	25.75	28.3	28.8	27.1	6.85	0.8	2	27.35	19.35	7.75	27.4	27.2	26.7	-1.35	0.3	12.25	5.75	10.1
66.1	27.4	27.2333	25.9	10.9333	27.5	27.4667	26.3	25.8667	28.2	28.8	27.4	7	0.866667	2.03333	27.5333	19.4667	7.96667	27.3	27.2	26.7333	-1.4	0.4	12.5	5.93333	10.3
66.2	27.4667	27.0333	25.6667	11	27.7	27.2	26.2667	25.9667	27.9	28.7333	27.6667	7.2	0.966667	2.1	27.6	19.6333	8.16667	27.0667	27.1667	26.8333	-1.5	0.466667	12.6667	6.06667	10.6
66.3	27.5	26.8	25.5	11	27.9	26.95	26.15	25.85	27.65	28.6	27.7	7.45	1.05	2.1	27.5	19.8	8.35	27.05	27.1	26.85	-1.45	0.5	12.7	6.15	10.85
66.4	27.4333	26.4	25.4	11.1	27.9	26.7667	25.9	25.6	27.3	28.4	27.5	7.7	1.1	2.16667	27.4333	19.9	8.5	27.1333	26.9667	26.7333	-1.4	0.5	12.5667	6.23333	11.0333
66.5	27.2	25.7	25.4	11.2	27.5667	26.6667	25.5333	25.2667	26.8667	27.9667	27.0667	7.86667	1.2	2.26667	27.2	19.9	8.73333	27.1	26.8	26.5667	-1.3	0.6	12.4333	6.33333	11.2
66.6	26.95	25.25	25.4	11.2	27.1	26.5	25.1	24.95	26.45	27.5	26.7	7.8	1.3	2.4	26.9	19.75	8.9	26.8	26.55	26.5	-1.3	0.7	12.25	6.45	11.25
66.7	26.7	25	25.3333	11.1333	26.5333	26.3667	24.7	24.7333	26	27.1	26.2667	7.7	1.36667	2.5	26.4	19.4667	9	26.2667	26.3333	26.4333	-1.3	0.766667	12.1	6.5	11.1667
66.8	26.4	24.7	25.0667	11.0667	25.9	26.2	24.1	24.6	25.5667	26.6333	25.9	7.46667	1.4	2.5	25.8	18.9333	8.9	25.6	26.1	26.2	-1.3	0.8	11.9333	6.43333	10.9
66.9	26.15	24.35	24.75	10.95	25.4	26.05	23.6	24.5	25.25	26.3	25.55	7.4	1.4	2.5	25.45	18.5	8.75	25.15	25.85	25.8	-1.4	0.8	11.9	6.3	10.75
67	25.7667	24	24.4	10.8333	24.9667	25.8	23.2333	24.3667	25	26	25.3667	7.43333	1.33333	2.5	25.2	18.1667	8.5	24.8	25.6	25.3	-1.53333	0.733333	11.8333	6.2	10.5667
67.1	25.2	23.9	23.9667	10.7	24.6	25.4	23	23.9667	24.7	25.7	25.1	7.6	1.3	2.5	24.9	18	8.36667	24.5667	25.2667	24.7	-1.6	0.733333	11.8	6.1	10.5
67.2	24.8	24	23.5	10.7	24.35	25.05	23.05	23.65	24.5	25.5	24.85	7.75	1.4	2.4	24.65	18.1	8.4	24.35	24.95	24.35	-1.55	0.8	11.8	6.2	10.5
67.3	24.5	23.9667	22.9667	10.8333	24.1	24.9	23.2333	23.5	24.3	25.3	24.7	7.8	1.46667	2.4	24.2	18.1667	8.43333	24.1	24.5667	24.1333	-1.4	0.933333	11.8	6.23333	10.3667
67.4	24.2	23.5667	22.3333	10.9	23.8667	24.4667	23.2333	23.5	24	24.9667	24.3667	7.8	1.6	2.4	23.6	18.0667	8.5	23.8	24.1	23.9	-1.23333	1.03333	11.7333	6.3	10.1667
67.5	23.95	22.9	22	10.9	23.7	24.1	22.95	23.35	23.7	24.6	24	7.75	1.6	2.5	23.1	17.85	8.4	23.45	23.85	23.55	-1.1	1.1	11.6	6.2	10.05
67.6	23.7	22.1667	21.9	10.8333	23.5	23.6333	22.5	23	23.3	24.1333	23.4333	7.63333	1.6	2.53333	22.6333	17.6	8.4	23.0667	23.7333	23.2667	-1.1	1.1	11.4	6.16667	9.93333
67.7	23.3333	21.6	21.7667	10.6	23	23.2333	21.9	22.2	22.6333	23.6667	22.6	7.43333	1.6	2.6	22.1	17.3	8.4	22.6333	23.5	22.9	-1.1	1.2	11.1	6.1	9.86667
67.8	22.9	21.45	21.55	10.35	22.45	23.05	21.45	21.5	22.05	23.35	21.85	7.35	1.65	2.7	21.6	17	8.3	22.25	23.05	22.6	-1.1	1.2	10.85	6	9.75
67.9	22.4	21.4333	21.1	10.0667	21.7667	22.8333	21.0667	20.9	21.5	22.9667	21.1333	7.23333	1.7	2.76667	21.2	16.6333	8.26667	21.9	22.3333	22.2667	-1.1	1.23333	10.6333	5.93333	9.6
68	21.7	21.2	20.5	9.76667	21.1333	22.3	20.6	20.3667	21.0333	22.3333	20.6	7.13333	1.7	2.8	20.6667	16.1	8.06667	21.4	21.3	21.8	-1.1	1.3	10.4	5.76667	9.4
68.1	21.1	20.85	20	9.6	20.75	21.7	20	19.95	20.75	21.65	20.5	7	1.6	2.75	20.35	15.6	7.85	20.75	20.55	21.35	-1.1	1.3	10.05	5.55	9.05
68.2	20.6	20.3333	19.5	9.5	20.4333	21.1333	19.5	19.5	20.4333	20.9333	20.3667	6.93333	1.46667	2.6	20.0333	15.1	7.6	20.0333	19.9333	20.9	-1.16667	1.26667	9.73333	5.4	8.73333
68.3	20	19.4333	18.9	9.33333	19.9667	20.8	18.9333	19	19.9667	20.3	20	6.8	1.26667	2.43333	19.6333	14.6	7.36667	19.3	19.2667	20.3	-1.26667	1.2	9.36667	5.16667	8.33333
68.4	19.6	18.7	18.4	9.15	19.6	20.65	18.55	18.65	19.55	19.8	19.45	6.7	1.2	2.35	19.2	14.25	7.2	18.9	18.7	19.8	-1.35	1.1	9.15	5.05	8
68.5	19.0333	18.2667	17.9333	8.9	19.2	20.3667	18.3333	18.4	19.1	19.4	18.9	6.6	1.2	2.3	18.7667	13.9333	7.03333	18.6	18.2	19.3667	-1.4	1.06667	8.96667	4.96667	7.7
68.6	18.4	18.3	17.5	8.63333	18.7667	19.7333	18.1	18.2	18.5	18.9333	18.3333	6.36667	1.2	2.3	18.3667	13.6333	6.8	18.2	17.8	18.9333	-1.4	1	8.83333	4.86667	7.4
68.7	17.9	18.5	17.15	8.55	18.35	19	17.95	17.95	17.95	18.65	18.05	6.2	1.25	2.3	18.05	13.45	6.6	17.7	17.55	18.55	-1.3	1	8.65	4.8	7.25
68.8	17.5	18.4	16.8333	8.5	17.9	18.2	17.6667	17.6	17.3333	18.4	17.9	6.1	1.3	2.3	17.6	13.2667	6.4	17.1	17.4333	18.1333	-1.16667	1	8.33333	4.7	7.13333
68.9	17.1333	17.7	16.3667	8.43333	17.4333	17.3	17.3	17	16.7	18	17.6667	6	1.36667	2.33333	16.9	13.2	6.16667	16.4	17.2	17.6333	-1	1.13333	7.96667	4.63333	7.03333
69	16.85	17	16	8.25	17.05	16.7	17	16.5	16.25	17.45	17.5	5.85	1.4	2.4	16.15	13.1	6.05	15.9	16.9	17.25	-0.85	1.2	7.65	4.55	6.95
69.1	16.4333	16.5	15.6333	7.93333	16.8	16.1667	16.5	16.1667	16	16.6333	17.3	5.7	1.4	2.4	15.3667	13	5.93333	15.4	16.4	16.8667	-0.8	1.3	7.33333	4.5	6.83333
69.2	15.8667	16.3	15.1	7.53333	16.4333	15.3	15.8333	15.8	15.7	15.8	17	5.53333	1.33333	2.4	14.7333	12.6	5.76667	14.9667	15.6667	16.4333	-0.8	1.4	7.1	4.46667	6.7
69.3	15.3	16.15	14.6	7.25	15.95	14.55	15.2	15.45	15.45	15.3	16.6	5.45	1.25	2.4	14.45	12.1	5.55	14.65	15.1	16.05	-0.8	1.4	6.9	4.4	6.45
69.4	14.8667	15.7333	14.1667	7.03333	15.3	13.9333	14.6	15	15.3333	15.0667	15.9	5.36667	1.13333	2.4	14.3	11.5	5.3	14.3667	14.6667	15.6667	-0.733333	1.33333	6.73333	4.33333	6.16667
69.5	14.4333	14.9667	13.6667	7	14.4	13.4667	14.0333	14.5	15.1	14.8667	15.1	5.2	1.1	2.36667	13.9333	10.9333	5.1	13.9667	14.2667	15.1	-0.7	1.23333	6.5	4.23333	5.73333
69.6	14.1	14.15	13.25	6.95	13.8	13.15	13.6	14.1	14.85	14.65	14.55	4.95	1.1	2.25	13.4	10.55	4.95	13.6	13.9	14.55	-0.7	1.15	6.35	4.1	5.4
69.7	13.7	13.3	12.8	6.86667	13.3667	12.9	13.2333	13.7	14.5	14.2667	14.1333	4.66667	1.1	2.1	12.7333	10.3	4.76667	13.2	13.5333	13.9667	-0.7	1.06667	6.16667	3.93333	5.13333
69.8	13.2	12.3333	12.1667	6.7	13	12.5	12.7	13.0667	13.8	13.5	13.7	4.26667	1	1.8	12	10	4.5	12.7	13	13.2667	-0.733333	0.933333	5.96667	3.7	4.96667
69.9	12.85	11.8	11.65	6.45	12.75	12.3	12.3	12.5	13.2	12.75	13.2	3.95	0.95	1.55	11.65	9.75	4.25	12.3	12.6	12.8	-0.8	0.8	5.75	3.55	4.9
70	12.5	11.6	11.2333	6.2	12.4667	12.1667	11.8	11.9667	12.6333	12	12.6333	3.83333	0.9	1.33333	11.4333	9.5	3.96667	11.9667	12.1	12.3667	-0.9	0.633333	5.5	3.43333	4.83333
70.1	12.0667	11.5667	10.9	5.9	12	11.9667	11.2333	11.6	12.0333	11.2	11.9	3.8	0.9	1.3	11.2	9.1	3.76667	11.5	11.5667	11.9333	-0.866667	0.466667	5.2	3.3	4.8
70.2	11.5	11.45	10.75	5.65	11.5	11.85	10.8	11.35	11.6	10.85	11.4	3.85	0.9	1.3	10.9	8.8	3.7	10.95	11.15	11.5	-0.75	0.4	4.95	3.25	4.65
70.3	10.9333	10.9667	10.5	5.3	11	11.6	10.4	11.0333	11.0667	10.6667	10.8333	3.86667	0.866667	1.36667	10.5	8.43333	3.56667	10.3333	10.7667	11	-0.7	0.266667	4.73333	3.1	4.4
70.4	10.3	10.1	10	4.86667	10.4	11.1667	9.93333	10.4333	10.4	10.4667	10.1667	3.7	0.766667	1.4	9.96667	7.93333	3.3	9.7	10.3	10.3333	-0.7	0.133333	4.5	2.8	3.96667
70.5	9.85	9.5	9.45	4.5	9.9	10.55	9.65	9.85	9.8	10.2	9.55	3.5	0.65	1.35	9.55	7.5	3.05	9.35	9.9	9.8	-0.7	0	4.35	2.65	3.65
70.6	9.53333	9.06667	8.83333	4.13333	9.4	9.76667	9.4	9.2	9.36667	9.8	9	3.33333	0.6	1.3	9.2	7.13333	2.83333	9.1	9.53333	9.4	-0.666667	-0.1	4.23333	2.46667	3.36667
70.7	9.2	8.75	8.3	3.95	8.9	9.05	9.25	8.6	9.05	9.4	8.55	3.2	0.6	1.3	8.85	6.85	2.7	8.85	9.25	9.2	-0.6	-0.1	4.1	2.4	3.2
70.8	8.7	8.4	7.93333	3.83333	8.53333	8.53333	8.93333	8.23333	8.8	9.03333	8.2	3.13333	0.633333	1.3	8.5	6.63333	2.7	8.53333	9.1	9.1	-0.466667	-0.1	3.93333	2.4	3.13333
70.9	8.1	7.66667	7.53333	3.73333	8.2	8.26667	8.46667	7.8	8.5	8.6	7.96667	3.03333	0.7	1.3	8.1	6.43333	2.7	8.03333	8.76667	8.9	-0.333333	-0.166667	3.7	2.36667	3.03333
71	7.6	7.1	7.2	3.6	7.9	8.1	8.1	7.45	8.25	8.1	7.8	2.95	0.6	1.3	7.75	6.25	2.65	7.65	8.4	8.65	-0.3	-0.2	3.45	2.25	2.9
71.1	7.23333	6.7	6.9	3.43333	7.53333	7.83333	7.8	7.06667	7.96667	7.5	7.6	2.8	0.566667	1.33333	7.36667	6.03333	2.6	7.3	7.8	8.2	-0.3	-0.3	3.33333	2.13333	2.7
71.2	6.83333	6.46667	6.6	3.3	7	7.23333	7.5	6.5	7.5	6.8	7.23333	2.6	0.5	1.4	7	5.8	2.5	7.13333	7.26667	7.5	-0.3	-0.3	3.26667	2	2.46667
71.3	6.45	6.4	6.35	3.3	6.6	6.7	7.2	6.1	7	6.2	6.7	2.35	0.4	1.4	6.7	5.65	2.4	6.95	6.9	7.05	-0.3	-0.3	3.3	1.9	2.25
71.4	6.06667	6.33333	6.1	3.3	6.26667	6.33333	6.8	5.7	6.53333	5.73333	6.2	2.2	0.4	1.33333	6.33333	5.4	2.26667	6.8	6.53333	6.66667	-0.3	-0.2	3.23333	1.9	2.13333
71.5	5.6	6.1	5.6	3.2	5.86667	6.13333	6.2	5.33333	6.06667	5.26667	5.63333	2.03333	0.466667	1.16667	5.66667	4.96667	2.13333	6.36667	6	6.3	-0.3	-0.2	3	1.86667	1.96667
71.6	5.1	5.8	5	2.95	5.5	6	5.8	5.05	5.6	5.05	5.25	1.9	0.5	0.95	5	4.5	2	5.8	5.5	6	-0.3	-0.2	2.65	1.75	1.9
71.7	4.7	5.3	4.43333	2.6	5	5.76667	5.46667	4.7	5.2	4.8	4.86667	1.76667	0.5	0.8	4.3	4	1.83333	5	4.86667	5.6	-0.2	-0.266667	2.26667	1.63333	1.9
71.8	4.2	4.63333	3.83333	2.3	4.26667	5.13333	5.06667	4.3	4.66667	4.43333	4.36667	1.5	0.466667	0.666667	3.66667	3.4	1.63333	3.93333	4.2	4.96667	-0.133333	-0.3	1.9	1.4	1.9
71.9	3.85	4.25	3.45	2.05	3.7	4.5	4.7	4.05	4.3	4	3.9	1.25	0.35	0.6	3.35	3.05	1.5	3.2	3.8	4.4	-0.1	-0.3	1.65	1.25	1.85
72	3.66667	4.26667	3.16667	1.86667	3.2	4.06667	4.13333	3.93333	3.86667	3.4	3.46667	1.06667	0.233333	0.6	3.1	2.8	1.4	2.73333	3.43333	3.93333	-0.1	-0.3	1.56667	1.03333	1.7
72.1	3.46667	4.36667	2.73333	1.73333	2.8	3.73333	3.56667	3.76667	3.3	2.86667	3.03333	0.933333	0.1	0.6	2.66667	2.56667	1.33333	2.46667	3.06667	3.46667	-0.1	-0.2	1.5	0.866667	1.5
72.2	3.25	4.1	2.3	1.55	2.55	3.5	3.15	3.45	2.8	2.5	2.65	0.8	0.1	0.6	2.2	2.35	1.25	2.25	2.65	3.1	-0.1	-0.1	1.5	0.8	1.35
72.3	2.8	3.4	1.93333	1.4	2.3	3.1	2.76667	2.93333	2.43333	2.16667	2.16667	0.7	0.2	0.6	1.83333	2.1	1.06667	2	2.2	2.73333	-0.1	-0.1	1.36667	0.8	1.16667
72.4	2.1	2.6	1.66667	1	1.96667	2.5	2.3	2.2	2.4	1.73333	1.43333	0.7	0.2	0.466667	1.56667	1.8	0.8	1.63333	1.6	2.3	-0.1	-0.1	1.06667	0.8	0.966667
72.5	1.45	2.15	1.55	0.7	1.6	2	1.9	1.7	2.3	1.35	0.85	0.6	0.2	0.35	1.45	1.55	0.55	1.35	1.15	1.9	-0.1	-0.1	0.75	0.75	0.75
72.6	0.9	1.76667	1.4	0.466667	1.13333	1.5	1.43333	1.26667	1.96667	1	0.4	0.533333	0.2	0.166667	1.3	1.23333	0.333333	1.16667	0.766667	1.43333	-0.1	-0.1	0.533333	0.6	0.6
72.7	0.4	1.16667	0.933333	0.266667	0.633333	0.766667	0.9	0.766667	1.2	0.6	0.133333	0.366667	0.166667	0.0666667	0.866667	0.866667	0.133333	0.9	0.4	0.9	-0.0333333	-0.0333333	0.3	0.366667	0.366667
72.8	0.2	0.55	0.5	0.15	0.25	0.25	0.5	0.35	0.55	0.3	0.1	0.2	0.1	0	0.4	0.5	0	0.5	0.15	0.4	0	0	0.1	0.15	0.2
72.9	0.05	0.1	0.1	0.05	0.05	0.05	0.1	0.05	0.1	0.05	0	0.05	0	0	0.1	0.1	0	0.1	0.05	0.1	0	0	0	0.05	0.05

## Sheet: Figure 6e-f
Methylation status in Hbegf promoter
	unstimulated			TNF-α + IL-1β			TNF-α + IL-1β + 5-Aza
	Mean	SEM	N	Mean	SEM	N	Mean	SEM	N
AUC	145.4	2.668	1008	111.9	5.164	1536	26.78	2.607	1008
Temperature	unstimulated				TNF-α + IL-1β				TNF-α + IL-1β + 5-Aza
65.3	0	0	0	-7.6294e-06	0	0	0	0	0	0	0
65.4	-0.0153732	-0.0196609	-0.0122528	-0.00578308	-0.00925446	-0.034256	-0.0161133	-0.0154648	-0.0197525	-0.0206833	-0.0226746
65.4	-0.031189	-0.0419388	-0.026123	-0.0106125	-0.0196075	-0.0648041	-0.0337143	-0.0309906	-0.0468903	-0.0428696	-0.0483398
65.4	-0.046196	-0.0655518	-0.0405121	-0.0136795	-0.0299301	-0.0908737	-0.0510254	-0.0462875	-0.0784454	-0.0651779	-0.0753097
65.5	-0.0591278	-0.0891495	-0.0541534	-0.0141754	-0.0394669	-0.112343	-0.0666351	-0.0609283	-0.111328	-0.086235	-0.102089
65.5	-0.0690842	-0.11129	-0.065712	-0.011528	-0.0479584	-0.129791	-0.079567	-0.07444	-0.142578	-0.104729	-0.127647
65.6	-0.0753708	-0.130501	-0.0737228	-0.00531006	-0.0556335	-0.144142	-0.0893097	-0.0863495	-0.169533	-0.119644	-0.150986
65.6	-0.0777893	-0.1455	-0.0771179	0.00444031	-0.0628891	-0.156792	-0.0957489	-0.096344	-0.190186	-0.130569	-0.171394
65.6	-0.0764465	-0.155586	-0.0756836	0.017067	-0.0700989	-0.169022	-0.0991363	-0.104294	-0.203407	-0.137779	-0.188286
65.7	-0.0715103	-0.16037	-0.069931	0.0314865	-0.07724	-0.181976	-0.099884	-0.110359	-0.208939	-0.141785	-0.201355
65.7	-0.0634155	-0.159943	-0.0609589	0.0461044	-0.0837097	-0.196533	-0.0985794	-0.114914	-0.207397	-0.143311	-0.210487
65.7	-0.052887	-0.155212	-0.0503616	0.0591507	-0.0886383	-0.213188	-0.0961151	-0.118423	-0.200211	-0.143036	-0.215675
65.8	-0.0404968	-0.147858	-0.03965	0.0689545	-0.0906982	-0.23201	-0.0932007	-0.121223	-0.189087	-0.141449	-0.216736
65.8	-0.0265656	-0.139481	-0.0301819	0.0741653	-0.0886383	-0.252831	-0.0903625	-0.123314	-0.175591	-0.138939	-0.213448
65.9	-0.011467	-0.131012	-0.0230789	0.0740128	-0.0818024	-0.275429	-0.0880966	-0.124802	-0.161125	-0.135811	-0.206009
65.9	0.0037384	-0.123466	-0.0196075	0.0677643	-0.0706787	-0.300034	-0.0873032	-0.12674	-0.147186	-0.132553	-0.195618
65.9	0.0179062	-0.117828	-0.0206604	0.0553513	-0.0565872	-0.326836	-0.0888596	-0.130463	-0.135025	-0.129524	-0.184097
66	0.0304108	-0.114212	-0.0262222	0.0377426	-0.0410385	-0.355309	-0.092926	-0.137199	-0.125092	-0.126427	-0.173065
66	0.0406876	-0.112167	-0.0359268	0.016182	-0.025856	-0.384941	-0.0995407	-0.148041	-0.117584	-0.123001	-0.164017
66.1	0.0477219	-0.111206	-0.0494308	-0.008255	-0.0129013	-0.416206	-0.1091	-0.164062	-0.112823	-0.119446	-0.158592
66.1	0.0504837	-0.111397	-0.0662384	-0.0345306	-0.003685	-0.449837	-0.122055	-0.186127	-0.111374	-0.116348	-0.158478
66.1	0.0481415	-0.113052	-0.08564	-0.061203	0.00113678	-0.486244	-0.138618	-0.214539	-0.113701	-0.114616	-0.16481
66.2	0.0403213	-0.116348	-0.106598	-0.0866165	0.00187683	-0.525459	-0.158493	-0.24897	-0.119812	-0.115135	-0.177704
66.2	0.0271149	-0.1213	-0.128044	-0.109383	-0.00047302	-0.56752	-0.180817	-0.288551	-0.129456	-0.118607	-0.19632
66.2	0.00914764	-0.127625	-0.149063	-0.128387	-0.00441742	-0.612183	-0.204346	-0.33168	-0.142151	-0.125244	-0.218994
66.3	-0.0126724	-0.134888	-0.169014	-0.143005	-0.00852966	-0.659012	-0.227776	-0.376282	-0.157288	-0.135025	-0.243744
66.3	-0.0371323	-0.142708	-0.187378	-0.15303	-0.0116653	-0.707291	-0.249886	-0.420036	-0.173874	-0.147423	-0.268188
66.4	-0.063057	-0.150871	-0.203735	-0.15889	-0.0131683	-0.756012	-0.2696	-0.460854	-0.190613	-0.161545	-0.290329
66.4	-0.08918	-0.159386	-0.217743	-0.161247	-0.01297	-0.804131	-0.285934	-0.497261	-0.206032	-0.176117	-0.308395
66.4	-0.114273	-0.168167	-0.229126	-0.160866	-0.0114059	-0.85099	-0.298218	-0.528656	-0.218697	-0.189766	-0.321281
66.5	-0.137337	-0.176788	-0.237556	-0.158485	-0.00910187	-0.896065	-0.306175	-0.55529	-0.227386	-0.201134	-0.328522
66.5	-0.157654	-0.184654	-0.242752	-0.154617	-0.0069046	-0.938766	-0.309944	-0.577766	-0.231354	-0.209114	-0.33036
66.5	-0.17482	-0.191292	-0.244644	-0.149597	-0.00547028	-0.978485	-0.309952	-0.596802	-0.23056	-0.21286	-0.327576
66.6	-0.188255	-0.195953	-0.242943	-0.14344	-0.0049057	-1.01448	-0.306488	-0.61264	-0.225189	-0.211647	-0.320946
66.6	-0.197655	-0.1978	-0.237434	-0.13604	-0.00501251	-1.04634	-0.299751	-0.625305	-0.215897	-0.205208	-0.310989
66.7	-0.203224	-0.196358	-0.228287	-0.127182	-0.0054245	-1.07417	-0.290085	-0.635223	-0.203896	-0.194199	-0.298332
66.7	-0.205399	-0.191483	-0.215973	-0.116493	-0.00523376	-1.09837	-0.277641	-0.643005	-0.190697	-0.179878	-0.283829
66.7	-0.204834	-0.183197	-0.20108	-0.103622	-0.00337219	-1.11932	-0.262398	-0.649422	-0.177589	-0.163719	-0.268288
66.8	-0.202225	-0.171478	-0.184425	-0.088295	0.00104523	-1.13752	-0.244164	-0.655426	-0.165413	-0.147179	-0.252403
66.8	-0.198227	-0.156456	-0.166985	-0.0706024	0.00836945	-1.15406	-0.222984	-0.662048	-0.154526	-0.13166	-0.236588
66.8	-0.193542	-0.138908	-0.149925	-0.0509644	0.0181961	-1.17027	-0.199242	-0.670288	-0.144966	-0.118301	-0.220993
66.9	-0.189148	-0.120193	-0.134354	-0.0299225	0.0294724	-1.18735	-0.173988	-0.681145	-0.136627	-0.1082	-0.20578
66.9	-0.186111	-0.102058	-0.121056	-0.00828552	0.0409393	-1.20633	-0.148682	-0.695648	-0.129318	-0.102013	-0.191353
67	-0.185432	-0.0864563	-0.110657	0.0128326	0.0511627	-1.22804	-0.124924	-0.715218	-0.122932	-0.100121	-0.178497
67	-0.187737	-0.0749664	-0.103493	0.0323639	0.0588684	-1.25299	-0.10405	-0.740997	-0.117378	-0.102287	-0.168114
67	-0.193047	-0.0685959	-0.0994873	0.049324	0.0631485	-1.28116	-0.086853	-0.773346	-0.112701	-0.107765	-0.161064
67.1	-0.200768	-0.0674744	-0.0980682	0.0632477	0.0637894	-1.31203	-0.0734863	-0.811768	-0.108871	-0.11525	-0.157913
67.1	-0.20993	-0.0710068	-0.0983658	0.0740356	0.0613098	-1.34483	-0.0635223	-0.855095	-0.105873	-0.123192	-0.15892
67.1	-0.219368	-0.0782623	-0.0996399	0.0819931	0.0567474	-1.3786	-0.056015	-0.901886	-0.103806	-0.130013	-0.163887
67.2	-0.227844	-0.0879822	-0.101387	0.0877686	0.0514603	-1.4124	-0.0498428	-0.950638	-0.10273	-0.134033	-0.17215
67.2	-0.234184	-0.0988007	-0.103195	0.0921402	0.0469284	-1.44536	-0.0438461	-1.00005	-0.102646	-0.133987	-0.182541
67.3	-0.237625	-0.10939	-0.104767	0.095993	0.0443955	-1.47688	-0.0372849	-1.04948	-0.103539	-0.129395	-0.193687
67.3	-0.237801	-0.118752	-0.105957	0.100021	0.0448303	-1.50672	-0.0299759	-1.0988	-0.105217	-0.12056	-0.204178
67.3	-0.2351	-0.126228	-0.10672	0.104408	0.0486908	-1.53526	-0.0221939	-1.14825	-0.107391	-0.108345	-0.212746
67.4	-0.23037	-0.131401	-0.107101	0.109016	0.0558624	-1.5632	-0.0144424	-1.19824	-0.109802	-0.0938873	-0.218414
67.4	-0.224678	-0.13427	-0.107155	0.113663	0.0657654	-1.59142	-0.00736237	-1.24944	-0.112312	-0.0784149	-0.220596
67.4	-0.219147	-0.135445	-0.107018	0.118034	0.0772476	-1.62083	-0.00161743	-1.30276	-0.115059	-0.0630875	-0.219292
67.5	-0.215088	-0.136017	-0.106979	0.121399	0.0889053	-1.65265	0.00208282	-1.35906	-0.118423	-0.0491791	-0.215111
67.5	-0.213844	-0.13694	-0.107536	0.122948	0.0994644	-1.68797	0.00331116	-1.41917	-0.122772	-0.0376663	-0.209389
67.6	-0.216141	-0.138939	-0.109215	0.122101	0.108063	-1.72745	0.00200653	-1.48385	-0.128342	-0.0291977	-0.20356
67.6	-0.222061	-0.142471	-0.112289	0.118988	0.114166	-1.77094	-0.00119019	-1.55352	-0.134972	-0.0237427	-0.198807
67.6	-0.231041	-0.147469	-0.11647	0.11454	0.117851	-1.81747	-0.00508881	-1.62785	-0.141869	-0.0206985	-0.19548
67.7	-0.241997	-0.153336	-0.120819	0.11026	0.119705	-1.86556	-0.00826263	-1.70587	-0.147926	-0.0189819	-0.193314
67.7	-0.253693	-0.158981	-0.124168	0.107788	0.120659	-1.91366	-0.00962067	-1.78645	-0.151833	-0.0175629	-0.191574
67.7	-0.264801	-0.16304	-0.125214	0.108795	0.121643	-1.96023	-0.0085144	-1.8684	-0.152527	-0.0155258	-0.18911
67.8	-0.274147	-0.164108	-0.122749	0.114517	0.123375	-2.00418	-0.00489044	-1.95059	-0.149193	-0.0120468	-0.184738
67.8	-0.280884	-0.160988	-0.115837	0.125732	0.126183	-2.04491	0.00106049	-2.0323	-0.141174	-0.00662231	-0.177628
67.9	-0.284386	-0.152878	-0.103584	0.142776	0.130104	-2.08222	0.00896454	-2.1129	-0.127876	0.00102997	-0.167358
67.9	-0.284248	-0.139404	-0.0853882	0.165482	0.135139	-2.11623	0.0184708	-2.19208	-0.109108	0.0108871	-0.15387
67.9	-0.280571	-0.12088	-0.0610809	0.193237	0.141205	-2.14751	0.0293961	-2.26979	-0.0854721	0.022728	-0.13765
68	-0.273537	-0.0980835	-0.0310516	0.224953	0.148087	-2.1768	0.0418777	-2.34621	-0.0582581	0.0362625	-0.119545
68	-0.26339	-0.0722656	0.00365448	0.25927	0.155724	-2.20499	0.0561371	-2.42197	-0.0291519	0.0510483	-0.100655
68	-0.250443	-0.0448914	0.0414963	0.294762	0.163956	-2.23291	0.0724716	-2.49805	2.2888e-05	0.0664749	-0.0823517
68.1	-0.235168	-0.0173111	0.0807648	0.330338	0.172836	-2.26115	0.0912628	-2.57526	0.0278931	0.0818787	-0.0658722
68.1	-0.218513	0.00918579	0.119728	0.365166	0.182579	-2.29008	0.112854	-2.65411	0.0532761	0.0966339	-0.0522842
68.2	-0.201614	0.0335159	0.156761	0.398705	0.193428	-2.31953	0.137329	-2.73499	0.0753708	0.110069	-0.0424576
68.2	-0.185692	0.0547714	0.19059	0.43055	0.205299	-2.34921	0.164284	-2.81847	0.0937118	0.121574	-0.0369339
68.2	-0.171928	0.0724564	0.220528	0.46048	0.217934	-2.37894	0.192947	-2.90493	0.108383	0.13063	-0.0358505
68.3	-0.161263	0.086647	0.246338	0.488434	0.231255	-2.40874	0.222229	-2.99443	0.120018	0.13694	-0.0391388
68.3	-0.154114	0.0979538	0.268219	0.514824	0.245529	-2.43862	0.250801	-3.08667	0.129463	0.140732	-0.0464325
68.3	-0.150093	0.107758	0.287086	0.540466	0.261414	-2.46828	0.27739	-3.18089	0.137741	0.142815	-0.0571823
68.4	-0.148415	0.117752	0.30423	0.566406	0.279495	-2.49739	0.30117	-3.27633	0.145721	0.144424	-0.0706329
68.4	-0.147781	0.129593	0.321342	0.593582	0.300217	-2.52542	0.321838	-3.37221	0.15416	0.14698	-0.0860672
68.5	-0.146805	0.144615	0.34021	0.622833	0.323654	-2.55159	0.339584	-3.4678	0.163467	0.151779	-0.10286
68.5	-0.144119	0.163742	0.362518	0.654808	0.349518	-2.57513	0.355011	-3.56251	0.173355	0.15976	-0.120346
68.5	-0.138443	0.187614	0.389854	0.68998	0.377594	-2.59528	0.369225	-3.65581	0.183151	0.171509	-0.137817
68.6	-0.128937	0.21624	0.422997	0.728622	0.407829	-2.61158	0.383621	-3.7476	0.192093	0.18718	-0.154526
68.6	-0.115326	0.249046	0.461769	0.77095	0.440285	-2.6236	0.399338	-3.83826	0.199585	0.20636	-0.16983
68.6	-0.0978699	0.285133	0.505562	0.817223	0.475204	-2.63082	0.417313	-3.92837	0.205597	0.228294	-0.183083
68.7	-0.077446	0.323524	0.553391	0.867622	0.513054	-2.63269	0.438072	-4.01821	0.210724	0.251892	-0.193794
68.7	-0.055275	0.363159	0.603996	0.921989	0.554329	-2.62867	0.46167	-4.10763	0.215828	0.275856	-0.201645
68.8	-0.0325088	0.402992	0.655998	0.979836	0.599442	-2.61829	0.487862	-4.1964	0.221977	0.299049	-0.206802
68.8	-0.00965118	0.442543	0.70858	1.04035	0.648865	-2.60099	0.516296	-4.2841	0.230453	0.3209	-0.209351
68.8	0.0134735	0.481804	0.761627	1.10262	0.703331	-2.57624	0.546936	-4.37017	0.242638	0.341644	-0.209412
68.9	0.0377655	0.521164	0.815506	1.16579	0.763893	-2.54364	0.580154	-4.4538	0.259987	0.362282	-0.207092
68.9	0.0643082	0.561096	0.870659	1.22895	0.831566	-2.50345	0.616371	-4.5341	0.283516	0.384232	-0.202637
68.9	0.0941696	0.60202	0.927406	1.29124	0.906853	-2.4566	0.656029	-4.61033	0.313667	0.408859	-0.196449
69	0.128304	0.644249	0.986023	1.35178	0.989662	-2.40427	0.699852	-4.68204	0.350349	0.437164	-0.189011
69	0.16729	0.687721	1.04675	1.4101	1.07944	-2.34771	0.748543	-4.74902	0.393005	0.469681	-0.180748
69.1	0.21122	0.732071	1.10998	1.46639	1.17528	-2.28779	0.802643	-4.81128	0.440697	0.506416	-0.17205
69.1	0.259468	0.77697	1.17602	1.5216	1.27613	-2.2251	0.862167	-4.86895	0.492203	0.546951	-0.163345
69.1	0.311012	0.822311	1.24519	1.57715	1.38103	-2.16009	0.926796	-4.92224	0.546288	0.59053	-0.155113
69.2	0.364418	0.868004	1.31748	1.63453	1.48924	-2.09287	0.99585	-4.97135	0.601852	0.636139	-0.147919
69.2	0.418259	0.91404	1.39267	1.69514	1.60049	-2.0228	1.06823	-5.01634	0.658112	0.682693	-0.142334
69.2	0.471123	0.960594	1.47062	1.76006	1.71474	-1.9483	1.14268	-5.05704	0.714348	0.729187	-0.138924
69.3	0.521843	1.008	1.55119	1.82967	1.83211	-1.86782	1.21786	-5.09295	0.769829	0.774727	-0.138237
69.3	0.569588	1.05662	1.63412	1.90357	1.9528	-1.77996	1.29276	-5.12347	0.823914	0.81855	-0.140739
69.4	0.613983	1.10684	1.71905	1.9807	2.07706	-1.68357	1.36681	-5.14819	0.876137	0.860504	-0.146645
69.4	0.654846	1.15887	1.8053	2.05935	2.20498	-1.57821	1.43992	-5.16727	0.92617	0.900848	-0.156052
69.4	0.692345	1.21275	1.89204	2.13734	2.33658	-1.46443	1.51241	-5.18117	0.973915	0.940254	-0.168648
69.5	0.727013	1.26818	1.9782	2.21233	2.47173	-1.34393	1.58494	-5.19048	1.01945	0.979492	-0.183945
69.5	0.759506	1.32449	2.06251	2.28211	2.61027	-1.21878	1.65823	-5.1958	1.06287	1.01915	-0.201393
69.5	0.790695	1.38076	2.14392	2.345	2.75175	-1.09119	1.73319	-5.1977	1.10429	1.05944	-0.220306
69.6	0.821403	1.43606	2.22199	2.39996	2.89565	-0.962891	1.81087	-5.19656	1.14401	1.10015	-0.239944
69.6	0.852379	1.48976	2.29698	2.44699	3.04157	-0.835007	1.89239	-5.19257	1.1824	1.14082	-0.259697
69.7	0.883827	1.54129	2.36949	2.48662	3.18907	-0.708153	1.97865	-5.18597	1.21986	1.1808	-0.279213
69.7	0.915344	1.59027	2.44022	2.51974	3.33779	-0.582527	2.07014	-5.17688	1.25677	1.21952	-0.298386
69.7	0.946594	1.63651	2.50999	2.54768	3.48769	-0.457527	2.16729	-5.16515	1.29386	1.25697	-0.317017
69.8	0.977249	1.68013	2.57951	2.57201	3.63898	-0.331863	2.2704	-5.15021	1.33205	1.29371	-0.334946
69.8	1.00706	1.72146	2.64942	2.59441	3.79201	-0.20356	2.37971	-5.13125	1.37229	1.33099	-0.351852
69.8	1.03571	1.76097	2.72005	2.61663	3.94685	-0.0703964	2.49542	-5.10737	1.41531	1.37061	-0.36705
69.9	1.06278	1.79886	2.7912	2.63982	4.10304	0.0692215	2.61753	-5.07803	1.46141	1.41438	-0.379936
69.9	1.08791	1.83497	2.8624	2.66451	4.25978	0.216141	2.746	-5.04297	1.51076	1.46397	-0.390152
70	1.11113	1.869	2.93304	2.69059	4.41621	0.370941	2.88108	-5.00224	1.5634	1.52076	-0.397713
70	1.13296	1.90073	3.00273	2.71739	4.57187	0.534096	3.02323	-4.956	1.61945	1.58567	-0.402824
70	1.15415	1.93006	3.07104	2.74389	4.72646	0.705742	3.17283	-4.90453	1.67886	1.6589	-0.405907
70.1	1.17559	1.95685	3.13771	2.76887	4.87983	0.885471	3.32999	-4.84812	1.74137	1.73989	-0.407284
70.1	1.19777	1.9808	3.20235	2.79101	5.03175	1.07255	3.49463	-4.78713	1.80649	1.82715	-0.407318
70.1	1.22068	2.00188	3.26458	2.80918	5.18188	1.2661	3.66644	-4.72193	1.87349	1.91882	-0.406281
70.2	1.24373	2.01992	3.32373	2.82234	5.32953	1.46471	3.84472	-4.65312	1.94116	2.01279	-0.404575
70.2	1.26609	2.0348	3.37916	2.82961	5.47392	1.66676	4.02842	-4.58134	2.00827	2.10722	-0.40255
70.3	1.28701	2.04605	3.43015	2.83021	5.61412	1.87067	4.2161	-4.50731	2.07346	2.2005	-0.400246
70.3	1.30592	2.05281	3.47572	2.82323	5.74889	2.07507	4.40598	-4.43157	2.13541	2.29139	-0.397438
70.3	1.32242	2.05392	3.51504	2.80791	5.87701	2.27883	4.59591	-4.3544	2.19301	2.37925	-0.393581
70.4	1.33628	2.04818	3.54732	2.78338	5.99728	2.48108	4.7835	-4.27586	2.24537	2.46384	-0.388065
70.4	1.34757	2.03429	3.57192	2.74889	6.10876	2.68107	4.96669	-4.19581	2.29192	2.5452	-0.380352
70.4	1.35663	2.01096	3.58853	2.70372	6.2111	2.87823	5.14385	-4.11397	2.3327	2.62345	-0.369919
70.5	1.36398	1.97679	3.59702	2.64737	6.30453	3.0722	5.31392	-4.02993	2.36827	2.69872	-0.356464
70.5	1.37051	1.9309	3.59784	2.57979	6.39014	3.26327	5.47649	-3.94303	2.39986	2.77143	-0.339832
70.6	1.37722	1.87291	3.59178	2.50118	6.46954	3.45222	5.63181	-3.85261	2.42918	2.84227	-0.32
70.6	1.38501	1.80311	3.5798	2.41213	6.54444	3.64012	5.78084	-3.75796	2.45829	2.91234	-0.29673
70.6	1.39445	1.72241	3.56282	2.31381	6.61641	3.82775	5.92497	-3.65833	2.48954	2.98293	-0.269665
70.7	1.40567	1.63194	3.54126	2.20768	6.68662	4.01531	6.06565	-3.55317	2.52501	3.0553	-0.238434
70.7	1.41789	1.53241	3.51462	2.0947	6.75537	4.20221	6.20369	-3.44253	2.56575	3.13	-0.203197
70.7	1.42965	1.42419	3.48187	1.97527	6.82211	4.38732	6.33886	-3.32719	2.61146	3.20662	-0.164864
70.8	1.43949	1.3076	3.44174	1.84964	6.88595	4.56963	6.46996	-3.20836	2.66085	3.28402	-0.124561
70.8	1.44609	1.18291	3.39289	1.71806	6.9456	4.74841	6.59464	-3.08762	2.71175	3.36013	-0.0837326
70.9	1.44829	1.05076	3.33432	1.58101	6.99976	4.92305	6.70944	-2.96648	2.76162	3.43195	-0.043808
70.9	1.44511	0.911884	3.26524	1.43909	7.04693	5.09306	6.80987	-2.84646	2.80745	3.4958	-0.00635529
70.9	1.43574	0.767384	3.18525	1.29309	7.08561	5.25818	6.8909	-2.72899	2.8462	3.54788	0.0269737
71	1.41993	0.618641	3.09439	1.14406	7.11449	5.41835	6.9474	-2.61529	2.87509	3.58474	0.0546227
71	1.39811	0.467281	2.99307	0.993484	7.13249	5.5739	6.97473	-2.50614	2.89192	3.60357	0.075386
71	1.371	0.314819	2.88201	0.843143	7.13894	5.72506	6.96897	-2.40196	2.89515	3.60242	0.0884514
71.1	1.33937	0.162746	2.7621	0.694977	7.13339	5.87192	6.92695	-2.30285	2.88396	3.5804	0.0932198
71.1	1.30387	0.0126648	2.63441	0.550846	7.11576	6.01414	6.84638	-2.20883	2.8582	3.53743	0.0892944
71.2	1.26508	-0.133606	2.50023	0.412464	7.08631	6.15113	6.72623	-2.11987	2.81827	3.47423	0.076479
71.2	1.22346	-0.274332	2.36123	0.281361	7.04561	6.28204	6.56681	-2.03587	2.76505	3.39202	0.0549145
71.2	1.1791	-0.408146	2.21924	0.158821	6.99447	6.40559	6.36962	-1.95653	2.69958	3.29216	0.0248642
71.3	1.13177	-0.534184	2.0761	0.0457344	6.93383	6.52028	6.13694	-1.88147	2.62277	3.17588	-0.0134487
71.3	1.08099	-0.652174	1.93335	-0.0576725	6.86456	6.62461	5.87162	-1.81067	2.53519	3.044	-0.0598583
71.3	1.02637	-0.762169	1.79231	-0.151794	6.78724	6.71758	5.57708	-1.74436	2.43736	2.89717	-0.114048
71.4	0.968225	-0.863855	1.65446	-0.236921	6.70269	6.79909	5.25778	-1.68252	2.33028	2.73662	-0.175116
71.4	0.907715	-0.956421	1.52157	-0.313013	6.61209	6.8701	4.91924	-1.62467	2.21573	2.56436	-0.241499
71.5	0.846457	-1.03873	1.39551	-0.379715	6.51679	6.93231	4.56764	-1.56992	2.09606	2.38306	-0.311226
71.5	0.786316	-1.10963	1.27808	-0.436625	6.41824	6.98772	4.20946	-1.51721	1.97399	2.19589	-0.382
71.5	0.729111	-1.16827	1.17068	-0.483572	6.31767	7.0383	3.85112	-1.46539	1.8521	2.00639	-0.451498
71.6	0.676376	-1.21396	1.07423	-0.520466	6.21612	7.08586	3.49858	-1.41329	1.73274	1.81836	-0.51733
71.6	0.629187	-1.2462	0.989359	-0.547035	6.11474	7.13206	3.15712	-1.35959	1.61794	1.63565	-0.577003
71.6	0.587912	-1.2649	0.91645	-0.562809	6.01464	7.17815	2.83109	-1.30302	1.50925	1.46187	-0.628424
71.7	0.55233	-1.27044	0.85565	-0.567316	5.91686	7.22469	2.5239	-1.24255	1.40775	1.29991	-0.670182
71.7	0.521748	-1.2635	0.806721	-0.560315	5.82197	7.27155	2.2381	-1.17761	1.3137	1.15166	-0.701633
71.8	0.495186	-1.24499	0.7692	-0.541997	5.73011	7.31853	1.97536	-1.108	1.22675	1.0181	-0.722626
71.8	0.471435	-1.2163	0.742362	-0.513112	5.64096	7.36551	1.73667	-1.03382	1.14613	0.899468	-0.733514
71.8	0.449209	-1.17934	0.725144	-0.475004	5.55383	7.4123	1.52232	-0.955338	1.07077	0.795206	-0.735251
71.9	0.427508	-1.13628	0.715981	-0.429569	5.46801	7.45857	1.33213	-0.872963	0.999588	0.704184	-0.729388
71.9	0.405961	-1.08922	0.712983	-0.379075	5.38308	7.50406	1.1656	-0.787534	0.931891	0.624945	-0.717705
71.9	0.384859	-1.03993	0.714044	-0.325831	5.29884	7.54872	1.02203	-0.700245	0.867433	0.556024	-0.701738
72	0.364955	-0.989637	0.717168	-0.271823	5.21539	7.59276	0.900593	-0.612225	0.80652	0.496388	-0.682609
72	0.34717	-0.938964	0.720858	-0.218451	5.13317	7.63652	0.800322	-0.524411	0.74999	0.445463	-0.661088
72.1	0.332233	-0.888169	0.724093	-0.166512	5.05277	7.68008	0.719913	-0.437751	0.698828	0.402699	-0.637853
72.1	0.320495	-0.837527	0.726196	-0.116317	4.97473	7.72295	0.657641	-0.353229	0.65387	0.367436	-0.6134
72.1	0.311937	-0.787497	0.726791	-0.0679274	4.89941	7.76408	0.611293	-0.271714	0.615607	0.339084	-0.587952
72.2	0.306183	-0.738649	0.72584	-0.0212784	4.8269	7.80212	0.578294	-0.193858	0.584118	0.317162	-0.561491
72.2	0.302577	-0.691672	0.723572	0.0238023	4.75699	7.83595	0.555987	-0.120084	0.559053	0.301115	-0.533809
72.3	0.300245	-0.647508	0.720325	0.0674472	4.68898	7.86483	0.541784	-0.0506511	0.539626	0.290236	-0.50473
72.3	0.298136	-0.607218	0.716371	0.109645	4.62176	7.88823	0.533206	0.0142498	0.524655	0.283621	-0.474204
72.3	0.295197	-0.571625	0.71184	0.15014	4.55412	7.90588	0.527972	0.0744257	0.51258	0.280205	-0.442156
72.4	0.290513	-0.541065	0.706735	0.188463	4.48503	7.91815	0.524239	0.129658	0.501695	0.27888	-0.408456
72.4	0.283403	-0.515492	0.700974	0.224037	4.41378	7.92598	0.520729	0.17977	0.490388	0.278586	-0.373064
72.4	0.273485	-0.494556	0.694383	0.256407	4.34016	7.9305	0.516741	0.224779	0.477319	0.278402	-0.336212
72.5	0.260714	-0.4775	0.686793	0.285343	4.26451	7.93278	0.512072	0.264919	0.461613	0.27766	-0.298464
72.5	0.245516	-0.463028	0.678291	0.310915	4.18784	7.934	0.506952	0.300428	0.443143	0.276104	-0.260509
72.6	0.228729	-0.449458	0.669284	0.333486	4.11157	7.93542	0.50193	0.331553	0.422512	0.273906	-0.22296
72.6	0.211352	-0.435102	0.660357	0.353523	4.0372	7.93794	0.497699	0.358723	0.400759	0.271516	-0.18645
72.6	0.194278	-0.418637	0.652159	0.371428	3.96626	7.94185	0.494902	0.382565	0.379008	0.269462	-0.151807
72.7	0.178088	-0.399375	0.64519	0.387355	3.90015	7.94655	0.493918	0.403731	0.358198	0.268149	-0.12
72.7	0.163013	-0.377508	0.639557	0.401153	3.8399	7.95075	0.494774	0.422788	0.338892	0.267756	-0.0918584
72.7	0.149055	-0.353985	0.634858	0.412382	3.78596	7.95289	0.497122	0.440178	0.321218	0.2683	-0.0679018
72.8	0.13604	-0.330211	0.630209	0.420378	3.73808	7.95149	0.500341	0.456129	0.304785	0.269593	-0.0483515
72.8	0.12354	-0.307687	0.624436	0.424481	3.6954	7.94548	0.503693	0.470546	0.288816	0.271137	-0.0331805
72.9	0.111013	-0.28766	0.616401	0.424268	3.6566	7.93436	0.50647	0.483054	0.272567	0.272201	-0.022033
72.9	0.0980496	-0.270807	0.60536	0.419727	3.62025	7.91802	0.508058	0.493212	0.255646	0.27211	-0.0141699
72.9	0.0844884	-0.257191	0.591029	0.411297	3.58497	7.89666	0.508002	0.500657	0.23799	0.270348	-0.00858331
73	0.0704565	-0.246519	0.573487	0.399763	3.54947	7.87065	0.506065	0.50505	0.219645	0.266457	-0.00432324
73	0.0562916	-0.238318	0.553196	0.3862	3.51259	7.84038	0.502172	0.506182	0.200767	0.260096	-0.00065374
73	0.042474	-0.231892	0.531109	0.372038	3.47362	7.80619	0.496329	0.504279	0.181763	0.251387	0.0030036
73.1	0.0295556	-0.226291	0.50861	0.358911	3.43242	7.76831	0.488593	0.500079	0.163292	0.241011	0.00706887
73.1	0.0181515	-0.220457	0.48734	0.348427	3.3894	7.72689	0.479188	0.494569	0.14611	0.229982	0.0117817
73.2	0.00881624	-0.213457	0.468927	0.341838	3.34549	7.68204	0.468491	0.488769	0.130906	0.219371	0.0172551
73.2	0.00176167	-0.204827	0.454651	0.339759	3.30184	7.63369	0.456862	0.483756	0.118031	0.210081	0.0234179
73.2	-0.00326085	-0.194849	0.445194	0.342043	3.2597	7.58163	0.444592	0.480586	0.107459	0.202702	0.0300233
73.3	-0.0068357	-0.184473	0.440599	0.347869	3.22025	7.52566	0.431928	0.480019	0.0988965	0.197506	0.0367796
73.3	-0.00971818	-0.174888	0.440365	0.355934	3.18434	7.46584	0.41912	0.482353	0.0919499	0.194434	0.0433583
73.3	-0.0126798	-0.16717	0.443592	0.364568	3.15231	7.40251	0.406414	0.487279	0.0861845	0.193034	0.0494027
73.4	-0.0163271	-0.162091	0.449205	0.372044	3.12424	7.3364	0.394141	0.494015	0.0811544	0.192595	0.0546784
73.4	-0.0209942	-0.159901	0.456178	0.37693	3.10011	7.26838	0.382885	0.501751	0.0765281	0.192506	0.0591643
73.5	-0.0266833	-0.160188	0.463659	0.37835	3.07974	7.19928	0.373423	0.509921	0.0723109	0.192423	0.0630314
73.5	-0.0331855	-0.162129	0.470801	0.375914	3.06265	7.12971	0.366259	0.518152	0.0686724	0.192123	0.0664005
73.5	-0.0401723	-0.164846	0.47664	0.369722	3.04793	7.05998	0.361427	0.526144	0.0656319	0.191412	0.0692139
73.6	-0.0471832	-0.167519	0.480221	0.360479	3.03449	6.99011	0.358743	0.533487	0.0630319	0.190253	0.0712805
73.6	-0.0536357	-0.169327	0.48092	0.349456	3.02134	6.91991	0.358041	0.53968	0.0607121	0.188851	0.0723185
73.6	-0.0589474	-0.169402	0.478717	0.338245	3.00787	6.84894	0.359174	0.544487	0.0587053	0.187731	0.0721183
73.7	-0.0626447	-0.167013	0.474158	0.328432	2.99384	6.77661	0.361962	0.547994	0.0572844	0.187604	0.0706477
73.7	-0.0645169	-0.161955	0.467963	0.321228	2.97908	6.70228	0.366044	0.550141	0.0566876	0.188939	0.0678767
73.8	-0.0646597	-0.154722	0.460707	0.317225	2.96356	6.62537	0.370868	0.550568	0.0569135	0.191707	0.0636855
73.8	-0.0633292	-0.146352	0.452774	0.316411	2.94746	6.54541	0.375937	0.549005	0.0577725	0.195493	0.0580047
73.8	-0.0608417	-0.138223	0.444395	0.318211	2.93104	6.46199	0.380925	0.545469	0.0589136	0.199617	0.0509558
73.9	-0.0575935	-0.131877	0.435575	0.321507	2.9144	6.37464	0.385525	0.540005	0.0597776	0.203244	0.0427953
73.9	-0.0540395	-0.128695	0.426108	0.324844	2.89755	6.28275	0.389359	0.532552	0.0597096	0.205537	0.0338531
73.9	-0.0505887	-0.129494	0.415789	0.326881	2.88058	6.18588	0.39201	0.523144	0.0581747	0.205833	0.0246135
74	-0.0475237	-0.134381	0.404609	0.326721	2.8637	6.08377	0.393114	0.512058	0.0548626	0.203782	0.0157543
74	-0.0450031	-0.142934	0.392723	0.323935	2.84711	5.97616	0.392436	0.499889	0.0496057	0.199335	0.00794601
74.1	-0.0430852	-0.154545	0.38042	0.318501	2.83087	5.86269	0.389865	0.487476	0.0423833	0.192666	0.00159764
74.1	-0.0417485	-0.168585	0.368083	0.310635	2.81493	5.7429	0.385136	0.475615	0.0333242	0.183974	-0.00323713
74.1	-0.0408965	-0.184217	0.35606	0.300683	2.79913	5.61645	0.37783	0.464884	0.0226232	0.173448	-0.00670731
74.2	-0.0403163	-0.200276	0.344708	0.289115	2.78339	5.48336	0.367823	0.455751	0.0106258	0.161499	-0.00896323
74.2	-0.0397034	-0.215563	0.334449	0.276494	2.76777	5.34418	0.355426	0.448573	-0.00207174	0.148817	-0.0101266
74.2	-0.0388169	-0.229136	0.325636	0.263392	2.75236	5.19985	0.340919	0.443486	-0.0147569	0.136108	-0.0104007
74.3	-0.0375596	-0.240177	0.318356	0.250324	2.7373	5.05165	0.324341	0.440323	-0.0267971	0.123908	-0.0100862
74.3	-0.0358843	-0.247916	0.312416	0.237746	2.72288	4.90119	0.305855	0.438644	-0.0376949	0.112637	-0.00947261
74.4	-0.0337271	-0.251881	0.30735	0.226111	2.70944	4.75038	0.285964	0.437859	-0.047086	0.102618	-0.00875366
74.4	-0.0309266	-0.251936	0.302647	0.216016	2.6975	4.60127	0.265486	0.437546	-0.0546434	0.0941085	-0.0079
74.4	-0.0272726	-0.248142	0.29803	0.208201	2.68749	4.45583	0.245453	0.437544	-0.060053	0.0872694	-0.00662863
74.5	-0.0227131	-0.24083	0.29346	0.203272	2.6796	4.31537	0.22692	0.437622	-0.0630928	0.0821163	-0.00457203
74.5	-0.0174434	-0.230696	0.288924	0.201556	2.67387	4.18036	0.210834	0.437377	-0.0636141	0.0784972	-0.00137746
74.5	-0.0117408	-0.218601	0.284461	0.203264	2.67038	4.0508	0.198033	0.436567	-0.0614068	0.0762	0.00332189
74.6	-0.00586212	-0.205268	0.280244	0.208487	2.66901	3.92639	0.189237	0.435303	-0.0563178	0.0750102	0.00971389
74.6	-6.7711e-05	-0.191314	0.27641	0.216892	2.66918	3.80644	0.185022	0.433943	-0.0484866	0.0746913	0.0175334
74.7	0.00534809	-0.177551	0.272908	0.227562	2.67001	3.68984	0.185717	0.432949	-0.0383544	0.0749961	0.0260218
74.7	0.010072	-0.164966	0.2695	0.239149	2.67054	3.57551	0.191175	0.432745	-0.0265504	0.0757618	0.0341398
74.7	0.0137633	-0.154353	0.265742	0.250055	2.66977	3.4626	0.200668	0.433584	-0.0138943	0.0769391	0.0409093
74.8	0.0160129	-0.146091	0.261065	0.258659	2.6667	3.35073	0.213037	0.435518	-0.00129449	0.0785527	0.0456277
74.8	0.0163909	-0.140286	0.25498	0.263559	2.66049	3.24001	0.226865	0.43834	0.0105101	0.0806205	0.0478263
74.8	0.0146116	-0.136865	0.24723	0.263867	2.65071	3.13095	0.240588	0.441503	0.0210936	0.0830332	0.0472785
74.9	0.0106784	-0.135533	0.237859	0.259365	2.63742	3.02434	0.252732	0.444196	0.0302379	0.0855093	0.0441632
74.9	0.00490677	-0.13588	0.227162	0.250468	2.62122	2.92123	0.262347	0.445641	0.0378605	0.0876614	0.0390829
75	-0.00212169	-0.137628	0.215571	0.238105	2.60304	2.82282	0.269148	0.44531	0.0441409	0.0890659	0.0329759
75	-0.00968909	-0.140726	0.203573	0.223528	2.58388	2.73023	0.273149	0.44289	0.0494945	0.0893693	0.0269319
75	-0.0170573	-0.145125	0.191726	0.208102	2.56466	2.64434	0.274415	0.438216	0.0543516	0.0883662	0.0219722
75.1	-0.0234927	-0.15061	0.180649	0.193065	2.54605	2.5655	0.273113	0.431202	0.0590681	0.086038	0.0188808
75.1	-0.0283225	-0.156918	0.170868	0.179371	2.52856	2.49348	0.269518	0.421845	0.0640234	0.0826005	0.0180916
75.1	-0.0310357	-0.16376	0.162744	0.167646	2.5125	2.42768	0.263911	0.410407	0.0696253	0.0784968	0.0196677
75.2	-0.031384	-0.170733	0.156485	0.158161	2.49793	2.36735	0.256559	0.397452	0.0761031	0.0743577	0.0233681
75.2	-0.0295091	-0.177429	0.152067	0.15078	2.48461	2.3114	0.247763	0.383624	0.0833135	0.0708336	0.0286316
75.3	-0.0259516	-0.183547	0.149331	0.14504	2.47218	2.25849	0.237949	0.369499	0.0908278	0.0684622	0.0346745
75.3	-0.0215258	-0.188861	0.148087	0.14037	2.46035	2.20731	0.227674	0.355558	0.0980967	0.0675528	0.0407283
75.3	-0.0171786	-0.193114	0.148028	0.136252	2.44895	2.15682	0.217616	0.342202	0.104444	0.0681082	0.0462381
75.4	-0.0138928	-0.19601	0.148665	0.132231	2.43779	2.10625	0.208486	0.329755	0.109105	0.0697233	0.0509001
75.4	-0.0125146	-0.197324	0.149472	0.127945	2.42659	2.05525	0.200954	0.31845	0.111503	0.0716403	0.0545156
75.4	-0.0134928	-0.197041	0.14998	0.123187	2.4149	2.00379	0.195583	0.308272	0.111344	0.0729663	0.0568795
75.5	-0.0167698	-0.195509	0.149877	0.11792	2.40214	1.95215	0.192772	0.298965	0.108467	0.0729281	0.0578283
75.5	-0.0219592	-0.193413	0.149032	0.112204	2.38763	1.90074	0.19271	0.290304	0.102769	0.0710858	0.0572751
75.6	-0.0285021	-0.191387	0.147476	0.106132	2.37067	1.85001	0.195334	0.282234	0.0943919	0.067448	0.0552338
75.6	-0.035716	-0.189791	0.145357	0.0997668	2.3506	1.80035	0.200219	0.27473	0.083774	0.0623826	0.0518286
75.6	-0.042851	-0.18886	0.142902	0.0931018	2.32668	1.75193	0.206572	0.267718	0.0714636	0.0564776	0.0472413
75.7	-0.0491701	-0.188813	0.140349	0.0860041	2.29809	1.70457	0.213389	0.261114	0.0579581	0.0503538	0.0416621
75.7	-0.0540591	-0.18978	0.137854	0.0782294	2.26405	1.65765	0.219635	0.254898	0.043687	0.0445405	0.0353061
75.7	-0.0572199	-0.191714	0.135464	0.0694983	2.22399	1.61038	0.224457	0.249247	0.0290225	0.0394463	0.0284248
75.8	-0.0586836	-0.194229	0.133174	0.0596309	2.17765	1.56203	0.227305	0.244553	0.014308	0.0353473	0.0213882
75.8	-0.0585608	-0.196567	0.130986	0.0487696	2.12509	1.51201	0.227954	0.24126	-0.00010037	0.032353	0.0147042
75.9	-0.0569108	-0.197885	0.12892	0.0374259	2.06655	1.45992	0.226433	0.239715	-0.0139064	0.0304151	0.00892103
75.9	-0.0538504	-0.197527	0.126932	0.0262215	2.00227	1.40555	0.222925	0.240066	-0.0269611	0.0293711	0.00445026
75.9	-0.049667	-0.195094	0.124842	0.0156916	1.93245	1.34884	0.217676	0.242176	-0.0392406	0.0289915	0.00144196
76	-0.0448548	-0.190445	0.122344	0.0062567	1.85726	1.28978	0.211018	0.245568	-0.0507691	0.0290461	-0.00025433
76	-0.0400674	-0.183659	0.119143	-0.00180262	1.77695	1.22843	0.203349	0.249481	-0.0615043	0.0293819	-0.0010097
76	-0.035871	-0.174984	0.115077	-0.0083378	1.69194	1.16508	0.195067	0.253029	-0.0712339	0.0300221	-0.00124806
76.1	-0.0326239	-0.16491	0.110143	-0.0133147	1.6029	1.10029	0.186568	0.255407	-0.0796292	0.0311806	-0.00126725
76.1	-0.0305481	-0.154128	0.104452	-0.0167826	1.51078	1.03482	0.178362	0.256088	-0.0863556	0.0331308	-0.00114083
76.2	-0.0297786	-0.143285	0.0981581	-0.0188549	1.41671	0.969533	0.171046	0.254898	-0.0911823	0.0360393	-0.00071204
76.2	-0.0303575	-0.132883	0.0913824	-0.0197274	1.32191	0.905243	0.165044	0.251849	-0.0940408	0.0397487	0.00030077
76.2	-0.0322067	-0.123494	0.0841525	-0.0196632	1.22729	0.842656	0.160459	0.247026	-0.0950463	0.0437117	0.00204176
76.3	-0.0351685	-0.1158	0.0763791	-0.0189757	1.13334	0.782298	0.157101	0.240633	-0.094517	0.0471372	0.00439501
76.3	-0.0390338	-0.110232	0.0679307	-0.0179434	1.04043	0.724519	0.154646	0.233053	-0.0928843	0.0491959	0.0071722
76.3	-0.0436242	-0.106813	0.0587214	-0.0167	0.948967	0.669559	0.152905	0.224861	-0.0905385	0.0491667	0.0102281
76.4	-0.0487349	-0.105309	0.0487491	-0.0151941	0.85949	0.617587	0.151914	0.216753	-0.0876223	0.046622	0.0134499
76.4	-0.053925	-0.105379	0.038128	-0.0132939	0.772597	0.568659	0.151626	0.209287	-0.0840106	0.0415941	0.0167273
76.5	-0.0585111	-0.10661	0.0270912	-0.0109406	0.688931	0.522653	0.151764	0.202705	-0.0795339	0.0345821	0.0199782
76.5	-0.0619178	-0.108587	0.0159307	-0.00833601	0.609043	0.479137	0.151951	0.196938	-0.0742014	0.0263171	0.0230716
76.5	-0.0638634	-0.110817	0.00500381	-0.00592908	0.533393	0.437424	0.151863	0.191717	-0.068161	0.0175653	0.0258214
76.6	-0.0642421	-0.112624	-0.00518584	-0.00406799	0.462436	0.396876	0.151331	0.186793	-0.0615528	0.00908619	0.0281394
76.6	-0.0630374	-0.11321	-0.0140495	-0.00281253	0.396585	0.357163	0.150369	0.182066	-0.0544718	0.00158381	0.0301929
76.6	-0.0603211	-0.111884	-0.0211135	-0.00208285	0.336098	0.318315	0.149007	0.177474	-0.0470292	-0.00438836	0.0323246
76.7	-0.0562945	-0.108301	-0.026166	-0.00177112	0.281057	0.280666	0.147198	0.172895	-0.0393714	-0.00852668	0.0347584
76.7	-0.051364	-0.102563	-0.0292942	-0.00174797	0.23137	0.24462	0.144818	0.168149	-0.0316974	-0.0109214	0.0373872
76.8	-0.0461371	-0.0950857	-0.0307051	-0.00188151	0.186778	0.210538	0.14168	0.162988	-0.0243052	-0.0120707	0.0397681
76.8	-0.0413354	-0.0864562	-0.0305571	-0.002085	0.146916	0.178867	0.137571	0.157123	-0.0174893	-0.0126913	0.0412217
76.8	-0.0376383	-0.0774371	-0.0290231	-0.00231482	0.111403	0.150142	0.132286	0.150276	-0.0113263	-0.0135094	0.0410021
76.9	-0.0355153	-0.0689049	-0.026369	-0.00250573	0.0799068	0.124738	0.125621	0.142205	-0.00566888	-0.015044	0.0384575
76.9	-0.0351154	-0.0615828	-0.0229821	-0.00255173	0.052307	0.102765	0.117371	0.132746	-0.00037684	-0.0175048	0.033231
76.9	-0.0362611	-0.0558305	-0.0192923	-0.00234549	0.0287532	0.0842613	0.107419	0.121886	0.0046148	-0.020856	0.0254341
77	-0.0385004	-0.0516914	-0.0156803	-0.00184731	0.00941408	0.0692642	0.0957452	0.109739	0.00934918	-0.024881	0.0155496
77	-0.0412174	-0.0489738	-0.012412	-0.00113434	-0.00571215	0.0576272	0.082335	0.0964244	0.0138084	-0.0291257	0.00433305
77.1	-0.0437594	-0.0473188	-0.00959606	-0.00039899	-0.0168326	0.0488696	0.0672391	0.0820406	0.0177586	-0.0329561	-0.00722058
77.1	-0.0454729	-0.0461897	-0.00714603	0.00020584	-0.0242715	0.0421848	0.0509605	0.0668689	0.0207824	-0.0356935	-0.0179038
77.1	-0.0457444	-0.0448734	-0.00494938	0.00064435	-0.0283598	0.0365749	0.0345724	0.0514686	0.022426	-0.0367643	-0.026466
77.2	-0.0440224	-0.0425617	-0.00299835	0.00094453	-0.0294217	0.0312705	0.0194054	0.0366453	0.0223162	-0.0357667	-0.0318203
77.2	-0.0398726	-0.0385016	-0.00136302	0.00115976	-0.0278471	0.0259045	0.00678536	0.0233521	0.0202753	-0.0324982	-0.0332094
77.2	-0.0330926	-0.0321259	-0.00013273	0.00131609	-0.0240134	0.0202764	-0.00210558	0.0124984	0.0164478	-0.0269378	-0.0302905
77.3	-0.0238014	-0.0232804	0.00057323	0.00134686	-0.0180803	0.0141966	-0.00638148	0.00478596	0.011327	-0.0192767	-0.0232318
77.3	-0.0124955	-0.0123378	0.00061362	0.00102252	-0.0100365	0.00749181	-0.00563325	0.00060877	0.00561098	-0.0100343	-0.0127633
77.4	0	0	0	0	0	0	0	0	0	0	0

## Sheet: Figure 6g
relative expression
unstimulated	TNF-α + IL-1β	TNF-α + IL-1β + 5-Aza
0.495	2.08	0.470511
1.088	5.05	1.81461
1.417	16.7916	1.2702
1.07393	8.31324	0.298984
0.59352	10.0784	1.69656
0.909628		0.643597
0.995755
1.09462

## Sheet: Figure 6h
frequency (% of parent) HB-EGF expression in astrocytes
unstimulated	TNF-α + IL-1β	TNF-α + IL-1β + 5-Aza
3.22	1.6	4.02
3.33	2.05	4.07
3.04	1.65	4.43

## Sheet: Figure 6j-k
Methylation status in Hbegf promoter
	vehicle			5-Aza
	Mean	SEM	N	Mean	SEM	N
AUC	79.9	3.225	5390	29.32	1.656	4900
Temperature	vehicle								5-Aza
60.4134	0	0	0	0	0	0	0	0	0	0	-7.6294e-06	-7.6294e-06	0	0	0	0	0	0
60.451	-0.0256042	-0.0181885	-0.0371018	-0.0137024	-0.0288773	-0.0167618	-0.0295029	-0.0229492	-0.0345535	-0.0382843	-0.0133591	0.0041275	-0.0450668	-0.0231857	-0.0619125	-0.00232697	-0.0179672	-0.0684128
60.4886	-0.0488434	-0.0295029	-0.0720139	-0.0215607	-0.0495453	-0.0322571	-0.051918	-0.0438461	-0.0665436	-0.0741119	-0.0243072	0.0110474	-0.0834198	-0.0441208	-0.11895	-0.00511169	-0.0314331	-0.132584
60.5262	-0.0703354	-0.0350723	-0.105469	-0.024292	-0.0633087	-0.0469437	-0.0694504	-0.0633163	-0.0954971	-0.107689	-0.0343781	0.0196533	-0.115906	-0.0622635	-0.171143	-0.010376	-0.0417938	-0.192772
60.5638	-0.0906525	-0.035881	-0.138168	-0.023201	-0.0720444	-0.0615387	-0.0846405	-0.0818329	-0.12117	-0.139534	-0.0448685	0.0284042	-0.143867	-0.0771332	-0.219292	-0.0199966	-0.0505524	-0.249763
60.6013	-0.109947	-0.0325623	-0.170418	-0.0196228	-0.077507	-0.0766144	-0.0997238	-0.0993195	-0.143562	-0.16993	-0.0562897	0.0359497	-0.16861	-0.0881119	-0.264526	-0.0351105	-0.0588989	-0.304573
60.6389	-0.127693	-0.0256271	-0.202164	-0.0146637	-0.0810242	-0.0928116	-0.11647	-0.11541	-0.162766	-0.199127	-0.0685043	0.04142	-0.19101	-0.0947647	-0.308136	-0.0559463	-0.0678024	-0.358276
60.6765	-0.143097	-0.0157929	-0.23333	-0.0092392	-0.0834808	-0.110703	-0.136047	-0.12986	-0.17897	-0.227348	-0.0809708	0.0442734	-0.211624	-0.0971069	-0.351349	-0.0819473	-0.0780335	-0.41188
60.7141	-0.155281	-0.00411224	-0.26387	-0.00408173	-0.085434	-0.130821	-0.158966	-0.142822	-0.192543	-0.254929	-0.0930099	0.0441971	-0.230988	-0.0957184	-0.395187	-0.112122	-0.0901413	-0.466248
60.7517	-0.164047	0.00802612	-0.29409	0.00023651	-0.0875168	-0.153641	-0.185219	-0.155022	-0.204201	-0.2826	-0.104218	0.0409393	-0.249504	-0.0918274	-0.440269	-0.145134	-0.104378	-0.521988
60.7893	-0.169281	0.0193253	-0.324112	0.00363159	-0.090065	-0.179131	-0.214073	-0.167297	-0.214767	-0.311081	-0.114136	0.0346527	-0.267387	-0.0868683	-0.48671	-0.179466	-0.120499	-0.579025
60.8269	-0.170746	0.0290298	-0.353554	0.00666809	-0.0928879	-0.206596	-0.24411	-0.180107	-0.224304	-0.340637	-0.1222	0.0264893	-0.28434	-0.0821228	-0.533562	-0.213272	-0.137627	-0.636482
60.8644	-0.168304	0.0369339	-0.381775	0.0101242	-0.0956039	-0.234802	-0.273598	-0.193382	-0.232773	-0.37114	-0.127983	0.0182343	-0.299736	-0.0788498	-0.579597	-0.244774	-0.154572	-0.693192
60.902	-0.162399	0.043045	-0.408195	0.0145874	-0.0978775	-0.262459	-0.301071	-0.206993	-0.240227	-0.402588	-0.131439	0.0114136	-0.312897	-0.0786438	-0.623688	-0.27269	-0.170555	-0.748146
60.9396	-0.153938	0.0476608	-0.432472	0.0204544	-0.099617	-0.288223	-0.32547	-0.221008	-0.24691	-0.43486	-0.132828	0.00718689	-0.323418	-0.0829163	-0.665153	-0.296326	-0.185089	-0.800591
60.9772	-0.143875	0.0513	-0.454269	0.0276108	-0.100945	-0.310837	-0.346107	-0.235413	-0.253021	-0.46772	-0.13237	0.00631714	-0.331078	-0.0923767	-0.703583	-0.31604	-0.197868	-0.85009
61.0148	-0.132751	0.0546493	-0.473251	0.0357819	-0.101761	-0.329292	-0.362427	-0.249931	-0.258591	-0.500694	-0.13028	0.00928497	-0.335609	-0.106735	-0.738823	-0.332756	-0.208572	-0.896645
61.0524	-0.12072	0.0584183	-0.489067	0.0446243	-0.101692	-0.342934	-0.3741	-0.263611	-0.26342	-0.533173	-0.126442	0.016365	-0.336731	-0.124977	-0.770569	-0.347633	-0.216843	-0.940269
61.0899	-0.107445	0.0635605	-0.501266	0.0539932	-0.100319	-0.351601	-0.38092	-0.275009	-0.267227	-0.564194	-0.120674	0.0277176	-0.334229	-0.14563	-0.798378	-0.361687	-0.222389	-0.980934
61.1275	-0.0925293	0.0710068	-0.509224	0.0639114	-0.09729	-0.355736	-0.382881	-0.282608	-0.269768	-0.593086	-0.113014	0.0431976	-0.328056	-0.166862	-0.82193	-0.376045	-0.22509	-1.01854
61.1651	-0.0757446	0.0812454	-0.512207	0.0744324	-0.0924454	-0.356148	-0.380165	-0.284973	-0.270912	-0.619514	-0.103752	0.062561	-0.318466	-0.186913	-0.841225	-0.391663	-0.225052	-1.05313
61.2027	-0.056839	0.0942306	-0.509621	0.0857773	-0.0855942	-0.353859	-0.373337	-0.280975	-0.27079	-0.643364	-0.0935364	0.0852051	-0.305954	-0.204391	-0.856537	-0.409058	-0.222824	-1.08494
61.2403	-0.0359573	0.109337	-0.501259	0.0979919	-0.0765381	-0.350143	-0.363251	-0.270325	-0.269783	-0.664879	-0.0834045	0.109879	-0.291481	-0.218666	-0.868614	-0.428329	-0.219147	-1.11442
61.2779	-0.0133514	0.125618	-0.487518	0.111038	-0.0651245	-0.346436	-0.350845	-0.253502	-0.268471	-0.684608	-0.0744629	0.134758	-0.276299	-0.229645	-0.878349	-0.449188	-0.214935	-1.14205
61.3154	0.0107803	0.141945	-0.46917	0.124939	-0.0512314	-0.343857	-0.336967	-0.231331	-0.267288	-0.70343	-0.0675888	0.158218	-0.261536	-0.237328	-0.886513	-0.471024	-0.211075	-1.16811
61.353	0.0362015	0.157394	-0.447426	0.139824	-0.0350952	-0.343124	-0.322639	-0.204987	-0.266663	-0.722328	-0.0632324	0.178909	-0.247963	-0.241821	-0.893829	-0.493362	-0.208267	-1.19289
61.3906	0.0625534	0.17144	-0.423645	0.156044	-0.0172119	-0.344803	-0.309036	-0.175835	-0.266975	-0.742462	-0.0616074	0.1959	-0.236008	-0.243309	-0.900856	-0.516083	-0.206985	-1.21685
61.4282	0.0892792	0.183876	-0.399223	0.17366	0.00154114	-0.349297	-0.297302	-0.145378	-0.268318	-0.764938	-0.0626068	0.208733	-0.225616	-0.242241	-0.908043	-0.539482	-0.207382	-1.24088
61.4658	0.116051	0.194748	-0.375259	0.192345	0.02034	-0.356735	-0.288002	-0.114799	-0.270355	-0.790153	-0.0656891	0.217247	-0.216164	-0.239326	-0.915634	-0.563835	-0.209518	-1.26599
61.5034	0.142448	0.204163	-0.352684	0.211365	0.0384674	-0.36721	-0.281471	-0.085289	-0.272575	-0.818237	-0.0701752	0.221275	-0.20694	-0.235435	-0.923798	-0.589561	-0.213478	-1.29325
61.5409	0.167839	0.212517	-0.332161	0.229874	0.0552368	-0.380585	-0.27774	-0.0578384	-0.274429	-0.848915	-0.0755386	0.220535	-0.197578	-0.231461	-0.932663	-0.617317	-0.219345	-1.32346
61.5785	0.19162	0.220337	-0.314217	0.246925	0.0699463	-0.396774	-0.276672	-0.0332336	-0.275459	-0.881638	-0.0814743	0.214844	-0.188034	-0.228157	-0.942177	-0.648041	-0.227081	-1.35718
61.6161	0.21373	0.228668	-0.298775	0.262032	0.0823212	-0.415298	-0.277603	-0.0114059	-0.274803	-0.914955	-0.0877686	0.204567	-0.177902	-0.225616	-0.951698	-0.682068	-0.235947	-1.39426
61.6537	0.234596	0.238724	-0.285233	0.274963	0.0928497	-0.435539	-0.27961	0.00839996	-0.271431	-0.947006	-0.0942993	0.190475	-0.166641	-0.223671	-0.960304	-0.718956	-0.244843	-1.4339
61.6913	0.255005	0.252113	-0.27243	0.28614	0.102653	-0.456688	-0.281525	0.0276031	-0.264259	-0.975548	-0.100563	0.174049	-0.153755	-0.221848	-0.966583	-0.757484	-0.252495	-1.47443
61.7289	0.275978	0.270172	-0.25885	0.296364	0.113022	-0.477654	-0.282196	0.0474701	-0.252365	-0.99865	-0.105827	0.157166	-0.138725	-0.219437	-0.969177	-0.796204	-0.257652	-1.51392
61.7665	0.298439	0.293526	-0.24305	0.30645	0.125099	-0.497467	-0.280998	0.0688171	-0.235489	-1.01494	-0.10936	0.141563	-0.121483	-0.215652	-0.967224	-0.833496	-0.259445	-1.55058
61.804	0.323059	0.32177	-0.224083	0.317032	0.139671	-0.51532	-0.277817	0.0916824	-0.214218	-1.02398	-0.110611	0.128204	-0.102386	-0.209892	-0.960426	-0.867798	-0.257393	-1.58301
61.8416	0.350105	0.35379	-0.20179	0.328453	0.157127	-0.530731	-0.272888	0.115372	-0.189896	-1.02604	-0.109253	0.117233	-0.0820999	-0.201988	-0.948929	-0.897987	-0.251549	-1.61011
61.8792	0.379456	0.387772	-0.176559	0.340675	0.177284	-0.543762	-0.266609	0.138687	-0.16436	-1.0222	-0.105324	0.108147	-0.0614243	-0.192184	-0.933105	-0.9235	-0.242462	-1.63121
61.9168	0.410843	0.421501	-0.149078	0.353569	0.199715	-0.554665	-0.259262	0.160484	-0.139351	-1.01383	-0.0986786	0.100784	-0.0409241	-0.180611	-0.91317	-0.944069	-0.230759	-1.64587
61.9544	0.443596	0.452637	-0.120499	0.366676	0.223549	-0.563988	-0.251572	0.179649	-0.116455	-1.00259	-0.0895157	0.0948944	-0.0212555	-0.167664	-0.889435	-0.959908	-0.21743	-1.65452
61.992	0.476212	0.478996	-0.0919571	0.379021	0.24736	-0.572739	-0.244453	0.195099	-0.0970383	-0.990227	-0.0783539	0.0897598	-0.00320435	-0.154312	-0.862564	-0.97171	-0.203484	-1.6582
62.0295	0.506805	0.499199	-0.0643921	0.389427	0.269699	-0.582001	-0.238403	0.206276	-0.0819321	-0.978172	-0.0657959	0.0844498	0.0126648	-0.141747	-0.833427	-0.98027	-0.189857	-1.65841
62.0671	0.533905	0.512863	-0.0381393	0.396683	0.289566	-0.592453	-0.233093	0.213669	-0.0711517	-0.96711	-0.0522842	0.0781174	0.0261688	-0.130981	-0.802704	-0.986412	-0.177391	-1.65659
62.1047	0.556717	0.520844	-0.0129623	0.399948	0.306229	-0.604507	-0.227821	0.218513	-0.0640488	-0.956779	-0.0382461	0.0703583	0.0376739	-0.122482	-0.770966	-0.990746	-0.166649	-1.65399
62.1423	0.574959	0.52507	0.0115967	0.399155	0.319138	-0.618233	-0.221718	0.222588	-0.0595322	-0.946648	-0.0239945	0.0613632	0.0475311	-0.116043	-0.738571	-0.993652	-0.15773	-1.65171
62.1799	0.588921	0.52803	0.036293	0.394859	0.328049	-0.633644	-0.213791	0.227936	-0.0562515	-0.935806	-0.00984955	0.0518265	0.0562592	-0.110825	-0.705795	-0.995407	-0.150215	-1.65055
62.2175	0.599533	0.532173	0.0617676	0.388222	0.333359	-0.650467	-0.20298	0.236664	-0.0528259	-0.923576	0.00402069	0.0427475	0.0647049	-0.10569	-0.672623	-0.996338	-0.14325	-1.65105
62.255	0.607979	0.539528	0.0884247	0.380508	0.335945	-0.668816	-0.188828	0.250336	-0.0481415	-0.909592	0.0175629	0.0350342	0.0738296	-0.0996551	-0.639023	-0.996765	-0.135994	-1.6536
62.2926	0.615837	0.551697	0.11673	0.373329	0.337372	-0.688904	-0.171219	0.269913	-0.0412826	-0.89386	0.0310974	0.0296555	0.0847092	-0.0916367	-0.604866	-0.996758	-0.12751	-1.65823
62.3302	0.624626	0.569466	0.146797	0.367905	0.339134	-0.71122	-0.150734	0.295364	-0.0319366	-0.876854	0.0449448	0.0270081	0.0981598	-0.0806427	-0.570396	-0.99633	-0.117241	-1.66477
62.3678	0.635521	0.592751	0.178459	0.365112	0.342438	-0.736382	-0.128319	0.325584	-0.0204544	-0.85936	0.0591354	0.0267639	0.114647	-0.0660934	-0.536102	-0.995506	-0.10495	-1.67302
62.4054	0.649261	0.620712	0.21122	0.365494	0.348442	-0.764824	-0.105034	0.358841	-0.00749207	-0.842232	0.0732117	0.0280609	0.134514	-0.0477524	-0.502731	-0.99427	-0.0907593	-1.6826
62.443	0.666	0.652123	0.244392	0.369156	0.358185	-0.796715	-0.0817871	0.393242	0.00598907	-0.826233	0.0864487	0.0298386	0.157898	-0.0258255	-0.470963	-0.992683	-0.0751114	-1.69312
62.4806	0.685486	0.685905	0.277458	0.375786	0.372536	-0.831879	-0.0592117	0.427238	0.0191956	-0.811821	0.0982971	0.0311203	0.184631	-0.00074768	-0.441177	-0.99057	-0.0584488	-1.70397
62.5181	0.707321	0.721169	0.310028	0.38488	0.392029	-0.869865	-0.0376358	0.460075	0.031723	-0.799126	0.108559	0.0314789	0.214462	0.0269623	-0.413383	-0.987282	-0.0411224	-1.71461
62.5557	0.731003	0.757462	0.341911	0.39608	0.416992	-0.909592	-0.0167618	0.491768	0.0435104	-0.787819	0.117363	0.031395	0.247063	0.0568085	-0.387283	-0.982025	-0.0231934	-1.72441
62.5933	0.755981	0.794456	0.373093	0.40873	0.447334	-0.949692	0.0039444	0.522858	0.0547562	-0.777626	0.125206	0.0314178	0.282036	0.0879822	-0.362335	-0.974319	-0.0047226	-1.73315
62.6309	0.781784	0.831924	0.403824	0.421989	0.482437	-0.988876	0.0251007	0.553986	0.0657272	-0.768166	0.132828	0.0318909	0.318825	0.119286	-0.337891	-0.96418	0.0140991	-1.74087
62.6685	0.80835	0.869789	0.434425	0.434799	0.521233	-1.02625	0.047226	0.585892	0.076622	-0.759056	0.141037	0.0330887	0.356773	0.149582	-0.313148	-0.951996	0.0329056	-1.74779
62.7061	0.835953	0.908051	0.465569	0.446289	0.562523	-1.06143	0.0706177	0.619133	0.0876389	-0.749687	0.150467	0.0352402	0.395012	0.178192	-0.287346	-0.938194	0.0512695	-1.75426
62.7436	0.865051	0.94664	0.497795	0.455551	0.604973	-1.09461	0.0951767	0.654167	0.0988007	-0.73954	0.161545	0.0384369	0.43264	0.204826	-0.259888	-0.922974	0.0689163	-1.76039
62.7812	0.895821	0.985245	0.531464	0.461639	0.64743	-1.1263	0.120422	0.69101	0.109612	-0.728485	0.174309	0.0426559	0.468803	0.229477	-0.23056	-0.906631	0.0859299	-1.76607
62.8188	0.928322	1.02326	0.566727	0.463692	0.689117	-1.15713	0.145782	0.729401	0.119423	-0.716614	0.188484	0.0474472	0.502892	0.252388	-0.199516	-0.889297	0.102669	-1.77087
62.8564	0.962288	1.05967	0.603226	0.46096	0.728989	-1.18816	0.170143	0.768272	0.127304	-0.704391	0.203056	0.0518951	0.534233	0.273643	-0.167831	-0.871353	0.119408	-1.77463
62.894	0.997414	1.09363	0.640656	0.45343	0.76606	-1.22056	0.192444	0.806412	0.132507	-0.692154	0.21701	0.0551681	0.562599	0.293579	-0.136703	-0.852776	0.136719	-1.77696
62.9316	1.03339	1.12465	0.678894	0.441635	0.799591	-1.25526	0.211937	0.842659	0.134552	-0.680374	0.229355	0.056778	0.588181	0.312889	-0.107697	-0.833176	0.155151	-1.77747
62.9691	1.06986	1.1528	0.718018	0.426903	0.829384	-1.29223	0.228447	0.876228	0.133255	-0.669479	0.239449	0.0568619	0.611481	0.332413	-0.0819244	-0.811722	0.175255	-1.77564
63.0067	1.10636	1.17836	0.758049	0.410477	0.855453	-1.33107	0.242142	0.906609	0.128441	-0.660072	0.246765	0.0559998	0.63282	0.352661	-0.0601959	-0.787857	0.197037	-1.77121
63.0443	1.1425	1.20202	0.79921	0.393677	0.878197	-1.37103	0.253647	0.933838	0.120369	-0.652832	0.251213	0.0551987	0.652557	0.373962	-0.0426102	-0.761086	0.220177	-1.7641
63.0819	1.17781	1.22449	0.841591	0.377281	0.898071	-1.41138	0.26368	0.958015	0.109306	-0.64846	0.252968	0.055336	0.670853	0.396149	-0.0288925	-0.731361	0.244179	-1.75495
63.1195	1.21187	1.24648	0.885345	0.361862	0.915512	-1.45132	0.273102	0.979469	0.095787	-0.647636	0.252357	0.0572357	0.687889	0.418663	-0.0182877	-0.69883	0.268356	-1.74506
63.1571	1.24454	1.26842	0.930313	0.347893	0.931107	-1.48997	0.28273	0.998642	0.0803986	-0.650902	0.249825	0.0616302	0.704048	0.440681	-0.00978088	-0.663979	0.291977	-1.73615
63.1946	1.27564	1.29036	0.976151	0.33548	0.94529	-1.52659	0.292801	1.01594	0.0636368	-0.658638	0.245819	0.0686722	0.71962	0.461159	-0.00224304	-0.627831	0.314171	-1.73021
63.2322	1.30527	1.31212	1.02251	0.324287	0.958519	-1.56065	0.303207	1.03183	0.0459671	-0.670837	0.240768	0.077652	0.734764	0.479057	0.00531769	-0.591759	0.334106	-1.72932
63.2698	1.33362	1.33358	1.06911	0.313881	0.971268	-1.59201	0.313736	1.04683	0.0280914	-0.686951	0.235313	0.0876083	0.749603	0.493828	0.0138016	-0.557014	0.351494	-1.73492
63.3074	1.36111	1.35472	1.11551	0.303848	0.984207	-1.62064	0.324135	1.06163	0.0105667	-0.706055	0.230095	0.09758	0.764046	0.505455	0.0237884	-0.52475	0.366547	-1.74738
63.345	1.38831	1.37558	1.16108	0.294014	0.998123	-1.6467	0.334404	1.07693	-0.00606537	-0.726959	0.225952	0.106987	0.778046	0.514473	0.0354843	-0.495766	0.380127	-1.76603
63.3826	1.41566	1.39611	1.20506	0.284218	1.01357	-1.67052	0.344513	1.09327	-0.021553	-0.748421	0.223671	0.115494	0.791695	0.521233	0.0486603	-0.470673	0.393593	-1.78922
63.4202	1.44371	1.41643	1.24686	0.274658	1.03065	-1.69241	0.354515	1.11092	-0.0355377	-0.768997	0.22419	0.123054	0.805351	0.526154	0.062973	-0.449715	0.408348	-1.81455
63.4577	1.47264	1.43642	1.28591	0.265923	1.04886	-1.7128	0.364372	1.12971	-0.0477524	-0.787216	0.22805	0.129494	0.819313	0.52935	0.0775452	-0.433014	0.425415	-1.83941
63.4953	1.50252	1.45622	1.32208	0.258934	1.06749	-1.73206	0.374207	1.14944	-0.0579452	-0.801727	0.235641	0.134544	0.833923	0.530884	0.0916214	-0.420319	0.445145	-1.86099
63.5329	1.53339	1.47639	1.35584	0.254585	1.08642	-1.75001	0.384605	1.17023	-0.0656815	-0.811218	0.247475	0.138451	0.850029	0.531281	0.105041	-0.410706	0.467644	-1.87659
63.5705	1.56522	1.49778	1.38821	0.253395	1.10574	-1.76585	0.39637	1.19258	-0.070694	-0.814842	0.263931	0.141655	0.868462	0.531303	0.118073	-0.40303	0.492538	-1.88406
63.6081	1.59793	1.5211	1.42033	0.255554	1.12562	-1.77853	0.410187	1.21709	-0.0727158	-0.812263	0.284889	0.144402	0.889877	0.531754	0.131241	-0.396103	0.519264	-1.88242
63.6457	1.63142	1.54693	1.4534	0.261078	1.14633	-1.78696	0.426498	1.24438	-0.0717163	-0.803856	0.309891	0.146805	0.914383	0.533401	0.145248	-0.388672	0.546997	-1.87205
63.6832	1.66531	1.57537	1.48828	0.269783	1.16808	-1.79038	0.44529	1.27473	-0.0678863	-0.790619	0.337875	0.148514	0.941612	0.536736	0.160622	-0.379539	0.575012	-1.8548
63.7208	1.69902	1.60603	1.52534	0.281433	1.19102	-1.78836	0.466187	1.30813	-0.0618134	-0.774132	0.367531	0.14872	0.970535	0.541962	0.177666	-0.368034	0.602386	-1.83353
63.7584	1.73202	1.63821	1.56449	0.295723	1.21536	-1.78086	0.488777	1.34437	-0.054245	-0.756302	0.39753	0.146751	0.999603	0.548965	0.196495	-0.353828	0.628311	-1.81136
63.796	1.76381	1.67122	1.60533	0.312592	1.24139	-1.76823	0.512642	1.38309	-0.0458374	-0.738922	0.426872	0.142319	1.02714	0.557526	0.217148	-0.337074	0.652237	-1.79102
63.8336	1.79404	1.70431	1.64721	0.331718	1.26911	-1.7513	0.537468	1.42371	-0.037117	-0.723694	0.454971	0.135239	1.05155	0.567131	0.239258	-0.318306	0.67366	-1.7749
63.8712	1.82246	1.73669	1.68924	0.352638	1.29849	-1.73128	0.563133	1.46531	-0.0284348	-0.711792	0.481606	0.125443	1.0716	0.577209	0.262337	-0.298569	0.692383	-1.76467
63.9087	1.84901	1.76757	1.73022	0.374702	1.32944	-1.70964	0.589569	1.50692	-0.0201569	-0.703865	0.506851	0.113075	1.08631	0.586861	0.2855	-0.279175	0.708351	-1.76122
63.9463	1.87361	1.79611	1.76891	0.397346	1.36163	-1.68783	0.616631	1.54734	-0.0124741	-0.699867	0.531059	0.0984573	1.09518	0.595154	0.307892	-0.261459	0.72171	-1.76436
63.9839	1.8961	1.82149	1.80425	0.419945	1.39442	-1.66715	0.64402	1.58527	-0.0056839	-0.699081	0.554535	0.0815506	1.09837	0.601044	0.328545	-0.246635	0.732643	-1.77337
64.0215	1.9161	1.84286	1.83565	0.441948	1.42679	-1.64848	0.671127	1.61939	-0.0003891	-0.700249	0.577484	0.0617676	1.09673	0.603699	0.346375	-0.235588	0.741241	-1.78719
64.0591	1.9335	1.85971	1.86287	0.463127	1.45766	-1.6319	0.697418	1.64875	0.0030899	-0.701996	0.600052	0.0385819	1.09156	0.602631	0.360451	-0.228416	0.747604	-1.80447
64.0967	1.94853	1.87199	1.8861	0.48365	1.48639	-1.61688	0.722656	1.67294	0.00453949	-0.703171	0.622383	0.0116806	1.08415	0.597725	0.370049	-0.224617	0.751892	-1.82387
64.1343	1.96176	1.88018	1.90601	0.503906	1.51297	-1.60214	0.747093	1.6923	0.00429535	-0.702812	0.644745	-0.0184631	1.07587	0.589333	0.375076	-0.22303	0.754776	-1.84403
64.1718	1.97407	1.88531	1.92358	0.5243	1.53794	-1.58616	0.771225	1.7077	0.0030365	-0.700417	0.667435	-0.0508347	1.0677	0.578041	0.375854	-0.222145	0.757278	-1.86372
64.2094	1.98631	1.88854	1.93985	0.545479	1.56197	-1.56744	0.795303	1.72037	0.00158691	-0.695946	0.690376	-0.0844803	1.06007	0.564476	0.373085	-0.220505	0.760445	-1.88205
64.247	1.99928	1.89114	1.95579	0.568436	1.58593	-1.54473	0.819435	1.73173	0.00088501	-0.689751	0.713142	-0.118614	1.05302	0.549332	0.36763	-0.216843	0.765007	-1.89845
64.2846	2.01379	1.89445	1.97239	0.594078	1.61062	-1.517	0.843658	1.74331	0.0019455	-0.682343	0.734993	-0.152779	1.0465	0.533333	0.360649	-0.210182	0.77169	-1.91251
64.3222	2.03071	1.89974	1.99058	0.62294	1.63675	-1.48353	0.868095	1.75665	0.00576019	-0.674347	0.755188	-0.186607	1.0405	0.517151	0.353645	-0.20018	0.781029	-1.92391
64.3598	2.05093	1.90833	2.01122	0.655334	1.66492	-1.44376	0.893257	1.77337	0.0134506	-0.666084	0.773239	-0.219948	1.0351	0.50145	0.348259	-0.186897	0.793541	-1.93247
64.3973	2.07501	1.92101	2.03487	0.691017	1.69527	-1.39777	0.919464	1.79475	0.0258713	-0.657829	0.788734	-0.253128	1.0302	0.486458	0.345741	-0.170952	0.809509	-1.93849
64.4349	2.10295	1.93803	2.06158	0.729141	1.72745	-1.34632	0.946686	1.82171	0.0434341	-0.649803	0.801453	-0.287132	1.02558	0.472359	0.346931	-0.153542	0.828735	-1.94267
64.4725	2.13415	1.95888	2.0908	0.768089	1.76067	-1.29094	0.974411	1.85455	0.0660629	-0.642303	0.811165	-0.323578	1.02105	0.459274	0.35202	-0.136177	0.85038	-1.9461
64.5101	2.16765	1.98259	2.12175	0.806236	1.79422	-1.23355	1.00207	1.8932	0.0932312	-0.635391	0.817871	-0.36393	1.01648	0.447258	0.360741	-0.120331	0.873444	-1.94992
64.5477	2.20247	2.0081	2.15365	0.842613	1.82748	-1.17593	1.02924	1.9371	0.124115	-0.628845	0.821793	-0.409088	1.01197	0.436096	0.372467	-0.106918	0.897057	-1.95486
64.5853	2.23787	2.03446	2.18588	0.8769	1.86015	-1.11933	1.05585	1.98515	0.157692	-0.622124	0.823738	-0.459167	1.00786	0.425758	0.386421	-0.0961533	0.92057	-1.9612
64.6228	2.27328	2.06071	2.21801	0.909203	1.89207	-1.06485	1.08202	2.03577	0.192757	-0.6148	0.824829	-0.513672	1.00446	0.416283	0.401711	-0.0877762	0.943298	-1.96882
64.6604	2.30862	2.0863	2.24995	0.9403	1.92355	-1.01316	1.10851	2.08745	0.228333	-0.606476	0.826523	-0.571152	1.00204	0.407906	0.417656	-0.0808334	0.96492	-1.97707
64.698	2.34432	2.11094	2.28187	0.971497	1.95547	-0.964478	1.1364	2.13887	0.263931	-0.59684	0.830139	-0.629295	1.00073	0.400772	0.433929	-0.0741196	0.985481	-1.98502
64.7356	2.38081	2.13455	2.31396	1.00414	1.98875	-0.918625	1.167	2.1888	0.299324	-0.585869	0.836647	-0.685562	1.00027	0.395073	0.450356	-0.0667572	1.00526	-1.99171
64.7732	2.41846	2.1573	2.34634	1.03916	2.02421	-0.875237	1.2011	2.23629	0.334259	-0.57386	0.846405	-0.737625	0.999893	0.391106	0.467018	-0.0582199	1.02477	-1.99636
64.8108	2.45735	2.17937	2.37898	1.07712	2.06229	-0.833817	1.23872	2.28074	0.368538	-0.561272	0.859169	-0.784119	0.99852	0.389107	0.484001	-0.0481415	1.0444	-1.99875
64.8484	2.49748	2.20081	2.41168	1.11823	2.10295	-0.79364	1.27928	2.32211	0.401848	-0.548599	0.874222	-0.824966	0.995049	0.389313	0.501442	-0.0365143	1.06425	-1.99921
64.8859	2.53866	2.22153	2.44417	1.16214	2.14559	-0.753983	1.32177	2.36076	0.433929	-0.536476	0.89064	-0.861221	0.988327	0.391724	0.519356	-0.0236511	1.08434	-1.99854
64.9235	2.58077	2.24144	2.47632	1.20773	2.18925	-0.714195	1.3651	2.39745	0.464539	-0.52565	0.907509	-0.894661	0.977211	0.396149	0.537605	-0.0102463	1.1048	-1.99764
64.9611	2.62341	2.26028	2.5079	1.2535	2.2328	-0.67395	1.40824	2.4331	0.493462	-0.516937	0.923912	-0.927788	0.960732	0.402168	0.555695	0.00294495	1.12562	-1.99776
64.9987	2.66585	2.27767	2.53858	1.29795	2.27509	-0.633369	1.45015	2.46861	0.520294	-0.510971	0.939163	-0.963753	0.938271	0.408806	0.57296	0.0148239	1.14666	-2.0003
65.0363	2.70731	2.29336	2.56809	1.3399	2.31514	-0.592949	1.48988	2.50494	0.544876	-0.508034	0.952789	-1.00566	0.909904	0.414917	0.588623	0.0241699	1.16771	-2.00648
65.0739	2.74763	2.3075	2.5966	1.37881	2.35262	-0.552994	1.52711	2.54315	0.567795	-0.507973	0.96479	-1.05563	0.876717	0.419502	0.602287	0.0303345	1.1889	-2.01675
65.1114	2.78709	2.32055	2.6247	1.41483	2.3877	-0.513626	1.56213	2.58406	0.590065	-0.510017	0.975433	-1.11469	0.840347	0.421593	0.613884	0.0333099	1.21052	-2.03069
65.149	2.82659	2.33308	2.65314	1.44878	2.42113	-0.474869	1.59589	2.62827	0.612923	-0.512993	0.985313	-1.18259	0.802559	0.420273	0.623749	0.0336914	1.23289	-2.04717
65.1866	2.86711	2.34559	2.68276	1.48158	2.45408	-0.436829	1.62956	2.67616	0.637329	-0.51548	0.995026	-1.25813	0.7649	0.414848	0.632675	0.0323486	1.25623	-2.06464
65.2242	2.90946	2.35819	2.71378	1.51364	2.48765	-0.400131	1.66408	2.72755	0.663551	-0.516258	1.00485	-1.33981	0.72818	0.40464	0.641518	0.0297165	1.28037	-2.08171
65.2618	2.95421	2.37077	2.74619	1.54514	2.52292	-0.365578	1.70013	2.78207	0.691299	-0.51432	1.01479	-1.42588	0.692741	0.389259	0.651283	0.0259933	1.30494	-2.0972
65.2994	3.00156	2.38289	2.77948	1.57599	2.56071	-0.333885	1.73798	2.83899	0.719719	-0.509132	1.0243	-1.5146	0.658409	0.368584	0.662628	0.0210724	1.32921	-2.11049
65.3369	3.05159	2.39426	2.81315	1.60612	2.60176	-0.305145	1.77783	2.8976	0.747849	-0.500465	1.03275	-1.60429	0.624817	0.343117	0.676254	0.0149918	1.35262	-2.12119
65.3745	3.10418	2.40479	2.84666	1.63539	2.6465	-0.279182	1.81961	2.95723	0.774849	-0.488411	1.0396	-1.69345	0.591377	0.313965	0.692703	0.00783539	1.37473	-2.1291
65.4121	3.15936	2.41478	2.87969	1.66372	2.69517	-0.255547	1.8631	3.01763	0.800407	-0.473297	1.04479	-1.78101	0.55764	0.282578	0.712555	-0.00015259	1.39549	-2.13416
65.4497	3.21714	2.42442	2.91224	1.69121	2.74789	-0.233681	1.90818	3.07898	0.824387	-0.455673	1.04867	-1.86638	0.523293	0.250458	0.736275	-0.00873566	1.415	-2.13661
65.4873	3.27769	2.43406	2.94462	1.71789	2.80476	-0.213013	1.95488	3.14181	0.847061	-0.436447	1.05189	-1.94937	0.488182	0.219025	0.764008	-0.0180206	1.43378	-2.13701
65.5249	3.34106	2.44419	2.97737	1.74361	2.86551	-0.193161	2.00323	3.20676	0.869125	-0.416916	1.05493	-2.02998	0.452354	0.189423	0.795448	-0.0283737	1.45258	-2.13619
65.5624	3.40717	2.45516	3.01118	1.76815	2.92983	-0.173882	2.05331	3.27433	0.891396	-0.398376	1.05822	-2.10853	0.415901	0.162399	0.829895	-0.0401764	1.47231	-2.13527
65.6	3.47587	2.46715	3.04661	1.79139	2.99717	-0.155006	2.10513	3.34487	0.914902	-0.381889	1.06203	-2.18559	0.378914	0.137909	0.866478	-0.0536575	1.49374	-2.13556
65.6376	3.54704	2.48023	3.08427	1.81339	3.06697	-0.136444	2.15841	3.41856	0.940598	-0.368095	1.06653	-2.26186	0.341339	0.115486	0.90435	-0.0688477	1.51745	-2.13822
65.6752	3.62065	2.49465	3.12481	1.83442	3.13889	-0.117882	2.213	3.49564	0.969604	-0.356995	1.07191	-2.33777	0.302872	0.0947342	0.942856	-0.0853119	1.54401	-2.14382
65.7128	3.69662	2.51073	3.16873	1.85484	3.21274	-0.0990372	2.26884	3.57632	1.00278	-0.348137	1.07834	-2.41369	0.26284	0.0751953	0.981499	-0.102554	1.57385	-2.15248
65.7504	3.7748	2.52901	3.21628	1.87521	3.28865	-0.0796814	2.3261	3.6608	1.04045	-0.340607	1.08624	-2.48977	0.220161	0.0564957	1.02017	-0.119858	1.60721	-2.16393
65.7879	3.85484	2.55003	3.26724	1.89587	3.36684	-0.0599899	2.38495	3.74901	1.08231	-0.333412	1.096	-2.56625	0.173439	0.0379715	1.05891	-0.136879	1.64406	-2.17781
65.8255	3.93639	2.57405	3.32121	1.91707	3.44751	-0.0404587	2.44553	3.84055	1.12772	-0.325737	1.10788	-2.64354	0.121162	0.0186539	1.09786	-0.153618	1.68411	-2.1936
65.8631	4.01908	2.60116	3.37759	1.93879	3.53065	-0.0215988	2.50791	3.9348	1.17583	-0.317093	1.12205	-2.72223	0.0619812	-0.002388	1.13715	-0.170639	1.72685	-2.21083
65.9007	4.10288	2.63145	3.43594	1.96098	3.61633	-0.00366974	2.57239	4.0312	1.22565	-0.307121	1.13869	-2.80315	-0.00496674	-0.025528	1.17705	-0.188599	1.77164	-2.22884
65.9383	4.18813	2.66509	3.49609	1.98368	3.70471	0.0134735	2.63956	4.12941	1.27651	-0.295532	1.15826	-2.88721	-0.0798264	-0.0505676	1.21794	-0.207832	1.81809	-2.24691
65.9759	4.27604	2.70255	3.5585	2.00736	3.79653	0.0304336	2.71053	4.22961	1.32824	-0.28154	1.18176	-2.97511	-0.161674	-0.0767746	1.26077	-0.22805	1.86661	-2.26407
66.0135	4.36819	2.74432	3.62373	2.03257	3.89262	0.0479507	2.78659	4.33244	1.38095	-0.264168	1.2103	-3.06753	-0.249054	-0.103409	1.30647	-0.248886	1.91781	-2.27952
66.051	4.46577	2.79025	3.69231	2.05944	3.9937	0.0664902	2.8686	4.43852	1.43452	-0.242844	1.2448	-3.16552	-0.340599	-0.129997	1.35545	-0.270256	1.97198	-2.29319
66.0886	4.56963	2.83989	3.76472	2.08777	4.1001	0.0865402	2.95684	4.54845	1.4886	-0.217216	1.28577	-3.27034	-0.434914	-0.156273	1.40747	-0.292229	2.02901	-2.30547
66.1262	4.68041	2.89279	3.84145	2.1172	4.21211	0.108719	3.05117	4.66283	1.54278	-0.186821	1.3334	-3.38313	-0.530518	-0.18158	1.4619	-0.314766	2.08871	-2.31686
66.1638	4.79871	2.94879	3.92326	2.14746	4.33009	0.133781	3.15131	4.78231	1.59673	-0.151031	1.38765	-3.50453	-0.625755	-0.205177	1.51804	-0.337402	2.15097	-2.32761
66.2014	4.9248	3.008	4.01086	2.17833	4.45435	0.162415	3.25671	4.90746	1.65009	-0.109695	1.44829	-3.63482	-0.719406	-0.226753	1.57499	-0.359543	2.21543	-2.33764
66.239	5.05871	3.07091	4.10471	2.20972	4.58505	0.195251	3.36672	5.03893	1.70267	-0.0630875	1.51488	-3.77391	-0.810532	-0.246399	1.63187	-0.380699	2.28158	-2.34661
66.2765	5.20028	3.1386	4.20547	2.24173	4.72247	0.232819	3.48085	5.17768	1.75461	-0.011734	1.58715	-3.92127	-0.898468	-0.264084	1.68839	-0.400284	2.34915	-2.35376
66.3141	5.34924	3.2124	4.31342	2.2745	4.86674	0.275185	3.59891	5.32467	1.80627	0.0436325	1.66462	-4.07596	-0.982819	-0.279831	1.74474	-0.417961	2.41806	-2.3584
66.3517	5.50502	3.29333	4.42841	2.30799	5.01779	0.32164	3.72095	5.48045	1.85802	0.101959	1.7465	-4.23676	-1.06348	-0.294159	1.80135	-0.433647	2.48838	-2.36009
66.3893	5.66693	3.38209	4.54971	2.34195	5.17516	0.370735	3.84691	5.64504	1.91012	0.16198	1.83154	-4.40221	-1.14085	-0.308044	1.85862	-0.447487	2.5602	-2.35887
66.4269	5.83415	3.47874	4.67624	2.3758	5.3384	0.42067	3.97672	5.81795	1.96279	0.222313	1.91827	-4.57087	-1.21552	-0.322609	1.91711	-0.45961	2.63366	-2.35503
66.4645	6.00607	3.58311	4.80688	2.40902	5.50704	0.469925	4.11042	5.99844	2.01623	0.281845	2.00534	-4.7414	-1.28828	-0.338806	1.97742	-0.470184	2.70901	-2.34917
66.5021	6.18233	3.69485	4.9406	2.44122	5.68092	0.517395	4.24815	6.18573	2.07035	0.34008	2.0917	-4.91277	-1.35987	-0.357155	2.04026	-0.47921	2.78687	-2.34206
66.5396	6.36314	3.81371	5.07683	2.47258	5.86039	0.562553	4.39061	6.37909	2.12505	0.397362	2.17692	-5.08401	-1.43056	-0.377533	2.10649	-0.486214	2.86824	-2.33439
66.5772	6.54932	3.93974	5.21565	2.50371	6.04639	0.605568	4.53886	6.57815	2.18032	0.45491	2.26128	-5.25408	-1.4999	-0.39917	2.17719	-0.490181	2.95454	-2.32642
66.6148	6.74211	4.07346	5.35795	2.53553	6.24018	0.647026	4.69417	6.78323	2.23644	0.514542	2.34579	-5.42176	-1.56655	-0.420815	2.25359	-0.490265	3.04729	-2.31785
66.6524	6.9425	4.21509	5.50463	2.56846	6.44279	0.687576	4.8573	6.99477	2.2934	0.577728	2.43141	-5.5863	-1.62907	-0.441498	2.33616	-0.486366	3.14729	-2.30853
66.69	7.15144	4.36495	5.65701	2.6027	6.65514	0.728386	5.02875	7.21349	2.35123	0.645752	2.51928	-5.74693	-1.68552	-0.460197	2.42503	-0.478928	3.25478	-2.298
66.7276	7.37024	4.52389	5.81688	2.63872	6.87838	0.771339	5.20905	7.44063	2.41042	0.719765	2.61084	-5.90238	-1.73338	-0.475746	2.52039	-0.468361	3.37	-2.28539
66.7651	7.60049	4.69325	5.9864	2.67722	7.11375	0.818489	5.39909	7.67767	2.47179	0.800705	2.70791	-6.0509	-1.76975	-0.486885	2.62269	-0.454865	3.49317	-2.26944
66.8027	7.84338	4.8744	6.16718	2.71877	7.36201	0.871376	5.59956	7.92593	2.53639	0.888863	2.81204	-6.19093	-1.79225	-0.493019	2.73207	-0.438789	3.62412	-2.24901
66.8403	8.09944	5.06829	6.36015	2.76358	7.62321	0.930809	5.81075	8.18611	2.60522	0.983856	2.92429	-6.32137	-1.79936	-0.494133	2.8484	-0.420883	3.76221	-2.22339
66.8779	8.36874	5.27568	6.56555	2.81179	7.8969	0.997078	6.03288	8.45854	2.67919	1.08498	3.04522	-6.44148	-1.79031	-0.490616	2.97153	-0.402031	3.90662	-2.19228
66.9155	8.65088	5.4968	6.78304	2.86341	8.18236	1.06995	6.26589	8.7431	2.75908	1.19133	3.1749	-6.55085	-1.76491	-0.483139	3.10123	-0.383011	4.05646	-2.15593
66.9531	8.94476	5.73133	7.01136	2.9182	8.47836	1.14842	6.50908	9.03889	2.84517	1.30158	3.31261	-6.64948	-1.72372	-0.473038	3.23673	-0.36467	4.21051	-2.1153
66.9906	9.24876	5.97833	7.2485	2.97559	8.78332	1.23116	6.7613	9.34454	2.9373	1.41419	3.45693	-6.73776	-1.66808	-0.462303	3.37653	-0.347923	4.36732	-2.07186
67.0282	9.56116	6.23672	7.49223	3.03516	9.09583	1.31664	7.02119	9.65839	3.03497	1.52778	3.60622	-6.81616	-1.59968	-0.452934	3.51901	-0.333488	4.52555	-2.02733
67.0658	9.88063	6.50543	7.7405	3.09666	9.41473	1.40358	7.28754	9.97909	3.13757	1.64156	3.75896	-6.88479	-1.52011	-0.446556	3.66283	-0.321793	4.6843	-1.98326
67.1034	10.2061	6.78341	7.9917	3.16011	9.73911	1.49072	7.55933	10.3054	3.24426	1.75517	3.91356	-6.94357	-1.43066	-0.444443	3.80666	-0.313034	4.84299	-1.94109
67.141	10.537	7.06974	8.24474	3.22569	10.0686	1.57696	7.83566	10.6367	3.35405	1.86877	4.06868	-6.99194	-1.33202	-0.447395	3.94949	-0.307137	5.00147	-1.90172
67.1786	10.8737	7.36415	8.49947	3.29395	10.4036	1.66187	8.11641	10.9728	3.46639	1.98326	4.22367	-7.02852	-1.22366	-0.45546	4.09125	-0.303505	5.16042	-1.86532
67.2161	11.2169	7.66702	8.7564	3.36556	10.7452	1.74579	8.40196	11.3147	3.58133	2.10006	4.37865	-7.05111	-1.10412	-0.468048	4.23285	-0.301201	5.32124	-1.83124
67.2537	11.5678	7.97884	9.01656	3.44122	11.0949	1.82957	8.69301	11.6636	3.6993	2.22081	4.53427	-7.05724	-0.971512	-0.484161	4.37593	-0.299324	5.48557	-1.79839
67.2913	11.9275	8.29997	9.28121	3.52139	11.4538	1.91438	8.99043	12.0207	3.82106	2.34699	4.69141	-7.04456	-0.824028	-0.502502	4.52238	-0.297043	5.65499	-1.76559
67.3289	12.2971	8.63106	9.55195	3.60693	11.823	2.00194	9.29546	12.3875	3.94781	2.48013	4.85176	-7.01077	-0.659805	-0.52108	4.67464	-0.293152	5.83109	-1.73118
67.3665	12.6777	8.97272	9.83039	3.69901	12.2037	2.09406	9.60944	12.7655	4.08103	2.62149	5.01748	-6.95398	-0.477356	-0.537521	4.83523	-0.286179	6.01534	-1.69332
67.4041	13.0696	9.32529	10.1178	3.79846	12.5962	2.19227	9.93343	13.1558	4.22213	2.77184	5.19048	-6.87335	-0.276031	-0.549461	5.0061	-0.274727	6.20875	-1.65022
67.4417	13.4728	9.68858	10.4146	3.90562	13.0004	2.29756	10.2679	13.5591	4.37218	2.93124	5.37193	-6.76952	-0.0560989	-0.554958	5.18826	-0.257957	6.41191	-1.60028
67.4792	13.8864	10.0621	10.721	4.02046	13.4157	2.41063	10.613	13.9753	4.53176	3.09919	5.56256	-6.6439	0.181671	-0.552494	5.38194	-0.235355	6.62503	-1.54214
67.5168	14.3096	10.4452	11.037	4.14282	13.8414	2.53183	10.9684	14.4039	4.70076	3.27467	5.76262	-6.49843	0.436325	-0.540981	5.58664	-0.206715	6.84793	-1.47468
67.5544	14.7412	10.837	11.362	4.27222	14.2762	2.66111	11.3333	14.8435	4.87847	3.4563	5.97175	-6.33534	0.706581	-0.520073	5.80106	-0.171925	7.07996	-1.39745
67.592	15.1796	11.2365	11.6951	4.40784	14.7184	2.79774	11.7065	15.2922	5.06354	3.64224	6.1889	-6.15708	0.990822	-0.490383	6.02312	-0.131432	7.31991	-1.31079
67.6296	15.6231	11.6425	12.0349	4.54872	15.1664	2.94068	12.0865	15.7475	5.25458	3.83091	6.41263	-5.96575	1.28725	-0.452995	6.25054	-0.0858841	7.56646	-1.21547
67.6672	16.0701	12.0544	12.38	4.69377	15.6186	3.08876	12.472	16.207	5.45033	4.0211	6.64129	-5.76302	1.594	-0.409313	6.48113	-0.0360374	7.81821	-1.11257
67.7047	16.519	12.4708	12.7288	4.84163	16.0732	3.24061	12.8612	16.668	5.64946	4.21178	6.87289	-5.55022	1.90913	-0.361229	6.71282	0.017025	8.07349	-1.00362
67.7423	16.9678	12.8904	13.0795	4.99089	16.5283	3.39482	13.2523	17.1278	5.85078	4.40216	7.10524	-5.32851	2.23081	-0.310986	6.94384	0.0717468	8.33045	-0.890434
67.7799	17.4146	13.3116	13.4301	5.13995	16.982	3.54998	13.6437	17.5841	6.0532	4.59185	7.33642	-5.099	2.55733	-0.260883	7.17302	0.126171	8.58715	-0.774895
67.8175	17.8578	13.7329	13.7786	5.28742	17.4325	3.70488	14.0339	18.0349	6.25587	4.78082	7.56489	-4.86284	2.88711	-0.212933	7.39994	0.178322	8.84174	-0.658703
67.8551	18.2957	14.1527	14.1231	5.43207	17.8783	3.85853	14.4216	18.4786	6.45818	4.96936	7.78968	-4.62141	3.21862	-0.168587	7.62458	0.226711	9.09259	-0.543221
67.8927	18.7269	14.5694	14.4621	5.5731	18.3175	4.01028	14.8056	18.9144	6.65951	5.158	8.01042	-4.37617	3.55019	-0.128689	7.84707	0.270496	9.33845	-0.429546
67.9302	19.1501	14.9812	14.7943	5.71003	18.7488	4.15982	15.185	19.3414	6.85917	5.34721	8.22714	-4.1288	3.87999	-0.0935631	8.06752	0.309395	9.57844	-0.318432
67.9678	19.564	15.3865	15.1187	5.84268	19.1709	4.30709	15.5589	19.7595	7.05632	5.53725	8.44009	-3.88129	4.20605	-0.0630989	8.28571	0.343422	9.81205	-0.210316
68.0054	19.9679	15.7837	15.4345	5.97114	19.5829	4.45226	15.9264	20.1688	7.25004	5.7281	8.64968	-3.63549	4.52643	-0.036583	8.50123	0.372917	10.0394	-0.105167
68.043	20.3614	16.1718	15.7415	6.09576	19.9843	4.59577	16.2872	20.5695	7.43943	5.91959	8.85634	-3.39293	4.8396	-0.0126152	8.7134	0.39835	10.2613	-0.00242233
68.0806	20.7445	16.55	16.0399	6.21722	20.3749	4.73812	16.6409	20.962	7.62369	6.11135	9.06055	-3.15457	5.14429	0.010376	8.92158	0.420429	10.4787	0.0985985
68.1182	21.1174	16.9175	16.3295	6.33616	20.7548	4.87965	16.9868	21.3461	7.80192	6.30286	9.2626	-2.92107	5.43929	0.0335922	9.12516	0.439579	10.6926	0.198311
68.1557	21.4801	17.2738	16.6102	6.45326	21.124	5.02069	17.3246	21.7216	7.97359	6.49341	9.46255	-2.69273	5.72347	0.0577698	9.32349	0.4562	10.9039	0.296879
68.1933	21.8325	17.6187	16.882	6.56911	21.4828	5.16132	17.6536	22.0877	8.13874	6.68225	9.66022	-2.46949	5.9958	0.0831299	9.51592	0.470596	11.1131	0.394211
68.2309	22.1744	17.9525	17.1447	6.6842	21.8313	5.3015	17.9737	22.4437	8.29799	6.86886	9.85537	-2.25083	6.25538	0.109669	9.70194	0.483154	11.3203	0.490349
68.2685	22.506	18.2758	17.3984	6.7989	22.17	5.44112	18.2847	22.7892	8.45228	7.05291	10.0478	-2.03585	6.50151	0.137386	9.88127	0.494492	11.526	0.585468
68.3061	22.8274	18.5896	17.6429	6.91331	22.499	5.57988	18.587	23.1235	8.60253	7.23422	10.2374	-1.82364	6.7337	0.166092	10.0536	0.505367	11.7302	0.679657
68.3437	23.1383	18.8947	17.8781	7.02729	22.8185	5.7172	18.8809	23.446	8.74923	7.41261	10.4238	-1.61355	6.9517	0.195477	10.2189	0.516579	11.9327	0.772846
68.3813	23.4385	19.1917	18.1039	7.14051	23.1287	5.85225	19.1666	23.7558	8.89253	7.58799	10.6068	-1.40559	7.15535	0.22514	10.3768	0.528809	12.1332	0.865028
68.4188	23.7278	19.4813	18.3202	7.25261	23.4297	5.98415	19.4443	24.0525	9.03235	7.76033	10.7863	-1.20056	7.34451	0.254791	10.5275	0.542805	12.331	0.956383
68.4564	24.0061	19.7634	18.5268	7.36334	23.7215	6.11229	19.7139	24.3361	9.16841	7.92965	10.9621	-0.999645	7.51918	0.284359	10.6709	0.55946	12.5254	1.04728
68.494	24.2735	20.0374	18.7236	7.47241	24.0039	6.23619	19.9755	24.6067	9.30005	8.09569	11.1339	-0.804256	7.67948	0.31395	10.8072	0.579372	12.7159	1.13787
68.5316	24.5297	20.3023	18.9104	7.57941	24.2767	6.3556	20.2285	24.8647	9.42643	8.25786	11.3013	-0.616272	7.82547	0.343651	10.9363	0.602467	12.9019	1.22821
68.5692	24.7744	20.5564	19.0868	7.68376	24.5392	6.47018	20.4725	25.1102	9.54646	8.41521	11.4633	-0.43824	7.95702	0.37328	11.0574	0.627712	13.0821	1.31818
68.6068	25.0067	20.7982	19.2528	7.78487	24.7904	6.57976	20.7063	25.3432	9.65906	8.56657	11.6189	-0.272758	8.07389	0.402721	11.1701	0.65345	13.2554	1.40764
68.6443	25.2265	21.0262	19.4082	7.88219	25.0295	6.6843	20.929	25.5637	9.76331	8.71077	11.7669	-0.122066	8.17566	0.432014	11.2736	0.677853	13.4208	1.49623
68.6819	25.4333	21.2393	19.5531	7.975	25.2555	6.78384	21.1395	25.7712	9.85846	8.84669	11.9062	0.0118751	8.26162	0.461044	11.3675	0.699329	13.5772	1.58333
68.7195	25.6262	21.4365	19.6869	8.06215	25.4674	6.87812	21.3364	25.9651	9.94371	8.97309	12.0357	0.127312	8.33053	0.48912	11.4514	0.716419	13.7234	1.66785
68.7571	25.8046	21.6172	19.8091	8.14247	25.6641	6.96675	21.5185	26.1447	10.0187	9.08918	12.1544	0.22319	8.38119	0.515553	11.5249	0.727943	13.8589	1.74871
68.7947	25.968	21.782	19.9197	8.21519	25.845	7.04969	21.6853	26.3096	10.0834	9.19491	12.2619	0.299614	8.41283	0.540043	11.5879	0.733418	13.9831	1.82532
68.8323	26.1166	21.9318	20.0186	8.28008	26.0101	7.12723	21.8369	26.4601	10.1387	9.29076	12.3586	0.357754	8.42519	0.562809	11.6408	0.733051	14.0962	1.89758
68.8699	26.2507	22.0678	20.1065	8.33755	26.1598	7.19985	21.9741	26.5966	10.1854	9.37758	12.4457	0.399597	8.41848	0.584564	11.6848	0.727734	14.199	1.96577
68.9074	26.3711	22.1915	20.1838	8.38855	26.2952	7.26807	22.098	26.7201	10.2248	9.45645	12.5249	0.427708	8.39337	0.606266	11.7212	0.718956	14.2927	2.03049
68.945	26.4784	22.304	20.2509	8.43429	26.4178	7.33231	22.2097	26.8312	10.2584	9.52868	12.5979	0.444679	8.35104	0.628727	11.7516	0.70834	14.3785	2.0924
68.9826	26.5735	22.4059	20.3082	8.47633	26.529	7.39281	22.3099	26.9307	10.2876	9.59557	12.6665	0.452736	8.29304	0.652485	11.7777	0.697361	14.4576	2.15233
69.0202	26.6571	22.4972	20.3558	8.5163	26.6301	7.44961	22.3993	27.0194	10.3141	9.65816	12.732	0.453308	8.22107	0.677658	11.8009	0.687267	14.5309	2.21116
69.0578	26.7297	22.5781	20.394	8.55554	26.722	7.5027	22.4782	27.0977	10.3391	9.71721	12.7954	0.447128	8.13694	0.704136	11.8223	0.679115	14.599	2.26961
69.0954	26.7919	22.6486	20.4231	8.59483	26.8051	7.55204	22.547	27.1664	10.3632	9.77314	12.8574	0.434483	8.04248	0.731869	11.8424	0.673832	14.6625	2.32808
69.1329	26.8438	22.7088	20.4436	8.63427	26.8799	7.59753	22.6062	27.2255	10.3866	9.82624	12.9183	0.415039	7.93913	0.760769	11.861	0.672085	14.7214	2.38652
69.1705	26.8853	22.759	20.456	8.6734	26.9459	7.63882	22.6559	27.2751	10.4089	9.87666	12.9774	0.387692	7.82769	0.790676	11.8771	0.673935	14.7758	2.44432
69.2081	26.9156	22.799	20.4604	8.71116	27.0022	7.67532	22.6957	27.3143	10.4292	9.92438	13.0341	0.351021	7.70815	0.821213	11.8892	0.678787	14.8247	2.50029
69.2457	26.9343	22.8289	20.4572	8.74627	27.048	7.70624	22.7253	27.3425	10.4463	9.96921	13.0868	0.303726	7.57988	0.85191	11.8955	0.685749	14.8673	2.5529
69.2833	26.9408	22.8486	20.4463	8.77747	27.0823	7.73067	22.7445	27.3592	10.4587	10.0109	13.1344	0.245129	7.44172	0.882122	11.8948	0.694019	14.9024	2.6006
69.3209	26.9346	22.8583	20.4281	8.8039	27.1046	7.7479	22.7532	27.3643	10.4653	10.0493	13.1756	0.175453	7.29227	0.911087	11.8862	0.702881	14.9293	2.64224
69.3584	26.9158	22.8589	20.4029	8.82516	27.1149	7.75767	22.7519	27.358	10.4653	10.0845	13.2097	0.0957451	7.13033	0.938259	11.8694	0.711636	14.9477	2.67731
69.396	26.8845	22.8509	20.3715	8.84144	27.1136	7.76027	22.7411	27.341	10.4585	10.117	13.2362	0.0075798	6.95523	0.963516	11.8452	0.719906	14.9578	2.70608
69.4336	26.8412	22.8351	20.3349	8.85327	27.1015	7.75629	22.7217	27.3138	10.4447	10.1469	13.2552	-0.087101	6.7667	0.987003	11.8148	0.727745	14.96	2.7294
69.4712	26.7866	22.812	20.294	8.86131	27.0795	7.7464	22.6943	27.277	10.4243	10.1739	13.267	-0.186256	6.56471	1.00885	11.7793	0.735504	14.9553	2.74835
69.5088	26.7217	22.7819	20.2492	8.8662	27.0488	7.73111	22.6591	27.2312	10.3979	10.1973	13.2721	-0.288208	6.34968	1.02921	11.7404	0.743801	14.9444	2.76435
69.5464	26.6473	22.745	20.2008	8.86834	27.0103	7.71096	22.6161	27.1768	10.3663	10.2165	13.2708	-0.392036	6.12253	1.04813	11.6991	0.753387	14.9282	2.77906
69.5839	26.5639	22.701	20.1488	8.86756	26.9644	7.68625	22.5644	27.1139	10.3306	10.231	13.2635	-0.497807	5.88446	1.06572	11.6559	0.764931	14.9073	2.794
69.6215	26.4716	22.6492	20.0924	8.86302	26.9112	7.65701	22.5028	27.0423	10.2913	10.2397	13.2499	-0.606621	5.63658	1.08193	11.6106	0.778637	14.8815	2.81014
69.6591	26.3703	22.5887	20.0307	8.85342	26.85	7.62301	22.43	26.9616	10.2489	10.2415	13.2297	-0.72002	5.38011	1.09693	11.5626	0.794373	14.8502	2.82786
69.6967	26.2597	22.5189	19.9628	8.83732	26.7803	7.58412	22.3454	26.8713	10.2038	10.2356	13.2026	-0.839397	5.11642	1.11111	11.5109	0.811951	14.813	2.847
69.7343	26.1402	22.4396	19.8881	8.81376	26.7017	7.54038	22.2489	26.7714	10.1564	10.2213	13.1685	-0.965828	4.84702	1.12491	11.4547	0.831249	14.7698	2.86697
69.7719	26.0117	22.3505	19.8059	8.78262	26.614	7.49199	22.1407	26.6614	10.1071	10.1986	13.1274	-1.10012	4.57336	1.13853	11.3934	0.851994	14.7204	2.88675
69.8094	25.8745	22.2515	19.7156	8.74453	26.5173	7.43943	22.022	26.5417	10.0563	10.1681	13.0794	-1.24257	4.29688	1.15187	11.3266	0.873692	14.665	2.90517
69.847	25.729	22.1427	19.6169	8.70058	26.4116	7.38307	21.8939	26.4124	10.0039	10.1305	13.0247	-1.39299	4.01884	1.16451	11.2548	0.895733	14.6037	2.92113
69.8846	25.5753	22.0248	19.51	8.65205	26.2971	7.32304	21.7577	26.274	9.94962	10.0871	12.9636	-1.55073	3.74043	1.17583	11.1788	0.917587	14.5369	2.9337
69.9222	25.414	21.8984	19.3952	8.60021	26.1743	7.25921	21.615	26.1272	9.89317	10.0391	12.8966	-1.71466	3.46275	1.18521	11.0995	0.938858	14.4651	2.9423
69.9598	25.2453	21.7641	19.2733	8.54602	26.0434	7.19115	21.4669	25.9722	9.83414	9.98754	12.824	-1.88358	3.18669	1.19188	11.018	0.959061	14.3889	2.94651
69.9974	25.0692	21.6222	19.1443	8.48983	25.9042	7.11789	21.3136	25.809	9.77191	9.93319	12.7458	-2.05657	2.91262	1.19493	10.9348	0.977451	14.3084	2.94587
70.035	24.8858	21.4724	19.0085	8.43145	25.7564	7.03807	21.1553	25.6375	9.70573	9.87624	12.6614	-2.23296	2.64038	1.19336	10.8497	0.993141	14.2235	2.94
70.0725	24.6948	21.3144	18.8658	8.3703	25.5993	6.95028	20.9913	25.4572	9.63481	9.81635	12.5704	-2.4123	2.36924	1.18634	10.7625	1.00518	14.134	2.92854
70.1101	24.4963	21.1481	18.7163	8.30556	25.4325	6.85339	20.8207	25.2681	9.55849	9.75286	12.4725	-2.59424	2.09834	1.1736	10.6724	1.0128	14.039	2.91148
70.1477	24.2899	20.9731	18.5602	8.23623	25.2553	6.74669	20.6423	25.0701	9.47625	9.68506	12.3674	-2.7784	1.82699	1.15542	10.5786	1.0154	13.9379	2.88915
70.1853	24.0756	20.7892	18.3973	8.16134	25.0674	6.63013	20.4551	24.8631	9.38773	9.61201	12.2552	-2.96408	1.55499	1.13273	10.4805	1.01267	13.8298	2.86206
70.2229	23.8531	20.5961	18.2275	8.08005	24.8683	6.50417	20.2581	24.647	9.29262	9.53252	12.1361	-3.15025	1.28273	1.10696	10.3775	1.00455	13.7139	2.83059
70.2605	23.6224	20.3941	18.0509	7.99207	24.658	6.36985	20.0513	24.4219	9.19086	9.44573	12.0107	-3.33529	1.01151	1.07984	10.2693	0.991299	13.5896	2.79517
70.298	23.3842	20.1837	17.8677	7.89788	24.4367	6.22868	19.8352	24.1883	9.08284	9.35172	11.8802	-3.51685	0.743656	1.05308	10.1563	0.973652	13.457	2.7565
70.3356	23.1391	19.9654	17.6785	7.7985	24.2052	6.08239	19.6108	23.9471	8.96928	9.25144	11.7459	-3.69231	0.482273	1.02806	10.0392	0.952854	13.3167	2.71538
70.3732	22.8878	19.7399	17.4837	7.69519	23.9641	5.93266	19.3789	23.699	8.85091	9.14635	11.6091	-3.85938	0.23085	1.00558	9.91856	0.930187	13.1694	2.67262
70.4108	22.631	19.5076	17.2835	7.58913	23.7138	5.78077	19.1407	23.445	8.72849	9.03803	11.4706	-4.01636	-0.007061	0.985767	9.7951	0.906651	13.0159	2.62886
70.4484	22.369	19.2686	17.078	7.48098	23.4546	5.62725	18.8964	23.1859	8.60238	8.92763	11.3308	-4.16228	-0.228323	0.967972	9.66927	0.882763	12.8566	2.58435
70.486	22.1018	19.023	16.867	7.37098	23.1863	5.47168	18.6465	22.922	8.47276	8.81569	11.1891	-4.29653	-0.430296	0.951054	9.54119	0.858662	12.6917	2.53905
70.5236	21.8295	18.7706	16.65	7.25913	22.9088	5.3132	18.3907	22.6537	8.33978	8.70206	11.0449	-4.41839	-0.610853	0.933645	9.41049	0.834324	12.5211	2.49268
70.5611	21.5521	18.5111	16.4269	7.14529	22.6217	5.15099	18.1291	22.3814	8.20347	8.58613	10.8969	-4.52688	-0.76852	0.914383	9.2765	0.809675	12.3451	2.44468
70.5987	21.2699	18.2443	16.1972	7.02931	22.3249	4.98455	17.8613	22.105	8.06375	8.46719	10.744	-4.62079	-0.902431	0.891989	9.13847	0.784531	12.1636	2.39429
70.6363	20.983	17.9702	15.9604	6.911	22.0182	4.81393	17.5869	21.8249	7.92046	8.34442	10.585	-4.69868	-1.01224	0.865585	8.99561	0.758652	11.9763	2.34081
70.6739	20.692	17.6888	15.7163	6.78992	21.7021	4.63965	17.3058	21.5411	7.77328	8.21684	10.4194	-4.75913	-1.09802	0.834743	8.84728	0.731794	11.7829	2.28374
70.7115	20.397	17.4002	15.4653	6.66551	21.3767	4.46247	17.0179	21.2538	7.62193	8.08351	10.2471	-4.80063	-1.16007	0.799347	8.69294	0.703783	11.5829	2.22295
70.7491	20.0983	17.1047	15.2073	6.53718	21.0426	4.28346	16.7235	20.9631	7.46632	7.94377	10.0682	-4.82144	-1.19866	0.759325	8.5323	0.674282	11.3761	2.15865
70.7866	19.7961	16.8025	14.9425	6.40436	20.7002	4.10412	16.4229	20.6688	7.30661	7.79735	9.88289	-4.82008	-1.21421	0.714636	8.36531	0.642622	11.162	2.09112
70.8242	19.4905	16.494	14.6714	6.26676	20.3502	3.92617	16.1169	20.3712	7.14343	7.64473	9.69162	-4.79559	-1.20724	0.665558	8.19232	0.60812	10.9409	2.02057
70.8618	19.1819	16.1799	14.3948	6.12455	19.9932	3.7511	15.8067	20.0709	6.9778	7.487	9.49511	-4.74752	-1.17821	0.612379	8.01406	0.570404	10.7131	1.94726
70.8994	18.8711	15.861	14.1137	5.97827	19.6301	3.58016	15.4936	19.7689	6.81108	7.32567	9.29434	-4.67579	-1.12737	0.555168	7.83145	0.529434	10.4793	1.87166
70.937	18.559	15.5386	13.8299	5.82888	19.2618	3.41448	15.1794	19.4667	6.64491	7.16244	9.09069	-4.58071	-1.05483	0.494057	7.64589	0.4856	10.2408	1.79438
70.9746	18.2473	15.2148	13.5454	5.67777	18.8895	3.25525	14.8661	19.1665	6.48113	6.9989	8.88583	-4.46311	-0.960693	0.429714	7.4594	0.439852	9.99941	1.71603
71.0121	17.9379	14.8917	13.2625	5.52648	18.5149	3.10346	14.5565	18.8706	6.32143	6.83629	8.68147	-4.32427	-0.845449	0.363121	7.27428	0.393303	9.75734	1.63713
71.0497	17.6327	14.5716	12.983	5.37644	18.1393	2.95948	14.2529	18.5814	6.16697	6.67526	8.47894	-4.16604	-0.710445	0.295231	7.09247	0.346809	9.5165	1.55806
71.0873	17.3333	14.2566	12.7081	5.22893	17.7642	2.82305	13.9576	18.3006	6.01843	6.51614	8.27929	-3.99052	-0.557678	0.226921	6.91541	0.300955	9.27867	1.47907
71.1249	17.0414	13.9486	12.4393	5.08498	17.3912	2.69375	13.6725	18.03	5.87612	6.35916	8.08345	-3.79971	-0.389601	0.159056	6.74409	0.256081	9.04556	1.40044
71.1625	16.7586	13.6491	12.1775	4.94526	17.0222	2.57108	13.3989	17.7707	5.73997	6.20456	7.89212	-3.596	-0.209278	0.0922508	6.57896	0.212294	8.81861	1.32239
71.2001	16.4858	13.3593	11.923	4.80997	16.6592	2.45453	13.1375	17.5233	5.60955	6.05275	7.70559	-3.38261	-0.0205078	0.0268478	6.42011	0.169275	8.59876	1.24502
71.2376	16.2237	13.0798	11.676	4.67897	16.3043	2.34374	12.8887	17.2881	5.48416	5.90405	7.52394	-3.16332	0.172325	-0.0370235	6.26726	0.126297	8.38663	1.16839
71.2752	15.9725	12.811	11.4366	4.55206	15.9596	2.2385	12.6529	17.0648	5.36299	5.7586	7.34715	-2.9421	0.364628	-0.0990314	6.11996	0.0825901	8.18268	1.09271
71.3128	15.7325	12.5534	11.2051	4.42929	15.6273	2.13884	12.4302	16.8536	5.24549	5.61659	7.17534	-2.72269	0.55205	-0.158724	5.97779	0.0377102	7.98742	1.01847
71.3504	15.504	12.3076	10.9826	4.31142	15.3101	2.04511	12.221	16.6546	5.13167	5.47868	7.00887	-2.5083	0.730959	-0.215511	5.84071	-0.00831223	7.80154	0.946514
71.388	15.2874	12.0743	10.7699	4.19957	15.0102	1.95817	12.0257	16.4683	5.02206	5.34581	6.84849	-2.30154	0.898506	-0.26865	5.7091	-0.0549278	7.62574	0.877913
71.4256	15.0832	11.8547	10.5685	4.09501	14.73	1.87894	11.8446	16.2949	4.91744	5.21902	6.6954	-2.10444	1.05256	-0.317144	5.58367	-0.101131	7.46064	0.813858
71.4631	14.8916	11.6497	10.3799	3.99911	14.4713	1.80815	11.6782	16.135	4.81891	5.09946	6.55115	-1.91829	1.19179	-0.359835	5.46545	-0.145325	7.30691	0.755615
71.5007	14.7132	11.4604	10.2058	3.91328	14.2353	1.74656	11.5269	15.989	4.72786	4.98837	6.41746	-1.74347	1.31566	-0.395542	5.35571	-0.185503	7.16533	0.704504
71.5383	14.548	11.288	10.0476	3.83869	14.0229	1.69518	11.391	15.8572	4.64574	4.88689	6.29587	-1.57981	1.42408	-0.423216	5.25572	-0.219763	7.03666	0.661629
71.5759	14.396	11.1331	9.90592	3.77581	13.8335	1.65477	11.2702	15.7393	4.57384	4.79595	6.18744	-1.42723	1.51693	-0.442123	5.1666	-0.246655	6.92129	0.627661
71.6135	14.2563	10.9958	9.78083	3.72429	13.6662	1.62547	11.164	15.6348	4.51289	4.71606	6.09262	-1.28585	1.59391	-0.452122	5.08878	-0.265463	6.81917	0.602789
71.6511	14.1275	10.8754	9.67127	3.6829	13.5186	1.60656	11.071	15.5422	4.46276	4.64721	6.01101	-1.15612	1.65442	-0.453922	5.02158	-0.276396	6.72959	0.586611
71.6887	14.0077	10.7704	9.57547	3.64988	13.3879	1.59651	10.9891	15.4598	4.42252	4.58885	5.94156	-1.03881	1.69775	-0.448896	4.96352	-0.280388	6.65131	0.57819
71.7262	13.8951	10.6787	9.49133	3.62317	13.2712	1.59339	10.9161	15.3854	4.39073	4.54004	5.88266	-0.934853	1.72322	-0.438751	4.91283	-0.278782	6.58292	0.576065
71.7638	13.7878	10.5984	9.41666	3.60081	13.1656	1.59529	10.8496	15.3169	4.36569	4.49956	5.83242	-0.845316	1.73034	-0.425238	4.86773	-0.273014	6.52299	0.578552
71.8014	13.6844	10.5273	9.34953	3.58112	13.0685	1.60055	10.7875	15.2525	4.34564	4.46619	5.78893	-0.771271	1.71883	-0.409826	4.82668	-0.264362	6.47031	0.583988
71.839	13.5839	10.4636	9.28852	3.563	12.9779	1.60798	10.728	15.1907	4.32902	4.4387	5.75045	-0.713472	1.68884	-0.393528	4.78851	-0.253771	6.42391	0.591019
71.8766	13.4859	10.406	9.23296	3.54623	12.8923	1.61691	10.6701	15.1305	4.31474	4.41599	5.71567	-0.671909	1.64107	-0.376699	4.75249	-0.241667	6.38303	0.598913
71.9142	13.3902	10.3533	9.18263	3.53108	12.8109	1.62672	10.6132	15.0711	4.30208	4.39705	5.68353	-0.646072	1.57662	-0.359341	4.71819	-0.228203	6.34694	0.607328
71.9517	13.2965	10.3043	9.13721	3.51785	12.7331	1.6368	10.5566	15.0119	4.29056	4.38091	5.65299	-0.635395	1.49661	-0.341545	4.6853	-0.213545	6.3147	0.616034
71.9893	13.2044	10.2582	9.09632	3.50679	12.6581	1.64673	10.4999	14.9519	4.27982	4.36668	5.62314	-0.639221	1.40211	-0.323305	4.65362	-0.197845	6.28525	0.62496
72.0269	13.1133	10.2138	9.05962	3.49818	12.5854	1.6565	10.4428	14.8905	4.26968	4.35365	5.5934	-0.656733	1.29417	-0.304169	4.62321	-0.181047	6.2576	0.63446
72.0645	13.0227	10.1704	9.02656	3.49215	12.5146	1.66631	10.3852	14.8273	4.26007	4.34121	5.56342	-0.686996	1.17354	-0.283466	4.59415	-0.162998	6.23088	0.645086
72.1021	12.9319	10.1271	8.99616	3.4887	12.4451	1.67647	10.3269	14.7618	4.25094	4.32888	5.53302	-0.729044	1.04058	-0.260601	4.5663	-0.143557	6.2043	0.657326
72.1397	12.8403	10.083	8.96702	3.48747	12.3763	1.68741	10.2677	14.6938	4.24222	4.3162	5.502	-0.781902	0.895258	-0.235209	4.53932	-0.122551	6.1771	0.671555
72.1772	12.7469	10.0374	8.93776	3.48779	12.3075	1.69943	10.2073	14.6228	4.23372	4.30276	5.47012	-0.844618	0.737598	-0.207129	4.51281	-0.0998077	6.14856	0.68807
72.2148	12.651	9.98955	8.90693	3.48868	12.2379	1.71225	10.1451	14.5486	4.22509	4.28808	5.43699	-0.916324	0.567591	-0.1765	4.48616	-0.0753517	6.11794	0.706879
72.2524	12.5515	9.9386	8.87305	3.48909	12.1667	1.72499	10.0805	14.4708	4.21586	4.27154	5.40207	-0.996333	0.385256	-0.143703	4.4584	-0.0493832	6.08452	0.727562
72.29	12.4478	9.88391	8.83493	3.48825	12.0928	1.73663	10.0126	14.389	4.2057	4.25268	5.36485	-1.08408	0.190868	-0.109192	4.42862	-0.021944	6.04779	0.749435
72.3276	12.3397	9.82531	8.79207	3.48607	12.0158	1.74643	9.94115	14.3034	4.1947	4.23161	5.32511	-1.17899	-0.0147457	-0.0732069	4.39657	0.00735283	6.00781	0.771925
72.3652	12.2273	9.76298	8.74465	3.48294	11.9358	1.75406	9.86584	14.2144	4.18332	4.20894	5.28291	-1.28045	-0.230171	-0.0357733	4.36256	0.0390711	5.96509	0.794487
72.4028	12.1108	9.69724	8.6934	3.47947	11.8531	1.75952	9.78669	14.1224	4.17215	4.18566	5.23848	-1.38772	-0.453384	0.00332928	4.32721	0.0738459	5.92043	0.816627
72.4403	11.9902	9.62823	8.63918	3.47609	11.7678	1.76293	9.70359	14.0276	4.16167	4.16265	5.19211	-1.50024	-0.68213	0.0442228	4.29108	0.112211	5.87459	0.837729
72.4779	11.8651	9.55581	8.58263	3.47284	11.68	1.76425	9.61622	13.9298	4.15211	4.1403	5.14407	-1.61764	-0.914331	0.0867052	4.25441	0.154345	5.82789	0.856988
72.5155	11.7345	9.47946	8.52396	3.46937	11.5891	1.76319	9.52403	13.8285	4.14332	4.11845	5.09464	-1.73992	-1.14823	0.130175	4.21707	0.199849	5.78034	0.873528
72.5531	11.597	9.39844	8.46289	3.46502	11.4944	1.75934	9.42645	13.7226	4.13464	4.09658	5.04411	-1.86724	-1.38236	0.173764	4.17878	0.247828	5.73175	0.886607
72.5907	11.4511	9.3118	8.39871	3.4589	11.3949	1.75223	9.32289	13.6112	4.12498	4.07386	4.99271	-1.99997	-1.61577	0.216468	4.13905	0.297032	5.68171	0.895807
72.6283	11.2954	9.21863	8.33055	3.45016	11.2899	1.74144	9.21286	13.493	4.11309	4.04937	4.94061	-2.13846	-1.84807	0.257478	4.09718	0.346044	5.62977	0.901227
72.6658	11.1283	9.11795	8.25729	3.43792	11.1783	1.72646	9.09578	13.3672	4.09757	4.02211	4.88769	-2.28291	-2.07949	0.296023	4.05217	0.393327	5.57522	0.903268
72.7034	10.9488	9.00859	8.17749	3.42129	11.0591	1.70663	8.97081	13.2327	4.07694	3.99097	4.83331	-2.43326	-2.31088	0.331153	4.00276	0.437208	5.51707	0.902287
72.741	10.7555	8.88949	8.08968	3.39954	10.9313	1.68137	8.83708	13.0885	4.04978	3.95496	4.77646	-2.58908	-2.54317	0.361959	3.94774	0.476069	5.45412	0.898664
72.7786	10.5476	8.75972	7.99275	3.37228	10.7938	1.65028	8.69379	12.934	4.01497	3.9134	4.71596	-2.74973	-2.77704	0.387948	3.88621	0.508636	5.38509	0.892882
72.8162	10.3247	8.61859	7.88588	3.33931	10.6456	1.61297	8.54014	12.7683	3.97166	3.86588	4.65046	-2.91458	-3.01289	0.40902	3.81758	0.534046	5.30866	0.885478
72.8538	10.0865	8.46553	7.76841	3.30073	10.4858	1.56921	8.37535	12.591	3.91931	3.81211	4.57866	-3.0831	-3.25105	0.425238	3.74143	0.551988	5.2236	0.877012
72.8913	9.8333	8.3003	7.64006	3.25693	10.3138	1.51936	8.1988	12.4016	3.85782	3.75212	4.49954	-3.25466	-3.4916	0.436913	3.65776	0.562862	5.12905	0.868095
72.9289	9.56617	8.12303	7.50109	3.2086	10.1293	1.46459	8.0103	12.2005	3.7876	3.68646	4.41259	-3.42818	-3.73402	0.444836	3.56723	0.567807	5.02463	0.859373
72.9665	9.28642	7.9341	7.35217	3.15648	9.93255	1.40648	7.80998	11.9882	3.70952	3.61593	4.31778	-3.60232	-3.9772	0.45007	3.4709	0.568275	4.9104	0.851391
73.0041	8.99541	7.73383	7.1939	3.10086	9.72384	1.34651	7.59808	11.7652	3.62464	3.54124	4.21521	-3.77588	-4.21965	0.453553	3.36966	0.565604	4.78667	0.84431
73.0417	8.69438	7.52251	7.02672	3.04163	9.50331	1.28605	7.37504	11.5319	3.53417	3.46292	4.10515	-3.94783	-4.45943	0.456008	3.26414	0.561027	4.65399	0.837976
73.0793	8.38459	7.30063	6.85098	2.97852	9.27122	1.22625	7.1417	11.2892	3.43946	3.38132	3.98819	-4.11718	-4.69398	0.458108	3.15481	0.555673	4.51322	0.832005
73.1169	8.06735	7.06886	6.66703	2.91127	9.02802	1.16776	6.89926	11.0377	3.34181	3.2967	3.86525	-4.28273	-4.92006	0.460433	3.04207	0.55036	4.36547	0.825829
73.1544	7.74378	6.82794	6.4752	2.83963	8.77441	1.11059	6.64909	10.7783	3.24208	3.20932	3.73732	-4.443	-5.13386	0.463204	2.92623	0.545515	4.21202	0.818627
73.192	7.41493	6.57863	6.27582	2.76332	8.51117	1.05436	6.39252	10.5117	3.14054	3.11934	3.60536	-4.59612	-5.33118	0.466187	2.8075	0.541107	4.05408	0.809381
73.2296	7.08168	6.3217	6.06919	2.68213	8.23915	0.99841	6.13078	10.2388	3.03707	3.02673	3.47023	-4.73987	-5.50777	0.468792	2.68594	0.53672	3.89276	0.796954
73.2672	6.74481	6.05797	5.85556	2.5959	7.95894	0.941855	5.86484	9.96031	2.93125	2.93122	3.3327	-4.87156	-5.65956	0.470174	2.56163	0.531748	3.72884	0.780248
73.3048	6.40488	5.78827	5.6352	2.50446	7.67094	0.883733	5.59548	9.67661	2.82229	2.83244	3.19349	-4.98796	-5.78283	0.469196	2.43474	0.525539	3.56272	0.75834
73.3424	6.0623	5.51349	5.40842	2.40759	7.3753	0.823217	5.32322	9.38791	2.70924	2.73008	3.05321	-5.0855	-5.87454	0.464623	2.30564	0.517303	3.39436	0.730615
73.3799	5.71738	5.2345	5.17547	2.30493	7.0719	0.759654	5.04828	9.09402	2.59117	2.6239	2.9122	-5.16091	-5.93267	0.455343	2.17478	0.506114	3.22349	0.696745
73.4175	5.37047	4.95215	4.93649	2.19606	6.76048	0.692488	4.77065	8.79458	2.46739	2.51379	2.77044	-5.21149	-5.95642	0.440475	2.0426	0.49124	3.04964	0.656685
73.4551	5.02206	4.6672	4.69158	2.08075	6.44069	0.621302	4.49015	8.48921	2.33756	2.39984	2.62766	-5.23509	-5.94616	0.419453	1.90946	0.472191	2.87226	0.610723
73.4927	4.67286	4.38023	4.44078	1.95899	6.11211	0.546029	4.20654	8.1775	2.20172	2.28229	2.48338	-5.23018	-5.90328	0.392007	1.77552	0.448628	2.69067	0.559448
73.5303	4.32376	4.09155	4.18408	1.83099	5.77425	0.466891	3.91956	7.8591	2.06018	2.16151	2.33691	-5.19593	-5.82994	0.358132	1.64076	0.420214	2.50414	0.503708
73.5679	3.97572	3.80116	3.92141	1.69712	5.42669	0.384123	3.62901	7.53371	1.91343	2.03781	2.18738	-5.13242	-5.72881	0.31794	1.50498	0.38658	2.31206	0.444501
73.6054	3.6295	3.50865	3.65255	1.55775	5.06896	0.2977	3.33467	7.201	1.7619	1.91134	2.03359	-5.04105	-5.60304	0.27158	1.36773	0.34727	2.11399	0.38267
73.643	3.28554	3.21335	3.37716	1.41323	4.70063	0.207426	3.03627	6.86061	1.60584	1.782	1.87419	-4.92444	-5.45608	0.219229	1.22841	0.301929	1.90979	0.318766
73.6806	2.94416	2.91453	3.09503	1.26398	4.32148	0.113103	2.73371	6.5124	1.44557	1.64955	1.70818	-4.78575	-5.29127	0.161146	1.08642	0.250524	1.6996	0.253106
73.7182	2.60563	2.61168	2.80628	1.11052	3.93174	0.0146112	2.42701	6.15661	1.28149	1.51374	1.5352	-4.62812	-5.11168	0.0976439	0.941409	0.193448	1.48396	0.185852
73.7558	2.27017	2.30462	2.51135	0.953388	3.53221	-0.0880032	2.11639	5.79389	1.11395	1.3743	1.35554	-4.45458	-4.92005	0.0288596	0.79329	0.131407	1.26372	0.116874
73.7934	1.93801	1.99355	2.21099	0.793009	3.1243	-0.194304	1.8024	5.42544	0.943273	1.23089	1.17	-4.26803	-4.71881	-0.0451908	0.642365	0.0652156	1.04	0.0457301
73.8309	1.60961	1.6792	1.90634	0.629895	2.71013	-0.303384	1.48606	5.05303	0.769974	1.0832	0.979877	-4.0711	-4.51024	-0.124199	0.489327	-0.00422668	0.814228	-0.0280962
73.8685	1.28569	1.36283	1.59893	0.464635	2.29246	-0.414084	1.16905	4.67896	0.594885	0.931097	0.786822	-3.8661	-4.29652	-0.207386	0.335237	-0.0758967	0.587981	-0.105034
73.9061	0.967335	1.0463	1.29085	0.297817	1.87472	-0.525036	0.853797	4.30614	0.419107	0.774914	0.592744	-3.65498	-4.07965	-0.293589	0.181395	-0.148783	0.362991	-0.185285
73.9437	0.656034	0.732104	0.984694	0.13007	1.46093	-0.634587	0.543364	3.93809	0.244011	0.61559	0.399774	-3.43951	-3.86135	-0.381317	0.0292807	-0.222102	0.141097	-0.268733
73.9813	0.35387	0.423312	0.683638	-0.0376387	1.05572	-0.740782	0.241402	3.57892	0.0713797	0.454705	0.210246	-3.22144	-3.64321	-0.468789	-0.1194	-0.295318	-0.0755372	-0.354818
74.0189	0.0634408	0.123423	0.391219	-0.203858	0.664137	-0.841602	-0.0480838	3.2332	-0.0966845	0.294324	0.0266366	-3.00267	-3.42682	-0.554081	-0.262793	-0.367997	-0.284466	-0.442531
74.0565	-0.212363	-0.163849	0.111228	-0.366702	0.291297	-0.935198	-0.321126	2.90547	-0.257942	0.136694	-0.148493	-2.78526	-3.21388	-0.63537	-0.399158	-0.439797	-0.483337	-0.530337
74.094	-0.470655	-0.434871	-0.152559	-0.523961	-0.0581083	-1.02004	-0.574116	2.59988	-0.410232	-0.016015	-0.312688	-2.57145	-3.00624	-0.711135	-0.527061	-0.51045	-0.670121	-0.616223
74.1316	-0.708849	-0.686354	-0.396759	-0.673315	-0.38009	-1.095	-0.804074	2.31976	-0.551623	-0.161755	-0.463919	-2.36368	-2.80586	-0.780277	-0.645339	-0.57966	-0.843096	-0.698051
74.1692	-0.92488	-0.915543	-0.618619	-0.812494	-0.671485	-1.15933	-1.00884	2.06747	-0.680464	-0.298601	-0.60072	-2.1645	-2.6147	-0.842076	-0.753042	-0.647005	-1.00082	-0.773781
74.2068	-1.11737	-1.12035	-0.816126	-0.939443	-0.930099	-1.21274	-1.18722	1.84423	-0.7954	-0.42485	-0.72212	-1.9766	-2.43448	-0.896092	-0.849496	-0.71179	-1.14218	-0.841729
74.2444	-1.28572	-1.29943	-0.988069	-1.05247	-1.15489	-1.25526	-1.339	1.64996	-0.895412	-0.539073	-0.827557	-1.80255	-2.26655	-0.942087	-0.934332	-0.773023	-1.2665	-0.900727
74.282	-1.43004	-1.45221	-1.13412	-1.15036	-1.34592	-1.28718	-1.46475	1.48346	-0.979932	-0.640104	-0.916866	-1.64411	-2.11167	-0.980109	-1.00748	-0.829416	-1.37344	-0.950097
74.3195	-1.55098	-1.57883	-1.2548	-1.23239	-1.50417	-1.30901	-1.56572	1.34256	-1.04892	-0.727	-0.990299	-1.50182	-1.97006	-1.01047	-1.0691	-0.879575	-1.46295	-0.989646
74.3571	-1.64973	-1.68015	-1.35152	-1.29835	-1.63143	-1.32148	-1.64373	1.22435	-1.10286	-0.799162	-1.04869	-1.37543	-1.84141	-1.03356	-1.11962	-0.922256	-1.5354	-1.01975
74.3947	-1.72785	-1.75769	-1.42637	-1.34846	-1.73015	-1.32556	-1.70096	1.12545	-1.14274	-0.856426	-1.09349	-1.26418	-1.72508	-1.0498	-1.15968	-0.956635	-1.59154	-1.04133
74.4323	-1.78718	-1.81357	-1.48185	-1.38339	-1.80334	-1.32231	-1.73978	1.04236	-1.16991	-0.899099	-1.12649	-1.16681	-1.62012	-1.0595	-1.19005	-0.98246	-1.63239	-1.05557
74.4699	-1.82973	-1.8504	-1.5205	-1.40418	-1.85446	-1.31293	-1.76274	0.971665	-1.18595	-0.928004	-1.14954	-1.08174	-1.52531	-1.06303	-1.21164	-1	-1.65922	-1.06375
74.5075	-1.85768	-1.87108	-1.54485	-1.41235	-1.88718	-1.29863	-1.77243	0.910311	-1.19256	-0.944445	-1.16447	-1.00721	-1.43934	-1.06086	-1.2255	-1.01003	-1.67363	-1.06715
74.545	-1.87332	-1.87865	-1.55725	-1.40983	-1.90508	-1.28065	-1.77146	0.85566	-1.19131	-0.950122	-1.17289	-0.941548	-1.36097	-1.05369	-1.23284	-1.01379	-1.67761	-1.06695
74.5826	-1.87893	-1.87608	-1.55996	-1.39881	-1.91142	-1.26025	-1.76239	0.805479	-1.18369	-0.947163	-1.17615	-0.883341	-1.28923	-1.04243	-1.23504	-1.01288	-1.67329	-1.06421
74.6202	-1.87675	-1.86617	-1.55518	-1.38159	-1.90909	-1.23869	-1.74764	0.757847	-1.17105	-0.938052	-1.17528	-0.83153	-1.22352	-1.02819	-1.23357	-1.00904	-1.66279	-1.05984
74.6578	-1.86889	-1.85138	-1.54492	-1.36041	-1.90057	-1.21715	-1.72938	0.711088	-1.15472	-0.925399	-1.17107	-0.785423	-1.16355	-1.01222	-1.22996	-1.00387	-1.64816	-1.05444
74.6954	-1.85726	-1.8337	-1.53088	-1.33723	-1.88794	-1.19652	-1.70935	0.663784	-1.13599	-0.911651	-1.16412	-0.744604	-1.10917	-0.995703	-1.22566	-0.998707	-1.6313	-1.04828
74.733	-1.8434	-1.81458	-1.51444	-1.31354	-1.87282	-1.17729	-1.68869	0.614873	-1.1159	-0.898712	-1.1549	-0.708779	-1.0603	-0.979619	-1.2218	-0.99439	-1.61373	-1.0413
74.7706	-1.82835	-1.79489	-1.49662	-1.29023	-1.85621	-1.15955	-1.66791	0.56369	-1.09508	-0.887666	-1.14375	-0.677629	-1.01678	-0.964533	-1.21909	-0.991213	-1.59633	-1.03325
74.8081	-1.81261	-1.77494	-1.47807	-1.26765	-1.83856	-1.14308	-1.64697	0.509938	-1.07394	-0.878792	-1.13075	-0.650717	-0.978221	-0.950675	-1.21775	-0.988924	-1.57931	-1.02371
74.8457	-1.7962	-1.75457	-1.45914	-1.24585	-1.81991	-1.12759	-1.62553	0.453557	-1.05278	-0.871701	-1.11582	-0.627438	-0.944113	-0.938012	-1.21761	-0.986837	-1.56227	-1.01223
74.8833	-1.77883	-1.73331	-1.43999	-1.22458	-1.80005	-1.11281	-1.60317	0.394554	-1.03188	-0.8655	-1.09904	-0.606937	-0.913923	-0.926283	-1.21814	-0.984048	-1.5444	-0.998462
74.9209	-1.76007	-1.71061	-1.42067	-1.20345	-1.7787	-1.09851	-1.57949	0.33292	-1.01154	-0.859024	-1.08075	-0.588182	-0.887195	-0.915043	-1.21868	-0.97973	-1.52475	-0.982184
74.9585	-1.73943	-1.68599	-1.40121	-1.18202	-1.75558	-1.08443	-1.55421	0.268579	-0.991937	-0.851096	-1.06151	-0.570303	-0.863399	-0.90376	-1.21848	-0.973332	-1.50251	-0.963371
74.9961	-1.71656	-1.65925	-1.38164	-1.15999	-1.73058	-1.07016	-1.52727	0.201442	-0.973118	-0.840789	-1.0419	-0.552804	-0.841846	-0.891909	-1.21694	-0.964708	-1.47724	-0.942163
75.0336	-1.69133	-1.63053	-1.36197	-1.1373	-1.70382	-1.05512	-1.49887	0.131447	-0.955097	-0.827699	-1.02246	-0.53543	-0.821747	-0.879085	-1.21357	-0.954123	-1.44894	-0.918895
75.0712	-1.66399	-1.60033	-1.34221	-1.11422	-1.67563	-1.03886	-1.4696	0.0585303	-0.937906	-0.812074	-1.0036	-0.518054	-0.802331	-0.8651	-1.20802	-0.94207	-1.41814	-0.894103
75.1088	-1.63521	-1.56945	-1.32244	-1.0913	-1.6465	-1.02121	-1.4403	-0.0173395	-0.921534	-0.794646	-0.98571	-0.500597	-0.783087	-0.849956	-1.20023	-0.929105	-1.38585	-0.868516
75.1464	-1.60595	-1.53883	-1.30288	-1.06926	-1.61703	-1.00225	-1.41196	-0.096158	-0.905887	-0.776442	-0.969197	-0.483053	-0.763869	-0.833825	-1.19041	-0.915831	-1.35345	-0.842992
75.184	-1.57737	-1.50957	-1.28389	-1.04895	-1.58794	-0.982382	-1.38554	-0.177892	-0.890893	-0.75877	-0.954402	-0.465733	-0.744772	-0.817122	-1.17906	-0.902873	-1.32239	-0.818498
75.2216	-1.55051	-1.4827	-1.26588	-1.03113	-1.56003	-0.962249	-1.36181	-0.262392	-0.876529	-0.74299	-0.94152	-0.449265	-0.725992	-0.80043	-1.16686	-0.890605	-1.29391	-0.795965
75.2591	-1.52617	-1.45896	-1.24899	-1.01616	-1.53393	-0.942454	-1.3411	-0.349139	-0.862713	-0.729979	-0.930509	-0.434161	-0.707767	-0.784276	-1.15426	-0.878875	-1.26878	-0.775989
75.2967	-1.50463	-1.43852	-1.23286	-1.00378	-1.50989	-0.923385	-1.32316	-0.437078	-0.849169	-0.719852	-0.921034	-0.420518	-0.690299	-0.768957	-1.14132	-0.867083	-1.24715	-0.758665
75.3343	-1.48565	-1.42098	-1.21688	-0.993362	-1.48781	-0.905279	-1.30735	-0.524737	-0.835324	-0.712182	-0.912553	-0.408129	-0.673718	-0.754573	-1.12791	-0.854479	-1.22854	-0.743747
75.3719	-1.46858	-1.40557	-1.2005	-0.984139	-1.46736	-0.888372	-1.29273	-0.610488	-0.820417	-0.706235	-0.904436	-0.396601	-0.658083	-0.741119	-1.11399	-0.840342	-1.21205	-0.73085
75.4095	-1.4527	-1.39148	-1.18348	-0.975673	-1.44818	-0.873067	-1.2784	-0.692858	-0.804079	-0.701156	-0.896188	-0.38547	-0.64351	-0.728666	-1.09971	-0.824288	-1.19667	-0.71967
75.4471	-1.43746	-1.37809	-1.16606	-0.967984	-1.42999	-0.859831	-1.26378	-0.770688	-0.786577	-0.696121	-0.887566	-0.374274	-0.630224	-0.717409	-1.08543	-0.80652	-1.18163	-0.710099
75.4846	-1.42234	-1.36486	-1.14866	-0.96114	-1.41251	-0.848913	-1.24856	-0.843031	-0.768408	-0.690448	-0.878455	-0.362575	-0.618475	-0.707435	-1.07156	-0.787706	-1.16634	-0.702094
75.5222	-1.40678	-1.35121	-1.13161	-0.954946	-1.39544	-0.840193	-1.23253	-0.909063	-0.749991	-0.683636	-0.868731	-0.350002	-0.608377	-0.698572	-1.05836	-0.768656	-1.15044	-0.69553
75.5598	-1.39015	-1.33665	-1.11511	-0.948949	-1.37852	-0.833168	-1.21549	-0.968032	-0.73167	-0.675303	-0.858144	-0.336332	-0.599627	-0.690434	-1.04588	-0.750052	-1.13375	-0.690076
75.5974	-1.3718	-1.32076	-1.09914	-0.942484	-1.36136	-0.827029	-1.19727	-1.0192	-0.713649	-0.665145	-0.846257	-0.321521	-0.591421	-0.682451	-1.0339	-0.732202	-1.11624	-0.685082
75.635	-1.35115	-1.3032	-1.08345	-0.934799	-1.34349	-0.820796	-1.17772	-1.06188	-0.695894	-0.653038	-0.832589	-0.305667	-0.582766	-0.673905	-1.02194	-0.714959	-1.09801	-0.679589
75.6726	-1.32787	-1.28363	-1.0676	-0.925216	-1.32438	-0.81345	-1.15676	-1.09554	-0.678146	-0.639076	-0.816784	-0.289024	-0.572802	-0.66406	-1.00939	-0.697899	-1.07924	-0.672501
75.7102	-1.3019	-1.26196	-1.05122	-0.913296	-1.30365	-0.804155	-1.1345	-1.12001	-0.660082	-0.623531	-0.798784	-0.272152	-0.561035	-0.652419	-0.995568	-0.680552	-1.06022	-0.66297
75.7477	-1.27357	-1.23844	-1.03414	-0.898965	-1.28126	-0.792443	-1.11125	-1.13565	-0.64146	-0.606821	-0.778925	-0.255904	-0.547458	-0.63888	-0.979955	-0.662549	-1.0413	-0.650663
75.7853	-1.24355	-1.21365	-1.01654	-0.882557	-1.2575	-0.778273	-1.08745	-1.14339	-0.622199	-0.589482	-0.757897	-0.241249	-0.532467	-0.623722	-0.962292	-0.6437	-1.02295	-0.635758
75.8229	-1.21276	-1.18837	-0.998903	-0.864735	-1.23297	-0.762015	-1.06357	-1.14455	-0.602387	-0.572061	-0.736598	-0.229008	-0.516715	-0.607503	-0.942631	-0.624027	-1.00564	-0.61885
75.8605	-1.18218	-1.16328	-0.981695	-0.846292	-1.20829	-0.744247	-1.03993	-1.14053	-0.582215	-0.55489	-0.715854	-0.219497	-0.50089	-0.590864	-0.921124	-0.603705	-0.989632	-0.600744
75.8981	-1.1527	-1.13888	-0.96521	-0.828007	-1.18401	-0.725557	-1.01666	-1.13268	-0.561958	-0.538054	-0.696266	-0.212458	-0.485606	-0.574418	-0.897986	-0.583168	-0.974953	-0.582337
75.9357	-1.12529	-1.11572	-0.949845	-0.810759	-1.16074	-0.706708	-0.994094	-1.12242	-0.54218	-0.521829	-0.678409	-0.207597	-0.471568	-0.558888	-0.873831	-0.563361	-0.961615	-0.564842
75.9732	-1.10098	-1.09456	-0.936194	-0.795495	-1.13931	-0.688676	-0.972807	-1.11126	-0.523802	-0.506879	-0.662905	-0.204868	-0.459607	-0.545131	-0.849764	-0.545627	-0.949785	-0.549768
76.0108	-1.08071	-1.07632	-0.924896	-0.783043	-1.1206	-0.672499	-0.953548	-1.10064	-0.508029	-0.494095	-0.650333	-0.204361	-0.450557	-0.533977	-0.827115	-0.531405	-0.93982	-0.538605
76.0484	-1.06515	-1.06191	-0.916386	-0.773847	-1.10531	-0.659063	-0.937152	-1.09171	-0.496074	-0.484327	-0.641079	-0.206141	-0.445051	-0.526001	-0.807102	-0.521918	-0.932131	-0.532453
76.086	-1.05432	-1.05158	-0.910541	-0.767529	-1.0936	-0.648706	-0.92417	-1.08497	-0.488584	-0.478029	-0.635071	-0.21008	-0.44317	-0.521172	-0.790468	-0.517702	-0.926767	-0.531602
76.1236	-1.0474	-1.04472	-0.906537	-0.762812	-1.08498	-0.641041	-0.914483	-1.08008	-0.485326	-0.47504	-0.631674	-0.215759	-0.444289	-0.518754	-0.777258	-0.518266	-0.923185	-0.535336
76.1612	-1.04306	-1.04013	-0.903073	-0.758072	-1.07855	-0.635153	-0.907326	-1.07597	-0.485386	-0.474671	-0.629869	-0.222535	-0.447245	-0.517685	-0.766888	-0.522239	-0.920391	-0.542108
76.1987	-1.03967	-1.03638	-0.898689	-0.751881	-1.07311	-0.629878	-0.90154	-1.07122	-0.487437	-0.475895	-0.628482	-0.229676	-0.450615	-0.516889	-0.758359	-0.527723	-0.917151	-0.549886
76.2363	-1.03571	-1.03203	-0.892122	-0.743346	-1.06745	-0.624125	-0.895885	-1.06441	-0.489977	-0.477669	-0.626411	-0.236551	-0.453063	-0.515373	-0.750596	-0.532711	-0.912247	-0.556615
76.2739	-1.03	-1.02578	-0.882607	-0.732264	-1.06056	-0.61713	-0.889328	-1.05447	-0.491568	-0.479145	-0.6228	-0.242764	-0.453621	-0.512302	-0.742715	-0.535463	-0.904711	-0.560645
76.3115	-1.02173	-1.01671	-0.869989	-0.719063	-1.05188	-0.608598	-0.881213	-1.04089	-0.490989	-0.479644	-0.617139	-0.248141	-0.451948	-0.507156	-0.734046	-0.534728	-0.89397	-0.561022
76.3491	-1.01048	-1.00424	-0.854649	-0.704589	-1.04123	-0.598662	-0.871205	-1.02372	-0.487311	-0.478581	-0.609224	-0.252611	-0.448289	-0.499724	-0.724116	-0.529755	-0.879869	-0.557525
76.3867	-0.996081	-0.988095	-0.837222	-0.689837	-1.02862	-0.587626	-0.859134	-1.00334	-0.479981	-0.47538	-0.599019	-0.255968	-0.442988	-0.489964	-0.71268	-0.520193	-0.862496	-0.550439
76.4243	-0.978535	-0.968268	-0.818315	-0.675644	-1.01407	-0.57564	-0.844876	-0.980258	-0.468826	-0.469447	-0.586508	-0.257773	-0.436157	-0.477866	-0.699674	-0.506048	-0.842038	-0.540307
76.4618	-0.957975	-0.945022	-0.798355	-0.662486	-0.99758	-0.562618	-0.828386	-0.955033	-0.453959	-0.460336	-0.571598	-0.257555	-0.427833	-0.46346	-0.685136	-0.487693	-0.818819	-0.527722
76.4994	-0.934688	-0.918925	-0.777589	-0.650383	-0.97913	-0.548371	-0.809795	-0.928304	-0.435721	-0.447908	-0.554161	-0.254976	-0.418159	-0.446856	-0.669192	-0.465817	-0.793352	-0.513227
76.537	-0.909315	-0.890949	-0.756358	-0.639098	-0.958868	-0.532884	-0.789594	-0.900915	-0.414856	-0.432497	-0.534447	-0.249974	-0.407624	-0.428436	-0.652255	-0.441492	-0.766484	-0.497499
76.5746	-0.882863	-0.862401	-0.735212	-0.628291	-0.937197	-0.516337	-0.768577	-0.87385	-0.392499	-0.414896	-0.513237	-0.242758	-0.397079	-0.408927	-0.635042	-0.416157	-0.739363	-0.48136
76.6122	-0.856374	-0.834563	-0.714708	-0.617493	-0.914575	-0.498884	-0.747535	-0.847929	-0.369876	-0.396025	-0.491498	-0.233534	-0.38744	-0.38922	-0.618231	-0.391323	-0.713096	-0.465399
76.6498	-0.830677	-0.808394	-0.695262	-0.60612	-0.891317	-0.480546	-0.72705	-0.823655	-0.348043	-0.37667	-0.470082	-0.222359	-0.379437	-0.370171	-0.60222	-0.368313	-0.688479	-0.449756
76.6873	-0.806379	-0.784352	-0.677179	-0.593553	-0.867591	-0.461286	-0.707449	-0.801229	-0.327719	-0.357406	-0.449648	-0.209213	-0.373559	-0.352493	-0.587091	-0.348116	-0.665899	-0.434229
76.7249	-0.783906	-0.762423	-0.660707	-0.579323	-0.843556	-0.441171	-0.688771	-0.780564	-0.30927	-0.338614	-0.430649	-0.194116	-0.370049	-0.336713	-0.572662	-0.331251	-0.645356	-0.418497
76.7625	-0.7636	-0.742444	-0.646054	-0.563536	-0.819539	-0.420562	-0.670908	-0.761454	-0.292882	-0.320617	-0.41342	-0.177264	-0.368956	-0.323303	-0.55865	-0.317817	-0.626677	-0.402481
76.8001	-0.745761	-0.72434	-0.633405	-0.547012	-0.796054	-0.400099	-0.653827	-0.743746	-0.278708	-0.303776	-0.398243	-0.159123	-0.370169	-0.312717	-0.544821	-0.307659	-0.609676	-0.386555
76.8377	-0.730555	-0.708009	-0.622862	-0.530812	-0.773664	-0.380536	-0.637599	-0.727349	-0.266802	-0.288463	-0.385332	-0.140451	-0.373346	-0.305249	-0.531079	-0.300411	-0.594149	-0.371394
76.8753	-0.717917	-0.693228	-0.614365	-0.515817	-0.752857	-0.362626	-0.6223	-0.712212	-0.257067	-0.27497	-0.374779	-0.122192	-0.377904	-0.300912	-0.517493	-0.295512	-0.579835	-0.357759
76.9128	-0.70746	-0.679633	-0.607592	-0.502614	-0.733906	-0.346942	-0.607909	-0.698245	-0.249224	-0.263303	-0.366488	-0.105198	-0.383173	-0.299394	-0.504176	-0.292234	-0.566388	-0.346273
76.9504	-0.698498	-0.666777	-0.601948	-0.491449	-0.716801	-0.3337	-0.594296	-0.685222	-0.242867	-0.253138	-0.360166	-0.0900199	-0.3885	-0.300139	-0.491239	-0.289813	-0.553405	-0.337277
76.988	-0.690356	-0.654368	-0.596817	-0.48233	-0.701441	-0.322884	-0.581436	-0.672947	-0.237767	-0.244215	-0.355506	-0.0770063	-0.393278	-0.302662	-0.478987	-0.287746	-0.540673	-0.330959
77.0256	-0.682587	-0.642421	-0.59177	-0.475133	-0.687821	-0.314515	-0.56954	-0.661431	-0.23402	-0.236599	-0.352322	-0.0663955	-0.397002	-0.306716	-0.468003	-0.285892	-0.528312	-0.32745
77.0632	-0.674933	-0.631143	-0.586619	-0.469613	-0.676013	-0.308703	-0.558957	-0.650844	-0.231826	-0.230621	-0.350539	-0.0583806	-0.399474	-0.31214	-0.458996	-0.28436	-0.516697	-0.326741
77.1008	-0.667286	-0.620815	-0.581405	-0.465428	-0.666112	-0.305629	-0.550053	-0.641422	-0.231316	-0.22675	-0.350172	-0.0531177	-0.400866	-0.3187	-0.452651	-0.283349	-0.506337	-0.328656
77.1384	-0.659664	-0.611626	-0.576223	-0.462161	-0.658134	-0.305428	-0.543061	-0.633327	-0.232525	-0.225398	-0.351256	-0.0505561	-0.401373	-0.32605	-0.449495	-0.282991	-0.497684	-0.332843
77.1759	-0.65213	-0.603527	-0.571041	-0.459312	-0.651882	-0.30783	-0.537953	-0.626462	-0.23533	-0.226708	-0.353717	-0.0503074	-0.400945	-0.333667	-0.44973	-0.28333	-0.490943	-0.338729
77.2135	-0.644545	-0.596159	-0.565585	-0.456279	-0.64684	-0.311956	-0.534326	-0.620337	-0.239299	-0.230356	-0.357082	-0.0516525	-0.399228	-0.340655	-0.452897	-0.284222	-0.485922	-0.34528
77.2511	-0.636438	-0.58883	-0.559288	-0.452373	-0.642166	-0.316503	-0.531335	-0.614123	-0.243604	-0.235505	-0.360357	-0.0536168	-0.395582	-0.345725	-0.457752	-0.285145	-0.481994	-0.350958
77.2887	-0.627244	-0.580614	-0.551422	-0.447012	-0.636923	-0.320136	-0.52788	-0.606905	-0.247208	-0.241076	-0.362393	-0.0551922	-0.3893	-0.347574	-0.46264	-0.285274	-0.478327	-0.354273
77.3263	-0.616499	-0.570517	-0.541243	-0.439866	-0.630234	-0.321627	-0.522862	-0.59779	-0.249043	-0.246003	-0.362201	-0.0555619	-0.379821	-0.345219	-0.465879	-0.283689	-0.474107	-0.354197
77.3639	-0.603925	-0.557812	-0.528135	-0.430837	-0.621417	-0.319974	-0.515387	-0.586039	-0.248204	-0.249289	-0.359124	-0.0542605	-0.367005	-0.33814	-0.46603	-0.27958	-0.468668	-0.350222
77.4014	-0.589463	-0.542246	-0.511731	-0.419996	-0.610081	-0.314555	-0.504933	-0.571242	-0.244082	-0.250104	-0.352922	-0.0512669	-0.351252	-0.326346	-0.462127	-0.272423	-0.461577	-0.342316
77.439	-0.573261	-0.523997	-0.492006	-0.407518	-0.596162	-0.305212	-0.491425	-0.553427	-0.236458	-0.248036	-0.343814	-0.0469989	-0.333441	-0.310428	-0.453878	-0.262095	-0.452679	-0.330845
77.4766	-0.555639	-0.503589	-0.469329	-0.393658	-0.579871	-0.292291	-0.47525	-0.53306	-0.225537	-0.243199	-0.332427	-0.0421904	-0.314791	-0.291475	-0.44172	-0.248987	-0.44211	-0.316482
77.5142	-0.537025	-0.481842	-0.444515	-0.378856	-0.561623	-0.276564	-0.457186	-0.510942	-0.211881	-0.236056	-0.319655	-0.0375714	-0.296803	-0.270816	-0.42656	-0.233988	-0.430295	-0.300239
77.5518	-0.517896	-0.459774	-0.418777	-0.36377	-0.542049	-0.259036	-0.438288	-0.488007	-0.196307	-0.227241	-0.306493	-0.0336567	-0.281071	-0.249792	-0.409512	-0.218361	-0.417869	-0.283423
77.5894	-0.498782	-0.43844	-0.39353	-0.349164	-0.52199	-0.240795	-0.419756	-0.465164	-0.179771	-0.217545	-0.293892	-0.0308946	-0.268902	-0.229799	-0.391792	-0.203562	-0.405552	-0.267426
77.6269	-0.480195	-0.418758	-0.370139	-0.33576	-0.502341	-0.222948	-0.402705	-0.443219	-0.163229	-0.20781	-0.282601	-0.0297319	-0.260985	-0.212178	-0.374572	-0.19097	-0.393955	-0.253508
77.6645	-0.462397	-0.401297	-0.34959	-0.323945	-0.483773	-0.206406	-0.387846	-0.422671	-0.14742	-0.198621	-0.272926	-0.0304212	-0.257184	-0.197707	-0.358645	-0.181499	-0.383285	-0.242524
77.7021	-0.445309	-0.38619	-0.332304	-0.313642	-0.466588	-0.191724	-0.375371	-0.403571	-0.132794	-0.190157	-0.264658	-0.0328966	-0.256528	-0.186368	-0.344268	-0.175435	-0.373251	-0.234775
77.7397	-0.428767	-0.373252	-0.31822	-0.304557	-0.450832	-0.179186	-0.365109	-0.385677	-0.119667	-0.182375	-0.257268	-0.0368378	-0.257461	-0.177738	-0.331338	-0.172576	-0.363374	-0.229948
77.7773	-0.412697	-0.362109	-0.306906	-0.296379	-0.436424	-0.168787	-0.356693	-0.368709	-0.108345	-0.175152	-0.25012	-0.0417687	-0.258175	-0.171329	-0.319548	-0.172406	-0.353257	-0.227169
77.8149	-0.397036	-0.352256	-0.297673	-0.288761	-0.42314	-0.16018	-0.349592	-0.352455	-0.0990882	-0.168261	-0.242616	-0.0472527	-0.257122	-0.166695	-0.308337	-0.174142	-0.342568	-0.225229
77.8524	-0.38166	-0.343136	-0.289689	-0.2813	-0.410607	-0.152903	-0.343101	-0.336764	-0.0920544	-0.161378	-0.234297	-0.0530173	-0.253395	-0.163503	-0.296913	-0.176822	-0.331031	-0.222865
77.89	-0.366504	-0.33421	-0.282116	-0.273571	-0.398398	-0.146647	-0.336468	-0.321594	-0.0872534	-0.154221	-0.224962	-0.0588814	-0.24671	-0.16159	-0.284604	-0.179485	-0.318506	-0.219174
77.9276	-0.351618	-0.325038	-0.274212	-0.265163	-0.38608	-0.141199	-0.32903	-0.306988	-0.0845155	-0.146654	-0.21467	-0.0646596	-0.237299	-0.160933	-0.271095	-0.181206	-0.305009	-0.213845
77.9652	-0.33708	-0.315371	-0.265396	-0.255709	-0.373213	-0.136349	-0.320265	-0.292988	-0.0835646	-0.138607	-0.203553	-0.0700882	-0.225868	-0.161451	-0.256353	-0.181102	-0.290621	-0.206928
78.0028	-0.322924	-0.305182	-0.255284	-0.244965	-0.359431	-0.131872	-0.309792	-0.27967	-0.0841021	-0.130033	-0.191665	-0.0747966	-0.21344	-0.162859	-0.240528	-0.178536	-0.275419	-0.19863
78.0404	-0.309126	-0.294563	-0.243657	-0.23299	-0.344487	-0.127508	-0.297363	-0.267132	-0.0858543	-0.120927	-0.179051	-0.0784506	-0.201002	-0.164674	-0.223946	-0.173242	-0.259541	-0.189337
78.078	-0.295582	-0.283622	-0.230438	-0.220209	-0.328245	-0.123006	-0.282891	-0.255323	-0.0885688	-0.111322	-0.165802	-0.0808212	-0.189235	-0.166254	-0.207029	-0.16521	-0.243228	-0.179602
78.1155	-0.282101	-0.272368	-0.215664	-0.207077	-0.310653	-0.118128	-0.266451	-0.24393	-0.0918588	-0.101134	-0.152026	-0.0815814	-0.178493	-0.166835	-0.190036	-0.15456	-0.226669	-0.169969
78.1531	-0.268431	-0.260671	-0.199484	-0.193876	-0.291753	-0.112537	-0.248234	-0.232464	-0.0951436	-0.0901167	-0.137854	-0.0802695	-0.16883	-0.165639	-0.172953	-0.14159	-0.209943	-0.160852
78.1907	-0.254399	-0.248335	-0.182201	-0.1809	-0.271779	-0.105889	-0.228629	-0.220492	-0.0978444	-0.0781122	-0.123428	-0.0768528	-0.160044	-0.162069	-0.155814	-0.126916	-0.193167	-0.152431
78.2283	-0.240012	-0.235202	-0.164299	-0.168592	-0.251149	-0.0981593	-0.20826	-0.207843	-0.0995552	-0.0652541	-0.10893	-0.0720729	-0.15177	-0.155854	-0.13893	-0.111377	-0.176626	-0.144645
78.2659	-0.225305	-0.221134	-0.146318	-0.157276	-0.230238	-0.0896419	-0.187785	-0.194517	-0.0999988	-0.0519086	-0.0946599	-0.0667978	-0.143494	-0.146937	-0.122655	-0.0957164	-0.160686	-0.137209
78.3035	-0.210241	-0.206018	-0.128749	-0.14699	-0.209345	-0.0807226	-0.16775	-0.180554	-0.0989785	-0.0386079	-0.0810589	-0.0615172	-0.134616	-0.135411	-0.107208	-0.0804704	-0.145694	-0.129668
78.341	-0.194753	-0.189836	-0.112048	-0.137629	-0.188753	-0.0717619	-0.14857	-0.166023	-0.0963359	-0.025982	-0.0685872	-0.0565385	-0.124629	-0.121648	-0.0926901	-0.0660093	-0.131916	-0.1215
78.3786	-0.17877	-0.172685	-0.0966047	-0.129036	-0.168698	-0.0631129	-0.130519	-0.151081	-0.0919177	-0.0146675	-0.0575792	-0.0521297	-0.113255	-0.10632	-0.0791127	-0.0525926	-0.119455	-0.11222
78.4162	-0.16216	-0.154699	-0.0825706	-0.120797	-0.149246	-0.0550178	-0.113634	-0.135911	-0.0855591	-0.00511716	-0.0480938	-0.0483515	-0.100458	-0.0900877	-0.0664011	-0.0403568	-0.108166	-0.101513
78.4538	-0.144733	-0.136022	-0.0698004	-0.112182	-0.130263	-0.0475576	-0.0977217	-0.120568	-0.0771215	0.00248101	-0.0398771	-0.0449792	-0.0864599	-0.0734163	-0.054442	-0.0293877	-0.0976574	-0.0893479
78.4914	-0.12654	-0.116998	-0.0581812	-0.102625	-0.111686	-0.0408854	-0.0826616	-0.10515	-0.0667999	0.00800967	-0.0327116	-0.0417377	-0.0717829	-0.0568633	-0.043309	-0.0200237	-0.0875629	-0.0760853
78.529	-0.108026	-0.0982323	-0.0478295	-0.0920181	-0.0937372	-0.0352757	-0.0685779	-0.0899675	-0.0552643	0.011316	-0.0266284	-0.0384416	-0.0572022	-0.0412359	-0.0333523	-0.0127299	-0.0777146	-0.0624383
78.5665	-0.0897505	-0.0803347	-0.0388701	-0.0804803	-0.076742	-0.0308199	-0.0556288	-0.0753397	-0.0434176	0.0124061	-0.0216645	-0.0348998	-0.0435704	-0.0273179	-0.0249274	-0.00766724	-0.0679684	-0.04922
78.6041	-0.0721207	-0.0636755	-0.0312163	-0.0680962	-0.0609254	-0.0272228	-0.0438403	-0.0614057	-0.0321216	0.0116142	-0.0176381	-0.0308229	-0.0316059	-0.0156393	-0.0181439	-0.00463117	-0.0580411	-0.0370723
78.6417	-0.0554279	-0.0484371	-0.0246385	-0.0550117	-0.0464531	-0.0239181	-0.0331996	-0.0482038	-0.0221287	0.00943815	-0.0142454	-0.02603	-0.0217407	-0.00660513	-0.0129335	-0.00324458	-0.0476748	-0.0264642
78.6793	-0.0398753	-0.034661	-0.0188091	-0.041468	-0.0333819	-0.0202428	-0.0236764	-0.035691	-0.0139894	0.00643025	-0.0111597	-0.0205589	-0.0140233	-0.00056418	-0.00909693	-0.00290451	-0.0367485	-0.0176782
78.7169	-0.025544	-0.0222211	-0.013231	-0.027704	-0.0215605	-0.0155303	-0.0151657	-0.023695	-0.00786604	0.00327784	-0.00802816	-0.0144544	-0.00818677	0.00233939	-0.00618791	-0.00275041	-0.025206	-0.0106758
78.7545	-0.0123637	-0.0108234	-0.00722261	-0.0138712	-0.0106271	-0.00904962	-0.00742468	-0.0119326	-0.0034424	0.00083941	-0.00447196	-0.0076296	-0.00374474	0.00230674	-0.00346726	-0.00197236	-0.0129872	-0.00503694
78.7921	0	0	0	0	0	0	0	0	0	0	0	0	0	0	0	0	0	0

## Sheet: Figure 6l
frequency (% of parent) HB-EGF expression in astrocytes
vehicle					5-Aza
16.3	19	12.4	19.2	16.5	15.6	23.4	15	13.3	12.2

## Sheet: Figure 6m
relative Hbegf expression in astrocytes
vehicle	5-Aza
1.55977	1.61761
0.603355	1.74641
1.1096	1.72786
0.599733	2.35121

## Sheet: Figure 6n
	relative Hbegf expression	Methylation status Hbegf promoter
5-Aza	1.61761	52.08
5-Aza	1.74641	65.26
5-Aza	2.35121	25.34
5-Aza	1.0219	30.13
vehicle	1.58456	49.27
vehicle	1.55977	26.64
vehicle	1.37789	92.38
vehicle	0.179003	128.2

[truncated: 1 more sheets: Figure 6o]
