# Supplementary material for: The astrocyte-produced growth factor HB-EGF limits autoimmune CNS pathology
Source: Nat Immunol. 2024 Feb 26;25(3):432–47. doi: 10.1038/s41590-024-01756-6 (PMC10907300; doi:10.1038/s41590-024-01756-6)
Supplement: Supplementary file 15 — Statistical source data. [file 41590_2024_1756_MOESM15_ESM.xlsx]

## Sheet: Figure 7a
Days post immunization	vehicle							rmHB-EGF
0	0	0	0	0	0	0	0	0	0	0	0	0	0	0
1	0	0	0	0	0	0	0	0	0	0	0	0	0	0
2	0	0	0	0	0	0	0	0	0	0	0	0	0	0
3	0	0	0	0	0	0	0	0	0	0	0	0	0	0
4	0	0	0	0	0	0	0	0	0	0	0	0	0	0
5	0	0	0	0	0	0	0	0	0	0	0	0	0	0
6	0	0	0	0	0	0	0	0	0	0	0	0	0	0
7	0	0	0	0	0	0	0	0	0	0	0	0	0	0
8	0	0	0	0	0	0	0	0	0	0	0	0	0	0
9	0	0	0	0	0	0	0	0	0	0	0	0	0	0
10	0	0	0	0	0	0	0	0	0	0.5	0	1.5	0	0
11	2	0	0	1	0	0	0	1.5	0	1.5	1	1.5	0	0
12	3	0	0	2	0	1	0.75	2.75	0	2.5	1.25	2.75	1	0
13	3	2	0.5	2.75	1	1.5	2.25	3	1.5	2.5	2	2.75	2.25	0
14	3	2.75	1.5	2.75	2	2	3	3	2	2.25	2	2.5	2.75	1
15	3	3	2.25	3	2.5	2	3	3	2.25	2	2	2.25	2.5	1.75
16	3	3	2.25	3	3	2	3	3	2.25	2	2	2	2.25	2.5
17	2.75	3	2.25	3	3	2	3	3	2	2	1.5	2	2	2.5
18	2.75	2.75	2	2.5	3	1.75	3	3	2	1.25	1.25	1.5	2	2.75
19	2.5	2.25	2	2.5	3	1.75	2.75	3	2	1	0.75	1.25	1.5	2.25
20	2.5	2.25	1.25	2.25	3	2	2.75	3	2	2.25	0.75	1.25	1.5	1.75
21	2.5	2	2	2.25	3	2	2.25	3	0.75	1.75	0.5	1.25	1.5	1.75
22	2.25	2	1.75	3	2.75	2	2.25	3	0.75	1.75	0.5	1	1.5	1.5
23	2.25	2	1.5	3	2.5	2	2.5	2.75	0.5	1.5	0.5	1	1	1

## Sheet: Figure 7c
abundance (% of live)	Spinal Cord
Gate	vehicle							rmHB-EGF
1	9.71	11.4	8.76	10.8	12.9	11.2		16.6	11.5	11.6	10.3	11
2	8.03	4.24	4.58	6.57	6.34	5.08		2.56	3.19	3.67	2.34
3	9	7.85	8.67	7.38	13.8	10.7		3.78	3.49	7.44	3.25	1.64
4	4.46	4.26	5.36	4.57	5.08	5.46		6.1	6.13	4.62	6.32	4.02
	Brain
	vehicle							rmHB-EGF
1	23.9	28.9	26.4	26.3	27.9	28.1	29	25.8	26.5	29.9	23.4	27.6
2	1.43	2.38	2.8	3.21	1.32	3.35	0.77	1.43	1.12	1.39	1.96	1.64
3	1.51	3.14	3	2.65	1.71	2.94	0.94	1.74	1.13	1.84	2.08	1.22
4	3.55	4.4	4.62	3.77	3.5	4.13	3.27	3.51	3.63	4.75	3.44	3.8

## Sheet: Figure 7d
	Spinal Cord
abundance (% of live)	vehicle							rmHB-EGF
Endo	0.221	0.128	0.262	0.294	0.559	0.564		0.855	0.176	0.954	0.471	0.222
NLCs	0.168	0.254	0.076	0.25	0.246	0.264		0.865	0.819	0.115	0.59	0.354
ACSA2+	0.0681	0.0751	0.0537	0.0529	0.15	0.0516		0.117	0.0356	0.13	0.0593	0.0748
ACSA2-	0.917	1.23	0.66	0.739	0.795	1.97		0.641	0.702	0.782	0.654	0.753
Microglia	4.06	2.84	3.67	4.93	3.61	4.33		4.92	5.13	3.98	5.83	3.64
OLCs	7.86	9.15	7.09	6.86	8.14	7.43		13.1	9.22	8.61	7.8	9.22
OPCs	0.0108	0.0306	0.021	0.0343	0.0394	0.0149		0.0541	0.0335	0.0454	0.022	0.00748
CD4+	4.56	1.87	2.17	3.13	3.06	2.33		0.994	1.23	1.87	2.2	1.04
CD8+	0.0426	0.0305	0.0484	0.021	0.0314	0.0503		0.0267	0.0152	0.0295	0.0252	0.0245
CD19+	0.135	0.139	0.192	0.271	0.124	0.0693		0.0914	0.167	0.106	0.159	0.0979
DCs	3.61	3.62	4.52	4.26	5.62	3.71		0.923	1.11	3.88	2.06	0.833
Macro	1.79	1.44	1.12	1.5	1.66	2.12		0.589	0.743	1.13	0.848	0.393
Neutro	0.679	1.04	1.07	0.511	2.36	1.83		1.44	1.17	0.525	0.211	0.326
Ly6G-Ly6C+	1.1	1.35	0.543	0.331	1.1	1.74		0.417	0.411	0.611	0.144	0.119
MHCII+Ly6C+	5.1	3.11	4.24	3.37	6.78	5.23		0.796	0.622	4.12	1.12	0.248
	Brain
	vehicle							rmHB-EGF
Endo	8.74	13.9	12.6	10.8	9.94	8.53		8.48	9.56	14.3	8.08	11.4
NLCs	4.03	2.31	3.75	5.18	6.32	4.03		8.18	7.76	3.89	7.12	4.64
ACSA2+	5.48	5.27	5.31	3.43	4.73	4.34		3.43	4.1	5.18	3.84	5.32
ACSA2-	1.26	2.02	0.77	1.29	1.22	0.703		1.43	0.913	1.34	1.08	0.815
Microglia	2.84	3.57	3.6	3.16	3.5	2.79		2.85	3.05	3.89	2.61	2.91
OLCs	3.44	4.19	2.64	4.73	4.14	5.46		2.76	2.77	3.79	2.1	4.45
OPCs	0.303	0.296	0.191	0.289	0.277	0.267		0.232	0.285	0.334	0.28	0.226
CD4+	0.701	1.09	1.27	1.63	1.32	0.309		0.498	0.486	0.628	0.845	0.825
CD8+	0.0022	0.00972	0.0103	0.0112	0.00908	0.00262		0.0046	0.00347	0.00313	0.00503	0.00439
CD19+	0.0359	0.0975	0.13	0.111	0.111	0.022		0.068	0.0396	0.0456	0.0616	0.0572
DCs	0.234	0.69	1.09	0.66	0.524	0.126		0.261	0.203	0.532	0.499	0.298
Macro	0.377	0.754	0.601	0.667	0.767	0.189		0.384	0.29	0.393	0.495	0.407
Neutro	0.25	0.168	0.211	0.433	0.4	0.173		0.348	0.167	0.126	0.313	0.088
Ly6G-Ly6C+	0.121	0.217	0.117	0.194	0.24	0.0883		0.179	0.107	0.103	0.132	0.0547
MHCII+Ly6C+	0.302	0.903	0.732	0.607	0.549	0.239		0.382	0.208	0.483	0.472	0.143

## Sheet: Figure 7e
	Spinal Cord
	min.max. scaled counts	vehicle				rmHB-EGF
Astro	TNFα	0.963158	1	0.429825	0.0947368	0.508333	0.483333	0	0.501754
	IFNγ	0.937329	0.420803	0.164561	0.14111	1	0.502982	0	0.330335
	GM-CSF	0.219223	1	0.339777	0.394857	0.402699	0.590917	0.531461	0
	iNOS	0.211292	0.401722	0.310048	0.322871	1	0.365742	0.0790431	0
MG	TNFα	0.495075	0.833372	0.833724	0.599906	0.704855	0.424601	1	0
	IFNγ	0.61726	0.618248	0.970356	0.139328	1	0.657773	0.890975	0
	GM-CSF	0.445783	0.749398	0.898795	1	0.245783	0.172289	0.359036	0
	iNOS	0.260626	0.551724	0.722534	0.700882	1	0.307137	0.207698	0
Mono	TNFα	0.634642	0.421459	0.230365	1	0.092216	0.0438289	0.0497896	0
	IFNγ	0.871573	0.695257	0.291662	1	0.247412	0.144693	0.0307132	0
	GM-CSF	0.434705	0.31127	0.100179	1	0.0661896	0.0339893	0.00894454	0
	iNOS	0.363242	0.280884	0.139575	1	0.0983962	0.0407456	0.0316428	0
Myeloid	TNFα	0.829022	0.694422	0.482215	1	0.168957	0.0670978	0.172191	0
	IFNγ	1	0.703442	0.558176	0.783993	0.206885	0.0666093	0.122203	0
	GM-CSF	0.390551	0.52126	0.251968	1	0.0645669	0.0299213	0.0535433	0
	iNOS	0.603044	0.706674	0.514637	1	0.314988	0.134075	0.0989461	0
CD4+	IL17	0.934866	0.83014	0.585568	1	0.116858	0.0855683	0.332695	0
	IFNγ + IL17	0.8487	0.378251	0.477541	1	0.0685579	0.134752	0.312057	0
	IFNγ	1	0.361243	0.773442	0.83065	0.105702	0.0556924	0.294185	0
	GM-CSF	0.652961	0.516447	0.547697	1	0.100329	0.131579	0.273026	0
CD8+	IL17	0.898936	1	0.381206	0.569149	0.586879	0.214539	0.62234	0
	IFNγ + IL17	1	0.320611	0.129771	0.419847	0.847328	0.496183	0.0839695	0
	IFNγ	1	0.144796	0.167421	0.393665	0.393665	0.126697	0.217195	0
	GM-CSF	0.627451	1	0.686275	0.470588	0.431373	0.313725	0.666667	0
	Brain
	min.max. scaled counts	vehicle				rmHB-EGF
Astro	TNFα	0.428039	0.211391	1	0	0.475822	0.155772	0.0662271	0.239392
	IFNγ	0.0491937	0	0.123014	0.039367	1	0.0531726	0.134499	0.200633
	GM-CSF	0.601133	0.726293	0.414215	0.695414	1	0	0.750046	0.964553
	iNOS	0.0677938	0	0.195601	0.0267564	1	0.176986	0.113099	0.155909
MG	TNFα	1	0.547331	0.761261	0	0.541231	0.5845	0.00655514	0.0997838
	IFNγ	0.472901	0.768769	0.596179	0	0.113949	1	0.236339	0.00910706
	GM-CSF	0.531191	0.304927	1	0.0831043	0.291605	0.347008	0.0266441	0
	iNOS	0.798776	0	0.325826	0.105018	0.815912	1	0.305998	0.46022
Mono	TNFα	0.486705	1	0.923774	0.966713	0.493008	0.0159543	0.315935	0
	IFNγ	0.0910942	0.597204	1	0.642288	0.686817	0	0.0711905	0.0866506
	GM-CSF	0.763994	1	0.770802	0.803328	0.983359	0.15053	0.232224	0
	iNOS	0.980456	0.715216	0.670389	1	0.415077	0.147821	0.27222	0
Myeloid	TNFα	0.424075	1	0.938893	0.692261	0.162626	0.482733	0.231937	0
	IFNγ	0.449112	1	0.488046	0.600751	0.0604508	0.70748	0.472507	0
	GM-CSF	0.519843	1	0.53556	0.623576	0.44165	0.440472	0.24833	0
	iNOS	0.818077	1	0.640996	0.942818	0.2089	0.829606	0.394512	0
CD4+	IL17	0.440535	0.962138	0.921158	0.216036	0.0841871	1	0.0601336	0
	IFNγ + IL17	0.264901	0.0529801	0.496689	0	0.139073	1	0.00662252	0.0728477
	IFNγ	0.680196	0.15599	0.840098	0.0596577	0.182396	1	0.0229829	0
	GM-CSF	0.603992	0.77521	0.621849	0.14916	0.582983	1	0.0735294	0
CD8+	IL17	0.733333	0.906061	1	0.442424	0.548485	0.673737	0.210101	0
	IFNγ + IL17	0.158416	0.039604	0.425743	0.148515	1	0.108911	0.039604	0
	IFNγ	0.648148	0.259259	0.740741	0.314815	1	0.12963	0.0925926	0
	GM-CSF	0.596154	0.961538	1	0.538462	0.75	1	0.0769231	0

## Sheet: Figure 7f
	vehicle					rmHB-EGF
0	0	0	0	0	0	0	0	0	0	0	0
1	0	0	0	0	0	0	0	0	0	0	0
2	0	0	0	0	0	0	0	0	0	0	0
3	0	0	0	0	0	0	0	0	0	0	0
4	0	0	0	0	0	0	0	0	0	0	0
5	0	0	0	0	0	0	0	0	0	0	0
6	0	0	0	0	0	0	0	0	0	0	0
7	0	0	0	0	0	0	0	0	0	0	0
8	0	0	0	0	0	0	0	0	0	0	0
9	0	0	0	0	0	0	0	0	0	0	0
10	0	0	0	0	0	0	0	0	0	0	0
11	0	0	0	0	0	0	0	0	0	0	0
12	0	0.75	0	0	0	0	0	0	0	0	0
13	0	2	0.75	0	1	0	0	1	0	0	1
14	1	3	1	0	2	1.5	0.5	2.25	0	0	1.25
15	1	3	1.75	0	2	2	1	2.5	0	0	1.75
16	1.5	3	2	0.5	2.5	2.25	2.5	2.5	0	0	2.25
17	2	3	2.25	1	3	3	3	2.75	0	0.5	2.25
18	2.75	3	2.5	1.25	3	2	3	2.5	0	1	2
19	3	3	2.5	1.75	3	2.25	3	2.75	0	1	2.25
20	3	3	2.25	2	3	1.75	3	2.25	0.5	1.5	2
21	3	3.25	2	2	2.5	1.75	2.75	2	1	1.5	1.75
22	3	3.25	2	1.75	2.5	1.75	2.75	2	1	1.75	1.75
23	2.5	3	1.75	1.25	2.25	1.25	2.75	1.75	1	1.5	1.5
24	2.5	3	1.75	1	2.25	1	2.75	1.5	1	1.25	1.5
25	2.25	3.25	2	1.5	2.25	1	2.75	1.5	1	1	1.5
26	2	3	2	1.25	2.25	1	2.25	2	1	1	1.5
27	2.25	3	2	1.75	2.25	1	2.25	2.25	1	1	1.5
28	2.25	3	2	1.5	2.25	1	2.25	2.25	1	1.25	1.5
29	2.25	3	1.5	1.5	2.25	1	2.25	2	1	1	1.5
30	2.25	3	1.75	1.5	2.25	0.75	2	2	0.75	1	1.5

## Sheet: Figure 7h
Lesion volume (mm2) Peak
vehicle	rmHB-EGF
0.0161771	0.0220453
0.0439625	0.0448598
0.0263902	0.00328407
0.0189189	0.00529801
0.0346511	0.00809717
0.0425184	0.0029484
0.0467776	0.00533156
0.0177639	0.00568788
Lesion volume (mm2) Recovery
vehicle	rmHB-EGF
0.0161771	0.0220453
0.0439625	0.0448598
0.0263902	0.00328407
0.0189189	0.00529801
0.0346511	0.00809717
0.0425184	0.0029484
0.0467776	0.00533156
0.0177639	0.00568788

## Sheet: Figure 7i
Olig2+ cells (counts/mm2)
vehicle	rmHB-EGF
1260.31	1631.86
1370.95	1545.48
1425.62	2081.98
1379.38	1829.11

## Sheet: Figure 7l
Fluoromyelin mean gray value
vehicle	rmHB-EGF
15.4008	19.2157
17.7354	19.5587
17.9074	27.6952
14.2426	22.7925

## Sheet: Figure 7m
relative gene expression in astrocytes	vehicle						rmHB-EGF
Nos2	1.81205	1.10326	1.53021	1.03308	0.725473	1.22518	0.344613	0.446193	0.817363	0.551295	0.321974
Ccl2	1.13727	0.971807	1.40852	1.38264	0.863592	1.26328	0.181327	0.444317	0.891543	0.328578	0.423744
Lif	0.750933	1.15507	1.0948	0.852213	0.791995	0.866254	1.18566	1.7925	1.77172	1.72266	1.51682
Bdnf	0.836935	0.971842	0.506621	1.93771	0.611446	0.707353	9.75902	2.73317	3.65619	4.01327	2.50523

## Sheet: Figure 7n
Days post immunization	vehicle									rmHB-EGF
0	0	0	0	0	0	0	0	0	0	0	0	0	0	0	0
1	0	0	0	0	0	0	0	0	0	0	0	0	0	0	0
2	0	0	0	0	0	0	0	0	0	0	0	0	0	0	0
3	0	0	0	0	0	0	0	0	0	0	0	0	0	0	0
4	0	0	0	0	0	0	0	0	0	0	0	0	0	0	0
5	0	0	0	0	0	0	0	0	0	0	0	0	0	0	0
6	0	0	0	0	0	0	0	0	0	0	0	0	0	0	0
7	0	0	0	0	0	0	0	0	0	0	0	0	0	0	0
8	0	0	0	0	0	0	0	0	0	0	0	0	0	0	0
9	0	0	0	0	0	0	0	0	0	0	0	0	0	0	0
10	0	0	0	0	0	0	0	0	0	0	0	0	0	0	0
11	0	0	0	0	0	0	0	0	0	0	0	0	1	0.5	0
12	1	0	0	0	1	1.5	0	0	0	0	0	0	2	2.5	1.5
13	2	1.5	1.5	0	2	2	0.5	0	0	1	0	0	2.5	2.75	2.25
14	2.5	2.75	2.5	1.5	2.25	2.25	2	0	0	2.25	0	0	2.75	3	2.5
15	3	3	3	2.25	2	2.75	1.5	0	0	2.25	1	0.5	2.5	3.25	2.5
16	3	3	3	3	2	2.5	1	1.5	1.5	2.25	2.25	1	2.5	3	2.5
17	2.75	2.75	3	3	2	2.5	1	2.5	2.5	2.25	2.25	2.25	2.25	2.5	2.5
18	2.75	2.75	3	3	2	2.25	0.75	2.5	2.5	2.25	2.75	1.5	2.25	2.5	2.5
19	2.75	2.5	2.75	2.5	1.75	2.25	0.5	2.5	2.5	2.25	2.5	1.15	2	2.5	2.25
20	2.5	2.5	2.75	2.25	1.5	2	1	2.75	2.75	2	2.25	1	1	2.5	2
21	2.25	2.5	2.75	2	1.5	1.75	0.75	2.5	2.5	1.75	2	1	0.75	2.5	1.5
22	2	2.25	2.75	1.75	1.25	1.5	0.75	2.25	2.25	1.5	1.5	0.75	0.75	2.5	1.25
23	2	2.25	2.5	1.75	1	1.5	0.75	2.25	2.25	1.5	1.5	0.75	0.75	2.5	1.25
24	1.75	2.25	2.25	1.75	0.75	1.25	0.5	2	2.25	1.5	1.25	0.75	1	2.25	1
25	1.75	2.25	2.25	1.75	0.76	1.25	0.5	2	2.25	1.5	1.25	0.75	1	2.25	0.75
26	2	2.75	2	1.75	0.5	1	0	2	2	1.5	1.25	0.75	1	1.75	1
27	1.75	2.75	2	1.75	0.5	0.75	0	1.75	1.75	1	1.25	0.5	1	1.75	0.75
28	1.5	2.75	1.75	1.25	0.5	1	0	1.5	1.75	0.75	1	0.5	1	1.75	0.5
