# Supplementary material for: The astrocyte-produced growth factor HB-EGF limits autoimmune CNS pathology
Source: Nat Immunol. 2024 Feb 26;25(3):432–47. doi: 10.1038/s41590-024-01756-6 (PMC10907300; doi:10.1038/s41590-024-01756-6)
Supplement: Supplementary file 16 — Statistical source data. [file 41590_2024_1756_MOESM16_ESM.xlsx]

## Sheet: Figure 8b
Bulk NAWM
CpG	Mean.NNC	Mean.MS	DeltaBeta.raw	DeltaBeta.fitted	Beta.P.Value	Beta.adj.P.Val	logFC	t	P.Value
cg18722504	0.876627	0.873629	-0.00299832	-0.00308058	0.53104	0.999932	-0.0439941	-0.646227	0.521483
na	na	na	na	na	na	na	na	na	na
na	na	na	na	na	na	na	na	na	na
cg26306638	0.837396	0.818211	-0.0191847	-0.00998023	0.316391	0.999932	-0.121089	-1.21004	0.232712
na	na	na	na	na	na	na	na	na	na
na	na	na	na	na	na	na	na	na	na
cg00264129	0.760451	0.782496	0.0220449	0.0250565	0.0434852	0.999932	0.214832	2.10764	0.0407842
cg15636295	0.299867	0.319747	0.0198806	0.00965192	0.556887	0.999932	0.0764424	0.688086	0.495004
cg01599709	0.122593	0.129429	0.00683573	0.0109302	0.141378	0.999932	0.120391	1.31353	0.1958
cg05417087	0.0920532	0.0912044	-0.000848713	-0.00174562	0.700039	0.999932	-0.028235	-0.37343	0.710619
cg08245420	0.112615	0.111354	-0.00126029	-0.00228645	0.673387	0.999932	0.0484865	0.596448	0.553927
cg20868410	0.0699453	0.0712193	0.001274	0.0013618	0.70839	0.999932	0.025102	0.337552	0.737303
cg00521255	0.195698	0.215396	0.0196971	0.0235004	0.0164308	0.999932	0.202943	2.45427	0.0181366
NAWM Glia
CpG	Mean.MS	Mean.NNC	DeltaBeta.raw	DeltaBeta.fitted	logFC	AveExpr	t	P.Value
cg18722504	0.920785	0.921324	-0.000538934	-0.000126396	0.00319547	3.55555	0.0396307	0.968597
cg24584094	0.92826	0.928219	4.13849e-05	-0.00517063	-0.12302	3.70433	-1.45461	0.154081
cg06280592	0.925977	0.910294	0.0156836	0.00935562	0.190159	3.47668	2.2589	0.0297785
cg26306638	0.890807	0.87627	0.0145371	0.012291	0.194389	2.93327	1.53944	0.132077
cg05102281	0.936546	0.922379	0.0141666	0.0103065	0.267571	3.72641	1.98195	0.0548359
cg25179317	0.803953	0.806639	-0.00268599	0.00105225	0.0176663	2.06695	0.151566	0.88034
cg00264129	0.799757	0.778915	0.0208416	0.022986	0.221985	1.90525	1.82005	0.0767247
cg15636295	0.265335	0.200145	0.0651901	0.0724273	0.593405	-1.81679	3.55757	0.00103316
cg01599709	0.0490689	0.0461471	0.00292178	0.00293697	0.0986832	-4.35018	0.896682	0.375598
cg05417087	0.0487283	0.0524146	-0.00368627	-0.00821342	-0.257217	-4.23971	-2.44552	0.0192653
cg08245420	0.0560295	0.0484415	0.00758798	0.0112945	0.300491	-4.22879	2.75288	0.00904676
cg20868410	0.0303481	0.0330781	-0.00273002	-0.0036867	-0.175421	-4.9291	-2.40159	0.0213805
cg00521255	0.122899	0.11291	0.00998971	0.0104842	0.131502	-2.94344	1.10835	0.274757
cg12622515	0.856684	0.841183	0.0155006	-0.00606419	-0.0838521	2.50165	-0.678827	0.501408

## Sheet: Figure 8c-d
Methylation status in Hbegf promoter
	CIS			RRMS			Control			SPMS
	Mean	SEM	N	Mean	SEM	N	Mean	SEM	N	Mean	SEM	N
AUC	-32.98	0.907	744	17.55	1.673	19592	5.986	1.301	4464	31.44	0.2906	3360
Temperature	CIS			RRMS
69.5089	0	-2.54313e-06	0	-2.5431e-06	0	0	0	0	0	-2.5431e-06	0	2.5431e-06	-2.5431e-06	-2.5431e-06	2.5431e-06	-2.5431e-06	0	2.5431e-06	-2.5431e-06	-2.54313e-06	5.0863e-06	0	-2.5431e-06	0	2.5431e-06	0	2.5431e-06	0	0	0	0	0	0	0	0	-2.5431e-06	2.5431e-06	2.5431e-06	0	5.0863e-06	0	0	0	0	0	0	0	0	0
69.5464	-0.151433	-0.0625407	-0.082133	0.0429077	-0.0920003	0.00233459	0.0430094	-0.0383453	0.0127029	0.00304159	0.027832	0.0500183	0.0448049	0.00508372	-0.147552	0.0462011	0.0514094	0.00816345	-0.103592	0.0371475	0.0484899	0.0353775	0.0468241	0.0498378	0.0446879	0.0410461	0.0324427	0.0548681	0.0411046	0.0436783	0.0457611	0.0309931	-0.00325012	0.0490773	0.021993	0.0282796	0.011495	-0.0267919	0.0380834	0.0382589	-0.00867716	0.0109634	0.0425491	0.0403442	0.0330276	0.05218	0.0510127	0.0431112	0.0400721
69.584	-0.299319	-0.122251	-0.160161	0.0906372	-0.182442	0.00852712	0.0903244	-0.0715205	0.032313	0.0113322	0.0604935	0.104869	0.0957794	0.0127945	-0.289492	0.0957184	0.107285	0.0218379	-0.204063	0.0777791	0.102651	0.0753911	0.0991135	0.1035	0.0951182	0.0850322	0.068456	0.115082	0.089798	0.0929871	0.09537	0.0671285	-0.00273641	0.100622	0.050237	0.0586446	0.0279261	-0.0501226	0.0816065	0.0817642	-0.0109889	0.0265706	0.0908025	0.0849482	0.0717773	0.108243	0.106199	0.0909958	0.0861053
69.6216	-0.444509	-0.181112	-0.235542	0.141853	-0.273387	0.017367	0.139898	-0.100922	0.0567474	0.0229645	0.0963542	0.16315	0.151479	0.0221736	-0.427444	0.147364	0.165324	0.039093	-0.30293	0.120338	0.160858	0.119397	0.155759	0.159192	0.149849	0.131116	0.107381	0.178424	0.144363	0.146828	0.14771	0.106715	-5.0863e-05	0.152677	0.0839869	0.0896505	0.0476735	-0.0714188	0.129211	0.1294	-0.00808462	0.0445277	0.143186	0.131966	0.114812	0.166089	0.163584	0.142492	0.137047
69.6592	-0.588692	-0.241521	-0.310176	0.194827	-0.367076	0.0269801	0.189415	-0.129313	0.0834071	0.0351079	0.132937	0.22285	0.209681	0.0318095	-0.563815	0.199491	0.222893	0.0572256	-0.402534	0.162913	0.220764	0.166016	0.214979	0.214701	0.206637	0.177818	0.147784	0.242037	0.202347	0.203217	0.201296	0.146955	0.00268809	0.203217	0.121755	0.119685	0.0686493	-0.0926717	0.178764	0.179337	-0.00241597	0.0619125	0.197533	0.179131	0.159915	0.223526	0.220881	0.195892	0.191055
69.6968	-0.733055	-0.304751	-0.38517	0.2484	-0.46446	0.0361786	0.237539	-0.158915	0.110397	0.0458221	0.168424	0.282791	0.268847	0.0410283	-0.700277	0.251289	0.278547	0.0747859	-0.504601	0.204412	0.280624	0.214249	0.275215	0.26887	0.263697	0.224439	0.188624	0.304039	0.26177	0.260574	0.255717	0.185478	0.0042394	0.251287	0.162381	0.148193	0.0894801	-0.115122	0.228803	0.230311	0.00396474	0.0766271	0.252228	0.225004	0.205551	0.2795	0.276843	0.250247	0.246872
69.7343	-0.878403	-0.371162	-0.461088	0.301987	-0.565404	0.0442683	0.283666	-0.19102	0.136414	0.0541153	0.201754	0.342367	0.328021	0.049703	-0.837878	0.302602	0.331924	0.0913976	-0.61026	0.24454	0.339322	0.263303	0.335017	0.32132	0.3197	0.270856	0.229393	0.363632	0.320976	0.31795	0.311127	0.220729	0.00416056	0.296771	0.204862	0.17529	0.10952	-0.139364	0.278473	0.281596	0.00952403	0.0874786	0.306323	0.268738	0.250804	0.333961	0.330958	0.305178	0.303627
69.7719	-1.02533	-0.440707	-0.538419	0.355125	-0.669332	0.050766	0.327741	-0.226463	0.160998	0.059255	0.232552	0.401212	0.386589	0.0577825	-0.977587	0.353401	0.38326	0.106857	-0.720416	0.283358	0.396049	0.312462	0.392512	0.37189	0.373718	0.317078	0.269732	0.420873	0.378504	0.375102	0.367627	0.2522	0.00228882	0.340177	0.248072	0.201243	0.128474	-0.165718	0.327298	0.332644	0.0131175	0.0942129	0.359205	0.310013	0.295008	0.387428	0.382907	0.360502	0.360728
69.8095	-1.1747	-0.513448	-0.617828	0.407242	-0.775736	0.0552979	0.369906	-0.266141	0.184497	0.0607529	0.260801	0.458865	0.44414	0.0651118	-1.1205	0.403564	0.432968	0.120824	-0.836049	0.321175	0.450061	0.36082	0.445994	0.420476	0.424993	0.362813	0.309293	0.476173	0.433169	0.431671	0.424975	0.279948	-0.00156148	0.382243	0.290784	0.226006	0.145991	-0.194547	0.374873	0.382912	0.01371	0.0972315	0.410413	0.348966	0.337476	0.440402	0.432457	0.415827	0.417526
69.8471	-1.32753	-0.589279	-0.699938	0.457781	-0.884211	0.0576477	0.410726	-0.310781	0.20767	0.0589472	0.286906	0.514926	0.500422	0.0716731	-1.26758	0.453097	0.481565	0.132805	-0.957792	0.358556	0.500931	0.40755	0.49467	0.467117	0.473127	0.407504	0.347532	0.530154	0.484459	0.487027	0.482544	0.304148	-0.00752513	0.423836	0.331807	0.249313	0.161517	-0.226191	0.420799	0.431941	0.0103353	0.0971349	0.459569	0.386236	0.377533	0.493215	0.479886	0.470802	0.473386
69.8847	-1.4844	-0.667511	-0.784625	0.506666	-0.994102	0.0583242	0.451551	-0.360303	0.231705	0.0550385	0.311984	0.569547	0.555862	0.0780309	-1.41901	0.502604	0.530057	0.142713	-1.08538	0.396467	0.549126	0.452522	0.539149	0.512568	0.518519	0.451124	0.384171	0.583781	0.533066	0.541133	0.539785	0.325633	-0.0151393	0.465963	0.370516	0.271266	0.174985	-0.260564	0.465256	0.480036	0.0025533	0.0951309	0.506905	0.423012	0.41509	0.546405	0.526207	0.525528	0.528295
69.9223	-1.64464	-0.746346	-0.870588	0.554921	-1.10378	0.0592372	0.494733	-0.413198	0.258446	0.0513306	0.338399	0.624059	0.612213	0.0858231	-1.57344	0.553838	0.580627	0.151705	-1.21704	0.436836	0.59656	0.497083	0.58169	0.558746	0.562981	0.495387	0.420011	0.638908	0.581388	0.59564	0.597201	0.34638	-0.0227661	0.510503	0.407702	0.293055	0.187902	-0.296443	0.509565	0.528786	-0.00873057	0.0932287	0.553975	0.46139	0.451622	0.601191	0.573606	0.581243	0.583674
69.9598	-1.8067	-0.823425	-0.955983	0.604215	-1.21114	0.0631739	0.543159	-0.46697	0.289551	0.0503921	0.369181	0.680372	0.671956	0.0971146	-1.72871	0.609085	0.635935	0.161573	-1.35004	0.482007	0.646121	0.54364	0.625554	0.608243	0.609327	0.543012	0.456716	0.697787	0.632812	0.65303	0.65612	0.369148	-0.0279872	0.559964	0.445246	0.316699	0.202456	-0.331914	0.55587	0.580554	-0.0214767	0.0937169	0.603111	0.503583	0.48969	0.659256	0.624761	0.639801	0.641726
69.9974	-1.96884	-0.896568	-1.039	0.656281	-1.31438	0.0728353	0.599004	-0.51917	0.326022	0.0541153	0.406919	0.740234	0.737485	0.113879	-1.88281	0.670392	0.698306	0.174021	-1.48165	0.533984	0.70062	0.594676	0.673925	0.663467	0.660433	0.596741	0.496368	0.762309	0.690664	0.715619	0.718089	0.396713	-0.0285619	0.616544	0.485237	0.344482	0.220464	-0.365117	0.606578	0.637581	-0.0329768	0.0985997	0.65668	0.551201	0.531985	0.722092	0.682032	0.702939	0.704432
70.035	-2.13023	-0.965174	-1.1193	0.711685	-1.41319	0.0893021	0.662351	-0.568926	0.367437	0.0625432	0.452532	0.804044	0.809675	0.136785	-2.03527	0.738241	0.7684	0.189588	-1.61051	0.593267	0.76136	0.651479	0.728666	0.725316	0.717855	0.657926	0.539981	0.832873	0.756747	0.784136	0.783821	0.430575	-0.0236054	0.680809	0.528653	0.37748	0.242444	-0.395368	0.662852	0.700638	-0.0414607	0.108271	0.71564	0.604164	0.579908	0.789935	0.746173	0.770996	0.772456
70.0726	-2.29234	-1.03169	-1.19924	0.768397	-1.51023	0.110522	0.729851	-0.618212	0.410726	0.073204	0.503644	0.869583	0.886459	0.163795	-2.1884	0.810402	0.843831	0.206467	-1.73806	0.657461	0.826731	0.712476	0.789057	0.79201	0.780197	0.72526	0.585955	0.907168	0.829689	0.856328	0.851776	0.469569	-0.0149994	0.750427	0.57383	0.414141	0.266675	-0.424525	0.723106	0.7677	-0.0479177	0.120389	0.778295	0.659686	0.632123	0.860435	0.815084	0.841606	0.843798
70.1102	-2.45719	-1.09925	-1.28194	0.823914	-1.6089	0.133392	0.797208	-0.669535	0.452265	0.0833588	0.556803	0.934102	0.964811	0.191808	-2.34512	0.883937	0.921239	0.222163	-1.86658	0.723358	0.894252	0.775149	0.85305	0.860835	0.845116	0.796181	0.631955	0.982419	0.906626	0.929141	0.919818	0.511325	-0.00541687	0.822426	0.618347	0.452019	0.290914	-0.45503	0.78494	0.8358	-0.0545324	0.131676	0.842255	0.714656	0.686269	0.930595	0.885788	0.911725	0.915805
70.1478	-2.62577	-1.16969	-1.36923	0.877124	-1.71103	0.155947	0.86158	-0.724256	0.490013	0.0911992	0.609754	0.996351	1.04275	0.21862	-2.50667	0.957184	0.99826	0.235313	-1.99711	0.788864	0.962364	0.837939	0.918594	0.930018	0.911222	0.868431	0.677165	1.05719	0.985334	1.00103	0.986847	0.553594	0.0035731	0.894966	0.660942	0.489571	0.313766	-0.488075	0.847038	0.903046	-0.062795	0.13989	0.906293	0.767464	0.740812	0.998466	0.956355	0.979452	0.986969
70.1853	-2.79795	-1.24352	-1.46169	0.928233	-1.81688	0.177294	0.922053	-0.782789	0.523364	0.0957794	0.661194	1.05651	1.11935	0.242816	-2.6728	1.02973	1.07362	0.24573	-2.1296	0.853218	1.03036	0.90022	0.984141	0.998655	0.978152	0.940496	0.721926	1.13108	1.06437	1.07191	1.05286	0.594808	0.0115407	0.967176	0.701403	0.525859	0.334905	-0.523811	0.909147	0.968681	-0.0732829	0.144239	0.970319	0.817472	0.794955	1.06319	1.02578	1.04412	1.05685
70.2229	-2.97322	-1.32079	-1.55933	0.977938	-1.92614	0.196889	0.978912	-0.845263	0.552279	0.0968577	0.710177	1.11531	1.19413	0.263153	-2.84269	1.1017	1.14661	0.25352	-2.26363	0.916145	1.09779	0.961611	1.04878	1.06612	1.04577	1.01155	0.766983	1.20393	1.14264	1.14209	1.11812	0.633947	0.0184377	1.0386	0.740059	0.559875	0.354576	-0.561918	0.971377	1.03237	-0.0859273	0.145045	1.03454	0.864563	0.84817	1.12451	1.09354	1.10581	1.12546
70.2605	-3.15031	-1.4005	-1.66098	1.02784	-2.0377	0.215083	1.03392	-0.910955	0.577718	0.0955989	0.756805	1.17451	1.26763	0.279335	-3.01456	1.17418	1.21776	0.259878	-2.39807	0.978516	1.16503	1.02269	1.11289	1.13286	1.11476	1.08204	0.813746	1.27663	1.22001	1.21273	1.18386	0.671293	0.0251389	1.1098	0.778117	0.591517	0.37397	-0.601201	1.03486	1.09485	-0.0996551	0.143987	1.10006	0.909815	0.900986	1.18326	1.16006	1.1657	1.19376
70.2981	-3.32707	-1.48056	-1.76433	1.0805	-2.14981	0.233376	1.09005	-0.977994	0.601865	0.0947266	0.802485	1.23691	1.3417	0.292384	-3.18577	1.24923	1.28911	0.267573	-2.53082	1.0424	1.23356	1.0851	1.17819	1.20067	1.18685	1.15366	0.864367	1.35114	1.2976	1.28613	1.25227	0.708603	0.0335083	1.18264	0.817586	0.622231	0.39522	-0.639537	1.10209	1.15795	-0.112422	0.143593	1.16888	0.955437	0.955154	1.24188	1.227	1.22613	1.26403
70.3357	-3.50138	-1.55867	-1.86677	1.13851	-2.26075	0.253721	1.15023	-1.04392	0.627426	0.0978546	0.84935	1.30527	1.41855	0.303968	-3.35365	1.3291	1.36324	0.279785	-2.65965	1.11018	1.30542	1.15094	1.24704	1.27191	1.26392	1.22848	0.921028	1.42978	1.37711	1.36465	1.32575	0.74836	0.0456238	1.25929	0.860552	0.654411	0.420504	-0.674614	1.17589	1.22389	-0.121867	0.146637	1.2431	1.00367	1.01296	1.30344	1.29657	1.28985	1.33885
70.3733	-3.67179	-1.63332	-1.96628	1.20368	-2.36957	0.277423	1.21659	-1.10665	0.656782	0.107857	0.899439	1.38138	1.49983	0.315603	-3.51652	1.4153	1.44205	0.298714	-2.78326	1.18362	1.38219	1.22198	1.32161	1.34848	1.34717	1.30798	0.98495	1.51447	1.46012	1.44966	1.40591	0.792763	0.0630163	1.34138	0.908524	0.690252	0.451037	-0.704923	1.25829	1.2943	-0.126099	0.155462	1.32413	1.05611	1.07615	1.37077	1.37072	1.35901	1.41994
70.4108	-3.83815	-1.7042	-2.06184	1.27659	-2.4763	0.304965	1.29009	-1.16522	0.691449	0.125918	0.953832	1.46557	1.58634	0.328334	-3.67401	1.50818	1.52653	0.324946	-2.90154	1.26338	1.46455	1.299	1.40333	1.43142	1.43675	1.3928	1.05604	1.60647	1.54784	1.54121	1.49324	0.843122	0.0862452	1.42938	0.962074	0.731153	0.486781	-0.730156	1.35001	1.36996	-0.124273	0.171176	1.41233	1.11321	1.14539	1.44557	1.4508	1.43475	1.50793
70.4484	-4.00142	-1.77193	-2.15352	1.35676	-2.58167	0.33591	1.37053	-1.21967	0.731944	0.151807	1.0123	1.55704	1.67799	0.342738	-3.82718	1.6071	1.6167	0.358032	-3.01553	1.34915	1.55232	1.38158	1.49272	1.52094	1.53185	1.48302	1.13304	1.70596	1.64097	1.63831	1.58706	0.89964	0.114906	1.52267	1.02099	0.777451	0.526881	-0.751142	1.45033	1.45083	-0.116982	0.193281	1.50694	1.17458	1.22029	1.528	1.53743	1.51728	1.60236
70.486	-4.1632	-1.8376	-2.24202	1.44314	-2.68656	0.36952	1.45686	-1.27064	0.778315	0.184438	1.07414	1.65441	1.77423	0.359367	-3.97784	1.71089	1.7121	0.396886	-3.12693	1.43995	1.64497	1.46855	1.58961	1.61669	1.63124	1.57852	1.21417	1.81213	1.73974	1.7395	1.68603	0.961685	0.147952	1.62003	1.08453	0.828791	0.570015	-0.769246	1.55771	1.53642	-0.105677	0.220456	1.60664	1.23928	1.29984	1.61708	1.63048	1.6062	1.70223
70.5236	-4.32465	-1.90162	-2.32767	1.53518	-2.7908	0.405556	1.54828	-1.31843	0.830521	0.222855	1.13986	1.75679	1.87507	0.379445	-4.12756	1.81885	1.81278	0.440745	-3.23698	1.5352	1.74258	1.55922	1.6938	1.71861	1.73428	1.67972	1.29836	1.92421	1.84458	1.84397	1.78919	1.02876	0.184784	1.72089	1.15258	0.885262	0.615626	-0.785197	1.67099	1.62667	-0.0914129	0.252111	1.71067	1.30692	1.3835	1.71174	1.72979	1.70139	1.80708
70.5612	-4.48697	-1.96416	-2.41096	1.63249	-2.89381	0.443799	1.64396	-1.36364	0.887764	0.265778	1.21018	1.86349	1.98047	0.404221	-4.27771	1.93036	1.91881	0.488711	-3.3469	1.63438	1.84535	1.65283	1.80476	1.82638	1.84053	1.78664	1.38473	2.04159	1.95551	1.95098	1.8956	1.10008	0.22494	1.8253	1.22515	0.946793	0.66335	-0.799431	1.789	1.72142	-0.0752563	0.287949	1.81844	1.37717	1.47093	1.81062	1.83473	1.80253	1.91637
70.5988	-4.65199	-2.02613	-2.49353	1.73385	-2.99573	0.483223	1.74213	-1.40784	0.94794	0.310982	1.28458	1.9732	2.08952	0.433736	-4.43029	2.04397	2.02923	0.538813	-3.45848	1.73625	1.95253	1.74771	1.92108	1.93857	1.94878	1.8981	1.47192	2.16285	2.07124	2.05866	2.00355	1.17389	0.267077	1.93285	1.3014	1.01221	0.711983	-0.812996	1.90972	1.81937	-0.0591227	0.326884	1.92868	1.44873	1.561	1.91156	1.94375	1.90833	2.02862
70.6363	-4.82167	-2.089	-2.57746	1.83749	-3.09712	0.522296	1.84028	-1.45292	1.00877	0.356267	1.36142	2.0842	2.2007	0.46711	-4.58728	2.15793	2.14255	0.588531	-3.57389	1.83913	2.06261	1.84198	2.04072	2.05314	2.05754	2.01203	1.55808	2.2862	2.18975	2.16489	2.11116	1.24802	0.309413	2.04273	1.38002	1.07962	0.76019	-0.827245	2.03074	1.91875	-0.0455526	0.36716	2.03991	1.51965	1.65217	2.01215	2.05494	2.01696	2.142
70.6739	-4.99765	-2.15404	-2.66448	1.9417	-3.19828	0.559733	1.93635	-1.50048	1.06867	0.400009	1.43878	2.19513	2.31254	0.502986	-4.74996	2.27093	2.25726	0.635574	-3.69478	1.94158	2.17399	1.93433	2.16179	2.16835	2.16573	2.1264	1.64166	2.41014	2.309	2.26847	2.21713	1.32071	0.350299	2.15422	1.45983	1.14712	0.807416	-0.843333	2.15	2.01791	-0.0372849	0.406642	2.15103	1.58835	1.74301	2.11052	2.16682	2.12682	2.2551
70.7115	-5.18083	-2.22187	-2.75557	2.04522	-3.29927	0.594966	2.02947	-1.55179	1.12682	0.441216	1.51523	2.30534	2.42414	0.540042	-4.91869	2.38254	2.37226	0.678477	-3.82177	2.04283	2.28559	2.02445	2.2828	2.2831	2.27306	2.23979	1.72195	2.53371	2.42755	2.36934	2.32091	1.39091	0.388634	2.26691	1.54006	1.21327	0.853849	-0.861888	2.26614	2.11568	-0.0363159	0.443494	2.26158	1.65458	1.83275	2.20587	2.27857	2.23695	2.36731
70.7491	-5.37046	-2.29138	-2.84985	2.14843	-3.3991	0.6291	2.12107	-1.60658	1.18413	0.48024	1.59112	2.41594	2.53622	0.57826	-5.09199	2.49422	2.48797	0.717781	-3.95369	2.1437	2.39779	2.11404	2.40365	2.39784	2.38077	2.35243	1.80028	2.65748	2.54571	2.46952	2.42365	1.45908	0.424939	2.38166	1.62156	1.27811	0.900869	-0.8821	2.37961	2.21248	-0.0421397	0.477509	2.37276	1.7199	1.92237	2.29936	2.39067	2.34784	2.47934
70.7867	-5.56472	-2.36081	-2.94562	2.25255	-3.49665	0.663976	2.21367	-1.66382	1.24225	0.518155	1.66792	2.52889	2.65038	0.618347	-5.26748	2.6083	2.60559	0.755391	-4.08848	2.24591	2.51171	2.20587	2.52538	2.5139	2.4908	2.46592	1.87914	2.78255	2.66523	2.57203	2.52748	1.52664	0.460645	2.49995	1.7057	1.34273	0.950297	-0.902527	2.49208	2.3097	-0.0526861	0.509712	2.48647	1.78603	2.01373	2.39341	2.50436	2.46084	2.59265
70.8242	-5.7621	-2.42922	-3.04175	2.35831	-3.59192	0.700577	2.30945	-1.72287	1.30252	0.555578	1.74669	2.6455	2.76772	0.66055	-5.44347	2.72657	2.72575	0.792961	-4.22465	2.35061	2.62788	2.30249	2.64936	2.63235	2.6045	2.58212	1.96059	2.90941	2.78767	2.67928	2.63393	1.59491	0.496686	2.6226	1.79312	1.40811	1.0033	-0.922457	2.60547	2.40841	-0.0663274	0.541298	2.60402	1.85389	2.10832	2.49024	2.62046	2.57674	2.7082
70.8618	-5.9621	-2.49714	-3.13819	2.46538	-3.6865	0.738472	2.40917	-1.78403	1.36546	0.592308	1.82751	2.76577	2.8883	0.70401	-5.61958	2.84946	2.84796	0.831167	-4.36186	2.45791	2.74584	2.40515	2.77626	2.75318	2.72196	2.70202	2.04537	3.03775	2.9137	2.79205	2.74342	1.6642	0.532895	2.74926	1.88321	1.47478	1.05976	-0.942464	2.72106	2.50871	-0.082812	0.572711	2.72545	1.9236	2.20662	2.5913	2.739	2.69527	2.82597
70.8994	-6.16608	-2.56697	-3.23682	2.57172	-3.78388	0.775218	2.51109	-1.84933	1.42996	0.626338	1.90872	2.88774	3.01039	0.746084	-5.79772	2.97524	2.96996	0.869069	-4.50185	2.56608	2.86339	2.51266	2.90442	2.87447	2.84115	2.82425	2.13204	3.16569	3.04193	2.90868	2.85437	1.7329	0.567347	2.87744	1.9733	1.5418	1.11723	-0.96519	2.83829	2.60895	-0.103851	0.602239	2.84879	1.99379	2.30745	2.69633	2.85835	2.81422	2.94396
70.937	-6.37631	-2.64209	-3.34048	2.67456	-3.88836	0.807437	2.61175	-1.92156	1.4938	0.654828	1.98789	3.00818	3.13139	0.783404	-5.98092	3.1009	3.08869	0.904859	-4.64745	2.67248	2.97766	2.62224	3.03071	2.99336	2.95907	2.94568	2.21797	3.29066	3.16969	3.02609	2.96412	1.79835	0.597293	3.00354	2.05998	1.60727	1.17189	-0.994108	2.95524	2.70648	-0.132228	0.627047	2.97085	2.06199	2.40849	2.80378	2.97594	2.93052	3.05927
70.9746	-6.59505	-2.72571	-3.45214	2.77136	-4.0038	0.831871	2.70729	-2.00327	1.55434	0.675102	2.06269	3.12384	3.24886	0.81297	-6.17239	3.22333	3.20128	0.936676	-4.80175	2.77451	3.08598	2.73059	3.15165	3.10706	3.07274	3.06271	2.30028	3.41037	3.29396	3.14113	3.06988	1.85792	0.62016	3.12391	2.13991	1.66869	1.21942	-1.03242	3.06955	2.7988	-0.17099	0.644254	3.08834	2.12574	2.50718	2.91123	3.08899	3.04138	3.16913
71.0122	-6.82374	-2.82005	-3.57393	2.86071	-4.13281	0.846275	2.7947	-2.09605	1.60944	0.685135	2.13164	3.23249	3.36131	0.833221	-6.37453	3.34021	3.30603	0.963076	-4.96703	2.87075	3.1867	2.83495	3.26462	3.21382	3.18019	3.1727	2.37679	3.52352	3.41268	3.25149	3.16955	1.91002	0.634595	3.23623	2.21095	1.72394	1.25663	-1.08192	3.17933	2.88451	-0.222315	0.652204	3.19894	2.18361	2.60165	3.01626	3.19533	3.14522	3.27185
71.0497	-7.06276	-2.92612	-3.70699	2.94252	-4.27655	0.84995	2.8725	-2.20031	1.65778	0.684242	2.19403	3.33327	3.46832	0.844131	-6.58868	3.45047	3.40251	0.98305	-5.14446	2.96103	3.27938	2.93363	3.36838	3.31301	3.28069	3.27464	2.44633	3.62984	3.52483	3.3564	3.26205	1.95441	0.640556	3.33969	2.27236	1.77176	1.28233	-1.14288	3.28361	2.96351	-0.286967	0.650798	3.30155	2.23532	2.69094	3.11725	3.294	3.24184	3.36713
71.0873	-7.31178	-3.04376	-3.85163	3.01776	-4.43488	0.843564	2.94106	-2.3153	1.69861	0.673332	2.24996	3.42656	3.57036	0.846898	-6.81527	3.55408	3.49158	0.996063	-5.33426	3.04616	3.36473	3.02601	3.4629	3.40489	3.37448	3.36885	2.50861	3.72979	3.6303	3.45613	3.34728	1.99177	0.639008	3.43515	2.32459	1.81178	1.29693	-1.21425	3.38216	3.03655	-0.364731	0.64108	3.39624	2.28118	2.7748	3.21328	3.38504	3.33207	3.45569
71.1249	-7.5702	-3.17209	-4.00755	3.08791	-4.60676	0.828702	3.00178	-2.43953	1.73135	0.654605	2.30034	3.51351	3.6684	0.843155	-7.05383	3.65162	3.57472	1.00203	-5.53605	3.12733	3.44409	3.1123	3.54921	3.49014	3.46245	3.45592	2.56386	3.82427	3.72946	3.55131	3.42578	2.02304	0.631493	3.52452	2.36886	1.84423	1.30148	-1.29423	3.47513	3.10486	-0.454994	0.624303	3.48388	2.32178	2.85341	3.30385	3.46903	3.41725	3.53872
71.1625	-7.83746	-3.30999	-4.17423	3.15421	-4.79084	0.807142	3.05629	-2.57143	1.75532	0.630603	2.34602	3.59541	3.76341	0.834287	-7.30354	3.74382	3.65349	1.001	-5.74922	3.20572	3.51877	3.19309	3.62862	3.56942	3.54555	3.5364	2.61228	3.91444	3.82281	3.64248	3.49822	2.04895	0.619453	3.60996	2.40646	1.86959	1.29705	-1.38099	3.56258	3.16949	-0.557279	0.601443	3.56575	2.35748	2.92699	3.38861	3.54685	3.49861	3.61734
71.2001	-8.11312	-3.45646	-4.35124	3.21732	-4.98556	0.780512	3.10582	-2.70979	1.77008	0.603477	2.38712	3.67349	3.856	0.821187	-7.56337	3.83139	3.72922	0.992963	-5.97307	3.28218	3.58983	3.26897	3.70249	3.64333	3.62451	3.61106	2.65397	4.00141	3.91076	3.73001	3.56517	2.07015	0.603966	3.69325	2.43855	1.88835	1.28458	-1.473	3.64457	3.23133	-0.671051	0.573054	3.64313	2.38832	2.99584	3.46729	3.6197	3.57714	3.69224
71.2377	-8.39655	-3.61048	-4.53792	3.27774	-5.18906	0.750409	3.15131	-2.85354	1.77593	0.574944	2.42371	3.74902	3.94663	0.804324	-7.83202	3.91515	3.80308	0.978218	-6.20656	3.35738	3.65837	3.34083	3.77232	3.71276	3.70017	3.68132	2.68918	4.08627	3.99387	3.81461	3.62748	2.08756	0.585897	3.7757	2.46631	1.90141	1.26509	-1.56894	3.72137	3.29129	-0.795649	0.539459	3.71762	2.41432	3.06053	3.54033	3.68922	3.65385	3.76401
71.2752	-8.68717	-3.77099	-4.73329	3.33582	-5.39942	0.718224	3.19372	-3.00162	1.7744	0.546211	2.45684	3.82323	4.03586	0.784032	-8.10805	3.99623	3.87619	0.957603	-6.44842	3.43188	3.72562	3.40987	3.83967	3.77908	3.77354	3.74921	2.71848	4.17007	4.07312	3.89773	3.68642	2.10277	0.566032	3.85842	2.49107	1.91002	1.23991	-1.66769	3.79361	3.35037	-0.930735	0.501091	3.79105	2.43589	3.12195	3.60918	3.7571	3.72996	3.83342
71.3128	-8.9846	-3.93705	-4.93641	3.39177	-5.61501	0.684977	3.23445	-3.15304	1.76772	0.517914	2.48804	3.8971	4.12425	0.760434	-8.39027	4.07594	3.94955	0.932299	-6.69737	3.50601	3.79274	3.47741	3.90597	3.84363	3.84555	3.81696	2.74273	4.25373	4.14988	3.9809	3.74321	2.11731	0.544917	3.94241	2.51406	1.91555	1.21044	-1.76861	3.86207	3.40944	-1.07632	0.458514	3.86508	2.45408	3.18113	3.67578	3.8248	3.8065	3.90114
71.3504	-9.28917	-4.10847	-5.14704	3.44527	-5.83524	0.650772	3.27441	-3.30749	1.75772	0.489805	2.5183	3.97088	4.21192	0.733075	-8.67838	4.15508	4.0234	0.903025	-6.95271	3.57944	3.86025	3.54428	3.97199	3.90671	3.91646	3.88614	2.76257	4.33759	4.22521	4.06473	3.7983	2.13153	0.522352	4.02795	2.5358	1.91886	1.17755	-1.87196	3.92719	3.46866	-1.23295	0.412219	3.94047	2.46981	3.23874	3.74169	3.89325	3.8838	3.96712
71.388	-9.60139	-4.2856	-5.36524	3.49589	-6.0602	0.615128	3.31383	-3.46504	1.74536	0.461065	2.54811	4.0444	4.29884	0.701157	-8.97247	4.23415	4.09764	0.870344	-7.21406	3.65158	3.92835	3.61103	4.03829	3.96816	3.98612	3.95777	2.77856	4.42174	4.29973	4.14926	3.85169	2.14497	0.49779	4.11515	2.55643	1.92045	1.14175	-1.97854	3.98951	3.52785	-1.40162	0.362816	4.01736	2.48357	3.29527	3.80804	3.96306	3.9617	4.03108
71.4256	-9.92113	-4.4684	-5.59047	3.5438	-6.28968	0.577744	3.35303	-3.62533	1.73154	0.431084	2.57819	4.11794	4.38571	0.664469	-9.27213	4.31406	4.17251	0.835261	-7.48067	3.72248	3.99769	3.67863	4.10604	4.02865	4.05491	4.03288	2.79186	4.50678	4.37431	4.23494	3.90377	2.15762	0.4711	4.20449	2.57649	1.92125	1.10378	-2.08894	4.05061	3.58743	-1.5835	0.311646	4.09624	2.49638	3.35182	3.87638	4.03517	4.04049	4.09334
71.4632	-10.2482	-4.65685	-5.82191	3.58954	-6.52355	0.538322	3.39222	-3.78779	1.717	0.399277	2.60893	4.1917	4.47347	0.623123	-9.57684	4.39567	4.24835	0.79878	-7.75171	3.79243	4.06906	3.748	4.17647	4.08934	4.12334	4.11188	2.80361	4.59312	4.44998	4.32222	3.95511	2.16962	0.44221	4.29632	2.59655	1.9221	1.06422	-2.20368	4.11236	3.64778	-1.7801	0.259872	4.17752	2.50952	3.40949	3.94813	4.11012	4.12041	4.15448
71.5007	-10.5829	-4.85137	-6.05909	3.63335	-6.76231	0.496091	3.43107	-3.95255	1.70183	0.364657	2.63965	4.26539	4.56255	0.576991	-9.88655	4.47916	4.32508	0.761047	-8.02709	3.86162	4.14267	3.81917	4.24985	4.15103	4.19157	4.19383	2.81446	4.68023	4.52716	4.41086	4.00585	2.18028	0.410467	4.39017	2.61666	1.92291	1.02302	-2.32346	4.17586	3.7088	-1.99324	0.207255	4.26091	2.52373	3.46872	4.02383	4.18734	4.20102	4.21476
71.5383	-10.9256	-5.05285	-6.30213	3.67507	-7.007	0.449885	3.46861	-4.12053	1.6854	0.325808	2.66888	4.33813	4.65277	0.525889	-10.2018	4.56404	4.40233	0.721357	-8.3075	3.9299	4.21811	3.89151	4.32565	4.21397	4.25928	4.27678	2.82436	4.76671	4.60553	4.50005	4.05569	2.18842	0.374774	4.48503	2.63613	1.92277	0.979553	-2.4493	4.24128	3.76983	-2.22504	0.152341	4.34531	2.53843	3.52912	4.10284	4.26521	4.28123	4.27396
71.5759	-11.2769	-5.26219	-6.55144	3.71444	-7.25879	0.398519	3.50383	-4.29305	1.66684	0.281596	2.69506	4.40906	4.74383	0.469894	-10.5233	4.64966	4.47978	0.678614	-8.59398	3.99715	4.29465	3.96441	4.40338	4.27793	4.32616	4.35857	2.83297	4.85093	4.68465	4.58923	4.10399	2.19312	0.333984	4.57981	2.65388	1.92048	0.93335	-2.58193	4.30828	3.83013	-2.47781	0.0932948	4.42942	2.5524	3.58994	4.18328	4.34185	4.35996	4.33179
71.6135	-11.637	-5.48027	-6.80756	3.75119	-7.51878	0.340881	3.53584	-4.47169	1.64517	0.231092	2.71674	4.47756	4.83517	0.409139	-10.8518	4.73521	4.55702	0.631559	-8.88755	4.06316	4.3712	4.0373	4.48241	4.34242	4.39178	4.43751	2.83974	4.93178	4.76406	4.67789	4.14985	2.19362	0.286954	4.67331	2.6684	1.91489	0.884122	-2.72202	4.37604	3.88902	-2.7538	0.0283839	4.51183	2.56438	3.65	4.26262	4.41547	4.43623	4.38788
71.6511	-12.0063	-5.70771	-7.07123	3.78506	-7.78787	0.276146	3.56408	-4.65797	1.61928	0.173597	2.73268	4.54321	4.92623	0.343503	-11.1877	4.81985	4.63337	0.578977	-9.18906	4.1276	4.4466	4.10966	4.56153	4.40697	4.45569	4.51281	2.84408	5.00864	4.84334	4.76546	4.19226	2.18904	0.232699	4.76425	2.67818	1.90496	0.83167	-2.87003	4.44341	3.94587	-3.05481	-0.0435969	4.59134	2.57319	3.70801	4.33869	4.48494	4.50907	4.4418
71.6887	-12.3848	-5.94509	-7.34348	3.81556	-8.06683	0.203626	3.5884	-4.85296	1.58795	0.108869	2.74192	4.60566	5.01633	0.272418	-11.5313	4.90262	4.70791	0.519709	-9.49945	4.18995	4.51966	4.18071	4.63899	4.47091	4.51724	4.58447	2.84525	5.08106	4.92182	4.85095	4.23016	2.17837	0.170344	4.85145	2.68164	1.88976	0.775444	-3.02648	4.50903	3.99991	-3.38237	-0.123619	4.66686	2.57763	3.76248	4.40951	4.54946	4.57751	4.49297
71.7262	-12.7731	-6.19331	-7.62589	3.84162	-8.3567	0.122281	3.60829	-5.0577	1.54965	0.0365321	2.74371	4.66414	5.10449	0.194486	-11.8832	4.98209	4.7792	0.452502	-9.82002	4.249	4.58878	4.24915	4.71245	4.53283	4.57537	4.65209	2.84195	5.1484	4.99813	4.93234	4.26222	2.16019	0.0988083	4.93331	2.67697	1.86788	0.713923	-3.19243	4.57123	4.04995	-3.73838	-0.213071	4.73709	2.57622	3.81166	4.47264	4.60778	4.6403	4.54024
71.7638	-13.1715	-6.45281	-7.91977	3.86225	-8.65801	0.0314	3.62297	-5.27286	1.50329	-0.0438029	2.73789	4.71832	5.18996	0.108508	-12.243	5.0571	4.84616	0.376638	-10.1518	4.30355	4.65254	4.31378	4.77998	4.59144	4.62926	4.71551	2.83303	5.21039	5.07073	5.0076	4.28745	2.13363	0.0174255	5.00873	2.66275	1.83821	0.645457	-3.36873	4.62885	4.09502	-4.1243	-0.31293	4.8012	2.568	3.85437	4.52631	4.65908	4.69665	4.58273
71.8014	-13.5786	-6.72265	-8.22496	3.87778	-8.96969	-0.0683899	3.63257	-5.49783	1.44919	-0.13192	2.72563	4.76914	5.27324	0.0147247	-12.6093	5.12788	4.90919	0.292768	-10.4944	4.35364	4.71096	4.37468	4.84115	4.64687	4.67944	4.77581	2.81847	5.26816	5.13931	5.07645	4.30617	2.09937	-0.0728506	5.07808	2.63914	1.801	0.569667	-3.55499	4.68219	4.13548	-4.53962	-0.422424	4.85997	2.5537	3.89111	4.57116	4.70454	4.74734	4.62092
71.839	-13.9921	-7.00055	-8.53989	3.88997	-9.28923	-0.175069	3.6384	-5.73062	1.38909	-0.226685	2.70935	4.81877	5.356	-0.0852076	-12.979	5.19609	4.9702	0.202751	-10.846	4.40071	4.76564	4.43321	4.89723	4.70096	4.7279	4.8353	2.79951	5.32401	5.20492	5.14079	4.32007	2.05981	-0.169497	5.14346	2.60794	1.75792	0.487633	-3.74952	4.73287	4.17304	-4.98227	-0.539218	4.91555	2.53568	3.92392	4.61017	4.74708	4.79463	4.65673
71.8766	-14.4086	-7.28346	-8.86174	3.90173	-9.61309	-0.285515	3.64281	-5.96811	1.3257	-0.325673	2.69229	4.87016	5.44084	-0.18856	-13.3489	5.26451	5.0323	0.109342	-11.2036	4.44731	4.81953	4.4919	4.95111	4.7565	4.77766	4.8972	2.77854	5.38122	5.27	5.20403	4.33178	2.01859	-0.26884	5.20823	2.57239	1.71173	0.401881	-3.94956	4.78347	4.21044	-5.4493	-0.660146	4.97121	2.51759	3.95583	4.64789	4.79036	4.84186	4.69333
71.9142	-14.8246	-7.56824	-9.18709	3.91629	-9.93775	-0.396255	3.64889	-6.20647	1.26219	-0.425814	2.67761	4.92641	5.53057	-0.292236	-13.7157	5.33613	5.09887	0.0153274	-11.5639	4.4963	4.87599	4.55357	5.00633	4.81626	4.83195	4.96485	2.75825	5.44326	5.33769	5.26995	4.34388	1.97945	-0.367139	5.27603	2.53623	1.66551	0.315417	-4.15231	4.83674	4.25039	-5.93797	-0.782066	5.03033	2.50335	3.98995	4.68919	4.83798	4.89254	4.73412
71.9517	-15.2379	-7.85304	-9.51353	3.93582	-10.2609	-0.504977	3.65898	-6.44291	1.2005	-0.524968	2.66726	4.98934	5.62694	-0.394068	-14.0783	5.41285	5.1722	-0.0777384	-11.9249	4.5496	4.9374	4.62017	5.06563	4.88136	4.89271	5.04019	2.74019	5.51226	5.41027	5.34086	4.35771	1.94436	-0.46211	5.34916	2.50223	1.62122	0.230082	-4.35611	4.89438	4.29452	-6.44711	-0.902924	5.09495	2.49563	4.02845	4.73774	4.89222	4.94874	4.78123
71.9893	-15.6473	-8.13738	-9.83964	3.96124	-10.5816	-0.610753	3.6741	-6.67631	1.14099	-0.622396	2.66203	5.05944	5.73059	-0.493065	-14.4367	5.49522	5.25332	-0.169706	-12.2851	4.60808	5.00501	4.69245	5.13066	4.95149	4.96048	5.12374	2.7248	5.58866	5.48877	5.41764	4.37339	1.91374	-0.553146	5.4285	2.47182	1.57974	0.146416	-4.56053	4.95706	4.34323	-6.97696	-1.02198	5.16579	2.49557	4.0724	4.79558	4.95388	5.01105	4.83542
72.0269	-16.0518	-8.42113	-10.1642	3.99313	-10.8993	-0.713053	3.69475	-6.90637	1.08366	-0.718124	2.66269	5.1369	5.84189	-0.588542	-14.7913	5.58348	5.34293	-0.26077	-12.6437	4.67244	5.07977	4.771	5.2029	5.02662	5.03532	5.21537	2.71245	5.67228	5.57402	5.50086	4.39085	1.88792	-0.6402	5.51441	2.44597	1.54186	0.0645396	-4.76546	5.02548	4.39666	-7.52826	-1.13898	5.24344	2.50347	4.12254	4.86384	5.02294	5.07963	4.89688
72.0645	-16.4512	-8.70469	-10.4867	4.03146	-11.214	-0.81203	3.72096	-7.13361	1.02834	-0.812889	2.66944	5.22131	5.96064	-0.680321	-15.1431	5.6773	5.44108	-0.351593	-13.0001	4.74296	5.16187	4.85586	5.28311	5.10667	5.11661	5.31412	2.70304	5.76222	5.6666	5.5907	4.40965	1.86682	-0.724065	5.60649	2.4249	1.50796	-0.0159505	-4.97128	5.09992	4.45442	-8.10217	-1.25457	5.32795	2.51887	4.1788	4.94236	5.09844	5.15389	4.9651
72.1021	-16.8457	-8.98917	-10.8076	4.07525	-11.5264	-0.90875	3.75197	-7.35948	0.974406	-0.907987	2.68123	5.31138	6.08582	-0.769193	-15.4933	5.77561	5.54677	-0.443441	-13.3543	4.81939	5.25062	4.94638	5.37113	5.19095	5.2031	5.41832	2.69577	5.8569	5.76649	5.6867	4.42863	1.84905	-0.806419	5.70357	2.40765	1.47755	-0.0958684	-5.17904	5.17975	4.5154	-8.70032	-1.37066	5.41838	2.54029	4.24016	5.02955	5.17862	5.23241	5.03858
72.1396	-17.2359	-9.27601	-11.128	4.12284	-11.8374	-1.00504	3.78624	-7.58593	0.921021	-1.00476	2.69635	5.40549	6.21598	-0.856616	-15.8431	5.87707	5.6584	-0.53774	-13.7071	4.90115	5.34476	5.0415	5.46599	5.27856	5.29326	5.52604	2.68938	5.95468	5.87305	5.78811	4.44624	1.83253	-0.889353	5.80446	2.39261	1.44953	-0.176125	-5.39013	5.26372	4.57832	-9.32444	-1.48961	5.51321	2.56583	4.30509	5.12282	5.26161	5.31345	5.11537
72.1772	-17.6222	-9.56637	-11.4492	4.17255	-12.1481	-1.10265	3.82207	-7.81459	0.867549	-1.10392	2.71329	5.50229	6.35001	-0.944237	-16.1929	5.98069	5.77418	-0.63545	-14.0591	4.9877	5.44317	5.14049	5.5667	5.36914	5.38574	5.63571	2.68289	6.05457	5.98545	5.8943	4.46107	1.81539	-0.974592	5.9086	2.37811	1.42268	-0.2572	-5.60564	5.35063	4.64218	-9.97612	-1.61321	5.61113	2.59388	4.3724	5.21943	5.34642	5.39579	5.19376
72.2148	-18.0041	-9.86037	-11.7716	4.22338	-12.4588	-1.20264	3.85824	-8.04601	0.814003	-1.20518	2.73139	5.60135	6.48764	-1.03331	-16.5418	6.08636	5.89278	-0.73656	-14.4102	5.07908	5.54529	5.24319	5.67254	5.46327	5.48002	5.74678	2.67624	6.15702	6.10325	6.0051	4.47241	1.79657	-1.06293	6.01649	2.36321	1.39621	-0.338796	-5.82587	5.44008	4.70681	-10.6559	-1.74194	5.71159	2.62375	4.44178	5.3175	5.43327	5.47918	5.27288
72.2524	-18.3806	-10.1569	-12.095	4.27548	-12.769	-1.30495	3.89452	-8.27943	0.761274	-1.30732	2.75091	5.70337	6.62967	-1.12414	-16.8876	6.19512	6.01369	-0.839887	-14.7595	5.17619	5.65141	5.35011	5.78327	5.56268	5.57663	5.8602	2.67048	6.26367	6.22658	6.12107	4.48062	1.77598	-1.15393	6.12951	2.34797	1.36996	-0.419942	-6.05009	5.53263	4.77299	-11.3631	-1.87508	5.81518	2.65573	4.51403	5.41664	5.52346	5.56431	5.35283
72.29	-18.7502	-10.454	-12.4183	4.32962	-13.078	-1.40894	3.93168	-8.51318	0.710559	-1.40897	2.77256	5.8096	6.77747	-1.21624	-17.2275	6.30857	6.13696	-0.943654	-15.1058	5.28036	5.76227	5.46195	5.89904	5.66932	5.67676	5.97772	2.66697	6.3763	6.35584	6.24291	4.48674	1.75416	-1.24642	6.2494	2.33301	1.34412	-0.499423	-6.27702	5.62952	4.8419	-12.096	-2.01125	5.92312	2.69042	4.59052	5.51757	5.61877	5.6523	5.43435
72.3276	-19.1117	-10.75	-12.7405	4.38647	-13.385	-1.51417	3.97072	-8.74546	0.662333	-1.50927	2.7968	5.92105	6.93213	-1.30885	-17.5591	6.42812	6.26264	-1.04638	-15.4479	5.3926	5.8783	5.5791	6.02006	5.78414	5.78135	6.1007	2.66644	6.49594	6.49103	6.37099	4.49151	1.73181	-1.33935	6.37739	2.31866	1.31865	-0.576607	-6.50571	5.73183	4.91432	-12.8534	-2.14937	6.0363	2.72795	4.67235	5.62095	5.72064	5.7438	5.51799
72.3651	-19.4644	-11.0434	-13.0605	4.44653	-13.6897	-1.62035	4.01242	-8.97471	0.615835	-1.60774	2.82344	6.0383	7.09425	-1.40122	-17.8809	6.55474	6.39075	-1.14713	-15.7853	5.51331	5.99944	5.70161	6.14634	5.90714	5.89103	6.22983	2.66879	6.62296	6.63161	6.50536	4.49505	1.70954	-1.43199	6.51401	2.305	1.29336	-0.65153	-6.73557	5.84016	4.99052	-13.6347	-2.28883	6.15515	2.76788	4.76011	5.72728	5.82984	5.8391	5.60405
72.4027	-19.8078	-11.3329	-13.3773	4.51018	-13.9916	-1.72721	4.05736	-9.19971	0.569425	-1.70411	2.85179	6.16154	7.26415	-1.49263	-18.1919	6.68905	6.52159	-1.24548	-16.1173	5.64255	6.12541	5.82926	6.27752	6.03812	6.00628	6.36537	2.67344	6.75726	6.77687	6.64609	4.49684	1.68779	-1.52386	6.65916	2.29179	1.26801	-0.724622	-6.9663	5.95449	5.07043	-14.4395	-2.42934	6.27973	2.80964	4.85382	5.83705	5.94635	5.93811	5.69268
72.4403	-20.1414	-11.6176	-13.6895	4.57794	-14.2898	-1.83426	4.10588	-9.41945	0.52153	-1.79805	2.88109	6.29082	7.44205	-1.58247	-18.492	6.83142	6.65584	-1.34138	-16.4432	5.78022	6.25602	5.96183	6.41307	6.17682	6.12741	6.50746	2.67973	6.89843	6.92612	6.79323	4.49596	1.66681	-1.6147	6.81236	2.27883	1.24236	-0.796356	-7.19764	6.07442	5.15384	-15.2676	-2.57085	6.40991	2.85297	4.95319	5.95064	6.06964	6.04075	5.78397
72.4779	-20.4641	-11.8962	-13.9955	4.65078	-14.5827	-1.94056	4.15853	-9.63276	0.471443	-1.88879	2.91152	6.42646	7.62847	-1.67009	-18.7806	6.98231	6.79471	-1.43476	-16.7613	5.92638	6.39159	6.09957	6.55312	6.32289	6.25494	6.65659	2.68738	7.0463	7.07935	6.94706	4.49167	1.64699	-1.7042	6.97309	2.26635	1.21638	-0.866664	-7.42885	6.19983	5.24067	-16.1186	-2.71308	6.54575	2.89832	5.05805	6.06835	6.19927	6.14723	5.87836
72.5155	-20.774	-12.1675	-14.2934	4.72991	-14.8684	-2.04487	4.21603	-9.83823	0.419286	-1.97566	2.94406	6.56903	7.8242	-1.75467	-19.0575	7.14216	6.93965	-1.52551	-17.0699	6.08119	6.53272	6.24312	6.69847	6.47586	6.3893	6.81354	2.69663	7.20097	7.23709	7.10779	4.48353	1.62886	-1.79203	7.14075	2.25492	1.19028	-0.935163	-7.65881	6.33091	5.3311	-16.9921	-2.85552	6.68754	2.94638	5.16839	6.19041	6.33509	6.25803	5.97641
72.5531	-21.0693	-12.4305	-14.5817	4.81609	-15.1452	-2.1462	4.27885	-10.0348	0.36558	-2.05867	2.97968	6.719	8.02993	-1.83558	-19.322	7.31107	7.09193	-1.61373	-17.3671	6.24452	6.67983	6.39316	6.84988	6.635	6.53046	6.9789	2.70779	7.36248	7.40008	7.27536	4.47113	1.6127	-1.87811	7.31457	2.24488	1.16439	-1.00175	-7.88648	6.46789	5.42511	-17.8881	-2.99744	6.8354	2.99767	5.28398	6.31701	6.47654	6.37355	6.07837
72.5906	-21.3481	-12.6838	-14.8587	4.90994	-15.4113	-2.24343	4.34765	-10.2218	0.311755	-2.13778	3.01956	6.87711	8.24651	-1.91204	-19.5732	7.48919	7.25314	-1.69917	-17.6508	6.41642	6.83365	6.55067	7.00846	6.80033	6.67856	7.15338	2.72176	7.53103	7.56953	7.45009	4.45451	1.59918	-1.9619	7.4944	2.2369	1.13969	-1.06609	-8.11042	6.61143	5.52331	-18.8055	-3.13741	6.98979	3.05324	5.40491	6.44876	6.62335	6.49449	6.18478
72.6282	-21.6074	-12.9254	-15.122	5.01245	-15.6639	-2.3349	4.42362	-10.3982	0.260409	-2.21227	3.06548	7.04477	8.47525	-1.98279	-19.8089	7.67734	7.4254	-1.78073	-17.9185	6.59757	6.99549	6.71717	7.17566	6.97321	6.83447	7.33823	2.74016	7.70747	7.74738	7.63322	4.43441	1.58991	-2.042	7.68117	2.23236	1.11812	-1.12718	-8.32844	6.763	5.62715	-19.7413	-3.27325	7.15201	3.11488	5.5318	6.58684	6.77627	6.62224	6.29679
72.6658	-21.8443	-13.1526	-15.369	5.12496	-15.8999	-2.41834	4.50841	-10.5622	0.214793	-2.28093	3.11966	7.22388	8.71781	-2.04605	-20.0261	7.87679	7.61102	-1.85653	-18.1669	6.78925	7.1673	6.8944	7.35316	7.15594	6.99962	7.53491	2.765	7.89316	7.93593	7.82688	4.41168	1.587	-2.11615	7.87657	2.23312	1.10214	-1.18346	-8.5379	6.92455	5.7386	-20.6904	-3.4026	7.32394	3.18459	5.66566	6.7327	6.93699	6.75849	6.41604
72.7034	-22.0552	-13.3624	-15.5966	5.24905	-16.1157	-2.49124	4.60385	-10.7111	0.178307	-2.34202	3.18452	7.41656	8.97616	-2.0997	-20.2211	8.08903	7.81222	-1.92383	-18.3928	6.99305	7.35132	7.08391	7.54263	7.35089	7.17582	7.7448	2.79835	8.08978	8.1375	8.03366	4.38715	1.59252	-2.18163	8.08297	2.24127	1.0943	-1.23288	-8.73589	7.09818	5.85987	-21.6469	-3.52306	7.50779	3.26433	5.80777	6.88817	7.10756	6.90495	6.54446
72.741	-22.2365	-13.5515	-15.8015	5.3864	-16.3077	-2.55106	4.71185	-10.8416	0.154264	-2.39317	3.26251	7.62491	9.25228	-2.14129	-20.3896	8.31562	8.03082	-1.97922	-18.5927	7.21071	7.55004	7.28702	7.74565	7.56013	7.36501	7.96911	2.84224	8.29898	8.35431	8.25625	4.36169	1.60833	-2.23542	8.30326	2.25906	1.09712	-1.27294	-8.91942	7.28593	5.99327	-22.6034	-3.63226	7.70569	3.35597	5.95968	7.0551	7.2902	7.06317	6.6841
72.7786	-22.3846	-13.7166	-15.9804	5.53848	-16.4726	-2.59564	4.83411	-10.9504	0.145439	-2.43182	3.35575	7.85072	9.54798	-2.16847	-20.5275	8.5579	8.26808	-2.01922	-18.7635	7.44364	7.76565	7.50478	7.96357	7.78564	7.56897	8.20893	2.89838	8.5221	8.58807	8.49676	4.33613	1.63622	-2.2747	8.54009	2.28852	1.11276	-1.30103	-9.08579	7.4896	6.14084	-23.5519	-3.728	7.91951	3.46105	6.123	7.23507	7.48681	7.23439	6.83693
72.8161	-22.4966	-13.8547	-16.1303	5.7065	-16.6074	-2.62318	4.97216	-11.0347	0.153765	-2.45564	3.46576	8.09523	9.86465	-2.17905	-20.6316	8.81689	8.52449	-2.04078	-18.9023	7.69266	7.99961	7.73775	8.19724	8.02886	7.78892	8.46515	2.96783	8.76024	8.83996	8.7563	4.31105	1.67762	-2.29728	8.79498	2.3312	1.14287	-1.31485	-9.23277	7.7103	6.30386	-24.4839	-3.80856	8.15048	3.58052	6.29906	7.42897	7.6987	7.41919	7.00437
72.8537	-22.5701	-13.9636	-16.2491	5.89108	-16.7096	-2.63233	5.12711	-11.0921	0.179965	-2.46311	3.59347	8.35886	10.203	-2.17107	-20.6995	9.09298	8.79966	-2.04189	-19.0068	7.9579	8.25237	7.98594	8.44682	8.2901	8.02524	8.73796	3.05072	9.01412	9.11031	9.0347	4.28659	1.73328	-2.30178	9.0679	2.3879	1.18838	-1.31296	-9.35893	7.94806	6.48256	-25.3911	-3.87328	8.39907	3.71466	6.48843	7.63696	7.9261	7.6171	7.18684
72.8913	-22.6033	-14.0413	-16.3348	6.09226	-16.7775	-2.62245	5.29962	-11.1212	0.223663	-2.45328	3.73924	8.64134	10.5629	-2.143	-20.7297	9.38614	9.0926	-2.0215	-19.0752	8.23891	8.52354	8.2489	8.71191	8.56849	8.2775	9.02669	3.1464	9.28358	9.39861	9.33061	4.26238	1.80335	-2.28761	9.35763	2.45856	1.24962	-1.2947	-9.46344	8.20193	6.67619	-26.265	-3.92223	8.66497	3.86317	6.69094	7.85842	8.16826	7.82676	7.38378
72.9289	-22.5946	-14.0865	-16.3858	6.3098	-16.8091	-2.59308	5.49028	-11.121	0.284078	-2.4251	3.90296	8.94208	10.9441	-2.09358	-20.7208	9.69626	9.40208	-1.97896	-19.106	8.535	8.81214	8.52621	8.99215	8.8624	8.54489	9.33015	3.25411	9.56805	9.70378	9.64237	4.23783	1.88804	-2.25452	9.66256	2.54295	1.32673	-1.25962	-9.54569	8.47076	6.88348	-27.0979	-3.95528	8.94739	4.02562	6.90591	8.09232	8.42386	8.04656	7.59416
72.9665	-22.5423	-14.0978	-16.4005	6.5435	-16.8027	-2.54373	5.69945	-11.0902	0.360522	-2.37731	4.08425	9.26052	11.3462	-2.02192	-20.6718	10.0233	9.72696	-1.91388	-19.0976	8.84556	9.11697	8.81753	9.28723	9.16993	8.82655	9.64702	3.37337	9.86697	10.0244	9.96849	4.21216	1.98773	-2.20248	9.98126	2.64083	1.41992	-1.20705	-9.60501	8.75336	7.10308	-27.8819	-3.97184	9.2453	4.20155	7.13237	8.33742	8.69129	8.27508	7.81669
73.0041	-22.4444	-14.0735	-16.3772	6.79348	-16.7566	-2.47358	5.92737	-11.0276	0.452895	-2.30847	4.28284	9.59627	11.7688	-1.92731	-20.5814	10.3673	10.0666	-1.8262	-19.0482	9.17029	9.43679	9.12258	9.59674	9.48966	9.12174	9.9764	3.50433	10.1801	10.3594	10.3079	4.18482	2.10295	-2.13145	10.3126	2.75221	1.52941	-1.136	-9.64043	9.04864	7.33374	-28.6094	-3.97079	9.55779	4.39071	7.36935	8.59273	8.96869	8.51129	8.04999
73.0416	-22.2986	-14.012	-16.3142	7.05986	-16.6689	-2.38188	6.17378	-10.9315	0.561771	-2.21754	4.49869	9.94891	12.2115	-1.8093	-20.4483	10.7282	10.4208	-1.7162	-18.9562	9.50888	9.77017	9.441	9.92011	9.82048	9.42974	10.3176	3.64737	10.5073	10.7076	10.6595	4.15536	2.23416	-2.04159	10.6553	2.87714	1.65543	-1.04545	-9.65085	9.35544	7.57429	-29.2731	-3.95069	9.88394	4.59277	7.6159	8.85739	9.25432	8.75447	8.29255
73.0792	-22.1033	-13.9121	-16.2108	7.34222	-16.5388	-2.26847	6.43753	-10.8015	0.687809	-2.10432	4.73154	10.3175	12.6728	-1.66825	-20.2715	11.1056	10.7887	-1.58466	-18.8206	9.86039	10.1151	9.77162	10.2563	10.1607	9.749	10.6691	3.80246	10.8479	11.0677	11.0222	4.12302	2.38103	-1.93357	11.0071	3.01512	1.79768	-0.935336	-9.63556	9.672	7.82315	-29.8673	-3.91014	10.2223	4.8068	7.87062	9.1303	9.5465	9.00346	8.54225
73.1168	-21.8571	-13.7729	-16.0665	7.63966	-16.3662	-2.13369	6.71699	-10.6371	0.831519	-1.96894	4.98096	10.7004	13.1512	-1.50487	-20.0506	11.498	11.1693	-1.43241	-18.6409	10.2234	10.4691	10.1129	10.604	10.5082	10.0775	11.0291	3.96942	11.2005	11.4381	11.3945	4.08691	2.54288	-1.80818	11.3658	3.1654	1.95578	-0.80633	-9.59394	9.9964	8.07867	-30.3873	-3.84768	10.5711	5.03129	8.13195	9.41036	9.84384	9.25705	8.79682
73.1544	-21.5586	-13.5927	-15.88	7.9518	-16.1506	-1.97726	7.01137	-10.4375	0.993968	-1.81057	5.24675	11.0969	13.6452	-1.31911	-19.7841	11.905	11.5623	-1.2592	-18.4158	10.5971	10.8308	10.4637	10.9619	10.8616	10.4137	11.3966	4.14894	11.5644	11.8176	11.7757	4.04697	2.71983	-1.66517	11.7303	3.3279	2.13011	-0.658543	-9.52457	10.3274	8.34023	-30.8286	-3.76136	10.9292	5.26531	8.39895	9.69733	10.1455	9.51484	9.05505
73.192	-21.2062	-13.3698	-15.6497	8.27853	-15.8914	-1.79845	7.32057	-10.2014	1.1764	-1.62777	5.5285	11.5063	14.1538	-1.11037	-19.4705	12.3258	11.9674	-1.06403	-18.144	10.9807	11.1988	10.8227	11.3284	11.2198	10.7567	11.7709	4.34194	11.9388	12.2052	12.1654	4.00347	2.91249	-1.50361	12.1002	3.50287	2.32132	-0.491735	-9.42556	10.6643	8.60788	-31.1867	-3.64956	11.296	5.50848	8.67103	9.9911	10.4506	9.77683	9.31638
73.2296	-20.8001	-13.1042	-15.3751	8.61827	-15.5892	-1.59773	7.64348	-9.92897	1.3785	-1.42046	5.8245	11.9264	14.6742	-0.879328	-19.1096	12.7579	12.3833	-0.846925	-17.8255	11.3718	11.5708	11.1869	11.7	11.5805	11.1041	12.1495	4.54775	12.3212	12.5982	12.5614	3.95528	3.1201	-1.32359	12.4738	3.68921	2.52834	-0.307124	-9.29636	11.0048	8.8804	-31.4582	-3.51285	11.6691	5.75933	8.94613	10.2896	10.7573	10.0417	9.57913
73.2671	-20.342	-12.7973	-15.0577	8.96794	-15.2455	-1.37693	7.97735	-9.62156	1.59802	-1.19023	6.13172	12.3536	15.202	-0.62803	-18.703	13.197	12.8063	-0.609164	-17.4617	11.7661	11.9427	11.5514	12.0715	11.9399	11.4519	12.5279	4.76386	12.7071	12.992	12.9593	3.89981	3.3403	-1.12655	12.8478	3.88419	2.74823	-0.107429	-9.13792	11.3451	9.15481	-31.6415	-3.35403	12.0449	6.01488	9.22064	10.5882	11.0625	10.3064	9.84017
73.3047	-19.8339	-12.4512	-14.6986	9.32423	-14.8624	-1.13785	8.31917	-9.2808	1.83233	-0.939105	6.44675	12.7838	15.7327	-0.358304	-18.2525	13.6385	13.2327	-0.352123	-17.054	12.1592	12.3107	11.911	12.4374	12.294	11.7961	12.9012	4.98741	13.0912	13.3822	13.3539	3.83475	3.57055	-0.913883	13.2179	4.085	2.97781	0.105012	-8.9511	11.6815	9.42793	-31.7348	-3.17629	12.419	6.27211	9.49077	10.8816	11.3624	10.5675	10.0965
73.3423	-19.2773	-12.0678	-14.299	9.68408	-14.441	-0.88201	8.66608	-8.90823	2.07912	-0.668874	6.76635	13.2133	16.2617	-0.0713081	-17.7596	14.0778	13.6583	-0.0768127	-16.6035	12.5467	12.671	12.2615	12.7928	12.6389	12.1325	13.2648	5.21581	13.4686	13.7648	13.7401	3.75878	3.80875	-0.686623	13.5801	4.28937	3.21424	0.328879	-8.73619	12.01	9.69684	-31.7358	-2.98219	12.7874	6.52843	9.7531	11.1646	11.6537	10.822	10.3455
73.3799	-18.6739	-11.6487	-13.86	10.0446	-13.9824	-0.610536	9.01544	-8.50539	2.3366	-0.381092	7.08744	13.6385	16.7846	0.232165	-17.226	14.5105	14.0791	0.216084	-16.1113	12.9246	13.0202	12.5992	13.1333	12.9713	12.4578	13.6146	5.44674	13.8348	14.1362	14.1131	3.67143	4.05302	-0.445582	13.93	4.49564	3.45504	0.56356	-8.49307	12.3272	9.95891	-31.6416	-2.77366	13.1463	6.78179	10.0046	11.4323	11.933	11.0669	10.585
73.4175	-18.0256	-11.1958	-13.383	10.4023	-13.488	-0.324704	9.36426	-8.07414	2.60292	-0.0775388	7.40705	14.0551	17.2963	0.550906	-16.6536	14.9318	14.4901	0.52551	-15.5787	13.2888	13.3547	12.9205	13.4546	13.2878	12.768	13.9463	5.67764	14.185	14.4924	14.4685	3.57209	4.30118	-0.19198	14.263	4.70208	3.69759	0.808276	-8.22207	12.6289	10.211	-31.45	-2.55241	13.4912	7.02999	10.2421	11.6803	12.1969	11.2989	10.8125
73.455	-17.336	-10.7125	-12.8708	10.7525	-12.9603	-0.0266635	9.70853	-7.61727	2.87522	0.238937	7.72186	14.4581	17.7907	0.882487	-16.0455	15.3359	14.8853	0.84888	-15.0084	13.6339	13.6697	13.2211	13.7519	13.5832	13.0584	14.2545	5.90498	14.514	14.8285	14.8008	3.45909	4.55024	0.0718358	14.5736	4.90613	3.93876	1.06099	-7.92478	12.9099	10.4489	-31.1598	-2.32072	13.817	7.26995	10.4616	11.9043	12.4412	11.5135	11.0241
73.4926	-16.6098	-10.2025	-12.3271	11.0898	-12.403	0.28064	10.0433	-7.13867	3.14982	0.564618	8.02847	14.8416	18.2605	1.22333	-15.4059	15.7161	15.2577	1.18254	-14.404	13.9541	13.9596	13.4962	14.0202	13.852	13.3237	14.5336	6.12473	14.8156	15.1385	15.1042	3.32994	4.79658	0.342545	14.8561	5.10455	4.17523	1.31865	-7.60394	13.1645	10.6678	-30.7717	-2.08137	14.1178	7.4978	10.6588	12.1004	12.661	11.7057	11.2151
73.5302	-15.8512	-9.66945	-11.7557	11.4092	-11.8194	0.594627	10.3642	-6.64212	3.42319	0.896111	8.32395	15.1999	18.6988	1.56983	-14.7386	16.0665	15.6006	1.52338	-13.7691	14.2446	14.2196	13.7415	14.2551	14.0885	13.5592	14.779	6.33362	15.0842	15.4173	15.3735	3.18247	5.03677	0.61688	15.1055	5.29445	4.40445	1.57861	-7.26251	13.3879	10.8634	-30.2866	-1.83621	14.3882	7.70994	10.8302	12.2655	12.852	11.8708	11.3812
73.5678	-15.0638	-9.11619	-11.1596	11.7065	-11.2127	0.913273	10.6669	-6.13093	3.69213	1.23036	8.60582	15.5282	19.0995	1.9187	-14.0468	16.3818	15.9085	1.86892	-13.107	14.5015	14.4457	13.9538	14.4534	14.2885	13.7611	14.9872	6.52914	15.3154	15.6602	15.6045	3.01524	5.26776	0.891815	15.3177	5.4735	4.62475	1.83887	-6.90333	13.5761	11.0321	-29.7063	-1.58623	14.6237	7.90309	10.9734	12.3975	13.0109	12.0053	11.5189
73.6054	-14.2518	-8.54594	-10.5428	11.9779	-10.5866	1.23402	10.9469	-5.60896	3.953	1.56367	8.8712	15.8211	19.4564	2.26614	-13.3345	16.657	16.1759	2.21579	-12.4218	14.7211	14.634	14.1293	14.6116	14.4478	13.9255	15.1549	6.70835	15.5051	15.8628	15.7933	2.82636	5.4858	1.16365	15.4885	5.63887	4.83411	2.09678	-6.53015	13.7249	11.1703	-29.0342	-1.33303	14.82	8.07345	11.0857	12.4945	13.134	12.1055	11.6243
73.643	-13.4202	-7.96282	-9.90988	12.2184	-9.94615	1.5532	11.1987	-5.08118	4.20159	1.89155	9.11616	16.0729	19.7628	2.60752	-12.6064	16.8865	16.397	2.55932	-11.7186	14.8988	14.7801	14.2633	14.7255	14.5622	14.0476	15.2783	6.86745	15.6489	16.0197	15.9359	2.61294	5.68623	1.42766	15.6134	5.78664	5.02962	2.34826	-6.14798	13.8298	11.274	-28.2763	-1.07949	14.9722	8.21665	11.164	12.5539	13.217	12.1671	11.6927
73.6805	-12.5751	-7.37196	-9.26682	12.4231	-9.29733	1.86584	11.4161	-4.55361	4.43314	2.20882	9.3354	16.277	20.0118	2.93735	-11.8679	17.0647	16.566	2.89394	-11.0036	15.0293	14.8789	14.3505	14.7905	14.6266	14.1222	15.352	7.00173	15.7421	16.125	16.0271	2.37093	5.86358	1.67818	15.687	5.91168	5.20713	2.58784	-5.76311	13.8852	11.338	-27.4408	-0.829688	15.0747	8.32776	11.2038	12.5721	13.2545	12.1852	11.7189
73.7181	-11.723	-6.7788	-8.6197	12.5865	-8.64645	2.1665	11.5936	-4.03239	4.64302	2.5107	9.52304	16.4277	20.197	3.25007	-11.1248	17.1863	16.6777	3.21409	-10.2832	15.1073	14.9258	14.3851	14.8018	14.636	14.1436	15.3706	7.10645	15.7802	16.173	16.0621	2.09602	6.01243	1.90945	15.7045	6.00841	5.36177	2.80959	-5.38227	13.8862	11.3572	-26.5376	-0.588429	15.1223	8.40197	11.2007	12.5447	13.2408	12.1547	11.6974
73.7557	-10.8693	-6.18793	-7.97371	12.7051	-7.99869	2.45048	11.7273	-3.52228	4.82777	2.79375	9.67421	16.5205	20.3138	3.54145	-10.3822	17.2477	16.7287	3.51513	-9.56259	15.1285	14.9173	14.3629	14.756	14.5869	14.1078	15.33	7.17817	15.7602	16.1592	16.0369	1.78539	6.12895	2.11693	15.6622	6.07219	5.48914	3.00891	-5.01123	13.8292	11.3276	-25.5765	-0.360274	15.1108	8.4355	11.1506	12.4671	13.1708	12.0717	11.6243
73.7933	-10.0178	-5.60237	-7.3323	12.7769	-7.35715	2.71484	11.8157	-3.02583	4.98601	3.05615	9.78587	16.5537	20.3601	3.80929	-9.6433	17.2475	16.7182	3.79419	-8.84538	15.0906	14.8516	14.2813	14.6514	14.4772	14.013	15.2281	7.21526	15.681	16.0816	15.9491	1.43898	6.21139	2.29809	15.558	6.10031	5.58622	3.18332	-4.65401	13.7128	11.2468	-24.5662	-0.148735	15.038	8.4262	11.0509	12.336	13.0411	11.934	11.4976
73.8309	-9.17016	-5.02334	-6.697	12.8025	-6.72274	2.95846	11.8598	-2.54343	5.11828	3.29757	9.85721	16.5278	20.336	4.05354	-8.91006	17.1864	16.6476	4.05036	-8.13298	14.9932	14.7289	14.1397	14.4882	14.3071	13.8591	15.0638	7.21785	15.5436	15.9409	15.798	1.06017	6.25991	2.45239	15.3909	6.09206	5.65194	3.33212	-4.31262	13.5375	11.1142	-23.5144	0.0442314	14.9034	8.3735	10.9004	12.1489	12.8503	11.7413	11.3171
73.8685	-8.3255	-4.44984	-6.06693	12.785	-6.09386	3.18267	11.863	-2.0732	5.22715	3.51975	9.89037	16.4461	20.2443	4.27649	-8.18221	17.0679	16.5209	4.28515	-7.42431	14.8381	14.5516	13.9397	14.2682	14.0784	13.6485	14.8381	7.1881	15.351	15.7402	15.5849	0.656553	6.27686	2.58184	15.1622	6.04948	5.68783	3.45676	-3.98645	13.306	10.9317	-22.4265	0.218987	14.7091	8.27871	10.7003	11.9056	12.6001	11.4958	11.0855
73.906	-7.48021	-3.87815	-5.43832	12.7305	-5.46611	3.39167	11.8318	-1.6106	5.31777	3.72709	9.89095	16.3147	20.0909	4.48316	-7.45664	16.898	16.3447	4.50281	-6.71539	14.63	14.3248	13.6858	13.996	13.7953	13.3868	14.5545	7.13081	15.1086	15.4855	15.3141	0.24074	6.26748	2.69144	14.876	5.97799	5.69825	3.56163	-3.67152	13.0235	10.7037	-21.3047	0.378717	14.4595	8.14583	10.4542	11.6089	12.2951	11.2029	10.8085
73.9436	-6.62871	-3.30257	-4.80546	12.6473	-4.83319	3.59192	11.7741	-1.14899	5.39746	3.926	9.86719	16.1418	19.8837	4.6804	-6.728	16.6846	16.1271	4.70961	-6.00026	14.3758	14.0552	13.3844	13.678	13.4643	13.0814	14.2187	7.05296	14.8237	15.1848	14.9925	-0.170399	6.23907	2.78833	14.5389	5.88554	5.68953	3.65328	-3.3612	12.697	10.4373	-20.1485	0.528685	14.1613	7.98129	10.1681	11.264	11.942	10.8704	10.4943
73.9812	-5.76549	-2.71739	-4.16273	12.5435	-4.18903	3.79018	11.698	-0.681632	5.47364	4.12299	9.82758	15.9355	19.6304	4.87481	-5.9907	16.4351	15.876	4.91219	-5.27316	14.0819	13.7498	13.0425	13.3208	13.0919	12.7402	13.8365	6.96193	14.5035	14.846	14.6279	-0.558105	6.19885	2.87995	14.1579	5.78064	5.66809	3.73817	-3.04831	12.3338	10.1396	-18.9569	0.674515	13.8211	7.79222	9.84868	10.8775	11.5486	10.5071	10.1516
74.0188	-4.88695	-2.11873	-3.50647	12.4253	-3.52969	3.9918	11.6095	-0.203847	5.5516	4.32279	9.77857	15.7021	19.3365	5.07078	-5.24068	16.1545	15.5966	5.11569	-4.53023	13.7536	13.4138	12.6655	12.9297	12.6836	12.3694	13.4125	6.86388	14.1539	14.4753	14.2273	-0.904086	6.15217	2.97221	13.739	5.67041	5.63878	3.82084	-2.72695	11.9396	9.81682	-17.7303	0.820491	13.4443	7.58453	9.50159	10.4554	11.1222	10.1207	9.78767
74.0564	-3.99288	-1.506	-2.83645	12.2953	-2.8548	4.19899	11.5115	0.285353	5.63308	4.52667	9.72283	15.4439	19.0038	5.26904	-4.47707	15.8443	15.2906	5.32161	-3.77107	13.3929	13.0496	12.2564	12.5075	12.2427	11.9727	12.9494	6.76211	13.7774	14.0759	13.7943	-1.19275	6.10132	3.06815	13.2856	5.55909	5.60365	3.90301	-2.39395	11.5174	9.47302	-16.4717	0.968225	13.0337	7.36166	9.13098	10.0025	10.668	9.71687	9.40773
74.094	-3.08692	-0.882565	-2.15645	12.1519	-2.16799	4.4102	11.4025	0.782594	5.71589	4.73177	9.65844	15.1594	18.6301	5.4663	-3.70281	15.502	14.9554	5.5271	-2.9994	12.9992	12.6568	11.8159	12.0546	11.7699	11.551	12.4477	6.65647	13.3732	13.6476	13.3296	-1.41245	6.04534	3.1675	12.7991	5.44761	5.56156	3.98337	-2.04927	11.0683	9.10989	-15.1873	1.11635	12.5897	7.12432	8.73906	9.52202	10.1895	9.29904	9.01427
74.1315	-2.17622	-0.255521	-1.47379	11.99	-1.47662	4.62035	11.2765	1.28049	5.79439	4.93156	9.57946	14.8435	18.2096	5.65579	-2.92454	15.122	14.5853	5.72562	-2.22274	12.5697	12.2325	11.3429	11.5697	11.265	11.1032	11.9069	6.54399	12.9381	13.1871	12.8309	-1.55625	5.98052	3.26716	12.2793	5.33416	5.50885	4.05807	-1.69574	10.5914	8.72748	-13.8867	1.26136	12.1107	6.87135	8.32674	9.01636	9.68871	8.86865	8.60783
74.1691	-1.27132	0.364584	-0.799043	11.8012	-0.791526	4.82102	11.1241	1.76815	5.85978	5.11636	9.4765	14.4885	17.7338	5.8279	-2.15231	14.6965	14.1719	5.90738	-1.45217	12.1003	11.7726	10.8357	11.0504	10.7266	10.6265	11.3256	6.41931	12.4669	12.6894	12.2947	-1.62262	5.90093	3.36162	11.7252	5.21464	5.43988	4.12095	-1.33883	10.0851	8.32464	-12.583	1.39818	11.5941	6.59999	7.89398	8.4878	9.16669	8.42558	8.18747
74.2067	-0.386231	0.963795	-0.145941	11.5743	-0.127091	5.00037	10.9327	2.23137	5.90058	5.27393	9.33709	14.0838	17.1923	5.9703	-1.3996	14.216	13.7052	6.0595	-0.702154	11.5858	11.2715	10.292	10.4942	10.1534	10.117	10.7024	6.27467	11.9536	12.1477	11.7162	-1.61635	5.79883	3.44281	11.1355	5.08259	5.34731	4.16338	-0.986849	9.54705	7.89889	-11.2929	1.52005	11.0367	6.306	7.43974	7.93844	8.62381	7.96813	7.75065
74.2443	0.462603	1.526	0.469927	11.2964	0.500143	5.14456	10.6887	2.65444	5.90438	5.39126	9.14748	13.6187	16.5741	6.06939	-0.68217	13.6711	13.1748	6.16774	0.0105801	11.0211	10.7239	9.70978	9.89932	9.5444	9.57067	10.0369	6.10125	11.3924	11.5555	11.0911	-1.54817	5.66592	3.50127	10.5093	4.93025	5.22331	4.1754	-0.650107	8.97511	7.44732	-10.0358	1.61934	10.4353	5.98504	6.96287	7.37086	8.06021	7.49384	7.29401
74.2819	1.25881	2.03552	1.03355	10.9561	1.07415	5.24047	10.3802	3.02305	5.86035	5.45703	8.89606	13.0843	15.8712	6.113	-0.0156021	13.0552	12.5731	6.21951	0.66957	10.4036	10.1268	9.08954	9.26631	8.90119	8.98557	9.3314	5.89169	10.7797	10.9094	10.4174	-1.43242	5.49552	3.52829	9.84807	4.75077	5.06171	4.1482	-0.338863	8.36952	6.96859	-8.83097	1.68965	9.7894	5.63452	6.46397	6.78942	7.4775	7.00134	6.81548
74.3195	1.98802	2.47909	1.53232	10.5459	1.58144	5.2777	9.99885	3.32609	5.76068	5.46333	8.57587	12.4762	15.0802	6.09232	0.586555	12.3663	11.8981	6.20595	1.26064	9.73524	9.4812	8.4355	8.5991	8.22889	8.36333	8.59271	5.64182	10.1162	10.2101	9.69681	-1.28486	5.28406	3.51749	9.15656	4.53978	4.8595	4.07589	-0.0618486	7.73399	6.46416	-7.69601	1.7271	9.10204	5.25455	5.94616	6.20071	6.87967	6.4915	6.31555
74.357	2.63911	2.84725	1.95732	10.0629	2.01237	5.24988	9.54186	3.55663	5.60159	5.40667	8.18569	11.7955	14.2042	6.0031	1.11414	11.6085	11.1536	6.12271	1.77333	9.02249	8.79244	7.75553	7.90569	7.53624	7.70954	7.8313	5.3514	9.40715	9.46353	8.93586	-1.12086	5.0317	3.46571	8.44285	4.29622	4.61752	3.95644	0.174636	7.07591	5.93874	-6.64527	1.73067	8.3805	4.84807	5.41529	5.61314	6.27363	5.96783	5.79778
74.3946	3.20526	3.13521	2.30424	9.5104	2.36207	5.15561	9.01238	3.71253	5.38426	5.28843	7.73062	11.0491	13.2528	5.84612	1.56137	10.7915	10.3495	5.97051	2.20189	8.27665	8.07054	7.06084	7.19788	6.83505	7.03368	7.061	5.02448	8.66262	8.68037	8.14556	-0.953859	4.74254	3.37355	7.71832	4.0228	4.34068	3.79208	0.367457	6.40608	5.4002	-5.68883	1.70245	7.63595	4.4211	4.8797	5.0364	5.66909	5.43677	5.26898
74.4322	3.6848	3.34371	2.57403	8.89826	2.6311	4.99909	8.42034	3.79694	5.11526	5.11503	7.22203	10.2506	12.2424	5.62752	1.92769	9.93144	9.50209	5.75596	2.54608	7.51339	7.32976	6.36546	6.49035	6.13953	6.34883	6.29845	4.6692	7.89734	7.87593	7.3414	-0.793878	4.42448	3.24561	6.99739	3.72616	4.03791	3.58924	0.517272	5.73822	4.85937	-4.83143	1.64752	6.88314	3.9828	4.35012	4.48106	5.07805	4.90771	4.73914
74.4698	4.08076	3.47856	2.77227	8.24168	2.82495	4.78954	7.78144	3.81771	4.8056	4.89706	6.67631	9.41836	11.1951	5.35794	2.21746	9.04844	8.63207	5.4906	2.81062	6.7511	6.58724	5.68492	5.79896	5.4648	5.67025	5.56131	4.29667	7.12902	7.06858	6.54204	-0.647339	4.0882	3.08969	6.29622	3.41592	3.72087	3.35767	0.628087	5.08764	4.32876	-4.07256	1.57301	6.13895	3.54473	3.83849	3.95757	4.51319	4.39199	4.2202
74.5074	4.39935	3.54892	2.90731	7.55907	2.95227	4.53917	7.11457	3.78563	4.46867	4.64719	6.1124	8.57328	10.1358	5.05049	2.43835	8.16443	7.76194	5.18855	3.00345	6.00834	5.86049	5.03413	5.13876	4.82522	5.01327	4.86557	3.91905	6.37579	6.27726	5.76662	-0.517915	3.74542	2.91513	5.63041	3.10266	3.40167	3.10861	0.705736	4.46897	3.82046	-3.40776	1.48643	5.42005	3.11879	3.35598	3.47455	3.98574	3.90082	3.72398
74.545	4.64841	3.56553	2.98855	6.86942	3.0232	4.26125	6.43921	3.71249	4.11837	4.3782	5.54907	7.73615	9.08888	4.71883	2.59963	7.30025	6.91327	4.86415	3.13398	5.30146	5.16522	4.42556	4.52212	4.23271	4.39119	4.22344	3.54776	5.65416	5.51935	5.03241	-0.407337	3.40708	2.73114	5.01244	2.79607	3.0909	2.85306	0.756431	3.8944	3.34435	-2.8302	1.39438	4.74093	2.71538	2.91129	3.03774	3.50396	3.44352	3.26039
74.5825	4.83647	3.53947	3.02538	6.19062	3.04811	3.96867	5.77369	3.60995	3.7676	4.10193	5.00264	6.92578	8.07697	4.37596	2.71084	6.47402	6.10471	4.53058	3.21202	4.64333	4.51394	3.86831	3.95768	3.69553	3.8141	3.64276	3.19244	4.97773	4.80933	4.35327	-0.315818	3.08199	2.5458	4.45064	2.50398	2.79685	2.60054	0.785958	3.37262	2.90744	-2.33186	1.30205	4.11279	2.3423	2.51	2.64977	3.07267	3.02669	2.83664
74.6201	4.97194	3.48115	3.02653	5.53801	3.03682	3.67291	5.13412	3.4884	3.42686	3.82829	4.48559	6.15765	7.11878	4.03316	2.78096	5.70001	5.3508	4.19886	3.24705	4.04265	3.91544	3.36772	3.45	3.21779	3.28838	3.12686	2.85997	4.35624	4.15767	3.73869	-0.242472	2.77622	2.36551	3.94922	2.23191	2.52505	2.35845	0.799208	2.90834	2.51361	-1.90438	1.21283	3.54287	2.00427	2.15433	2.31036	2.69336	2.6539	2.45695
74.6577	5.06279	3.39986	2.99984	4.92387	2.99831	3.38361	4.53369	3.35649	3.10401	3.56464	4.00645	5.44333	6.22863	3.69961	2.81829	4.98829	4.66152	3.87747	3.24793	3.50413	3.37485	2.92561	3.00026	2.79992	2.81712	2.67514	2.55451	3.79552	3.57063	3.19343	-0.185437	2.49342	2.19513	3.50899	1.98317	2.27849	2.13213	0.800292	2.5027	2.16414	-1.53938	1.12867	3.03478	1.70339	1.84392	2.01698	2.36489	2.3262	2.12283
74.6953	5.11629	3.30348	2.95213	4.35716	2.94061	3.10814	3.98195	3.22079	2.80493	3.31584	3.57019	4.79032	5.4162	3.38231	2.83025	4.34477	4.04234	3.57235	3.22269	3.02889	2.89402	2.54089	2.607	2.43944	2.40065	2.28386	2.27769	3.29788	3.05054	2.71788	-0.142112	2.23532	2.03812	3.12798	1.75927	2.05791	1.92501	0.792666	2.15389	1.85837	-1.22865	1.05038	2.58904	1.43982	1.57651	1.76566	2.08419	2.0427	1.8336
74.7329	5.13895	3.19837	2.8892	3.84349	2.87044	2.85161	3.48465	3.08592	2.53374	3.08503	3.17888	4.20234	4.68662	3.08616	2.82333	3.77164	3.49472	3.28721	3.17838	2.61521	2.47214	2.2105	2.26702	2.13204	2.03718	1.94759	2.02937	2.86267	2.59643	2.30924	-0.109415	2.00224	1.89668	2.80223	1.56043	1.86255	1.73871	0.779284	1.85829	1.59427	-0.964388	0.978184	2.20382	1.21243	1.34879	1.55208	1.84707	1.80109	1.58714
74.7704	5.1366	3.08941	2.81592	3.38535	2.79315	2.61696	3.04431	2.95482	2.29253	2.87404	2.83229	3.67974	4.04099	2.81414	2.80293	3.26799	3.0168	3.02403	3.1209	2.25932	2.10656	1.93013	1.97601	1.87246	1.72339	1.66017	1.8082	2.48713	2.20514	1.96259	-0.0841489	1.79357	1.77197	2.5264	1.38601	1.69082	1.57332	0.76264	1.61117	1.36893	-0.73934	0.912146	1.87559	1.0191	1.15693	1.3721	1.64885	1.598	1.38035
74.808	5.11421	2.98021	2.73637	2.98266	2.71272	2.40543	2.66062	2.82923	2.08145	2.68357	2.52821	3.22023	3.47709	2.56772	2.7735	2.83066	2.60439	2.78357	3.05501	1.95619	1.79351	1.69467	1.72918	1.65503	1.45506	1.4154	1.61221	2.16703	1.87233	1.67161	-0.0633945	1.60815	1.66426	2.29453	1.23481	1.5408	1.42794	0.744787	1.40718	1.17896	-0.546805	0.852501	1.59974	0.857154	0.996981	1.22179	1.48494	1.42949	1.20953
74.8456	5.07575	2.87311	2.65365	2.63307	2.6318	2.21683	2.33066	2.71009	1.89914	2.51312	2.26296	2.81952	2.99006	2.34695	2.73838	2.45477	2.25178	2.56564	2.98416	1.70001	1.52838	1.49851	1.52154	1.47407	1.22736	1.20753	1.43905	1.89696	1.59286	1.42912	-0.0449739	1.44451	1.5729	2.10054	1.10507	1.41046	1.30104	0.72715	1.24057	1.02053	-0.38084	0.799726	1.37085	0.723521	0.86497	1.09723	1.35098	1.29121	1.0704
74.8832	5.02387	2.76889	2.56953	2.33215	2.55145	2.04955	2.04914	2.5973	1.74269	2.36084	2.03181	2.47164	2.57279	2.15044	2.69945	2.1339	1.95207	2.36885	2.9101	1.48422	1.30558	1.33557	1.34751	1.32372	1.03487	1.03108	1.28588	1.67038	1.36081	1.22746	-0.0279406	1.30053	1.49606	1.93812	0.994434	1.29731	1.19012	0.710097	1.1053	0.889253	-0.236811	0.753733	1.1827	0.614524	0.756596	0.994354	1.24214	1.17807	0.95805
74.9208	4.95988	2.66693	2.48437	2.07387	2.47128	1.90068	1.80921	2.4896	1.60778	2.22365	1.82954	2.16947	2.21665	1.97553	2.65715	1.86043	1.69763	2.19068	2.83317	1.30188	1.11881	1.19954	1.20108	1.19804	0.871773	0.880785	1.14954	1.48005	1.16929	1.05893	-0.0125995	1.17349	1.43079	1.80073	0.899956	1.19835	1.0919	0.692937	0.995257	0.780299	-0.111637	0.713641	1.02854	0.52587	0.66716	0.908893	1.15311	1.08451	0.867101
74.9584	4.88416	2.5657	2.39757	1.85135	2.38986	1.76656	1.60356	2.38486	1.48936	2.09774	1.65057	1.90557	1.9124	1.81877	2.61085	1.6264	1.48073	2.02771	2.75281	1.14621	0.961624	1.08414	1.0764	1.09121	0.732119	0.751426	1.0268	1.31866	1.01087	0.916153	-0.00025344	1.06007	1.37347	1.68195	0.818373	1.11033	1.00275	0.674224	0.904395	0.688646	-0.00376336	0.677989	0.901414	0.452973	0.591857	0.836404	1.07863	1.0049	0.792035
74.9959	4.79674	2.46349	2.30813	1.65775	2.30549	1.6434	1.4252	2.28096	1.38278	1.97936	1.48953	1.67294	1.65109	1.67642	2.55952	1.42423	1.29403	1.87633	2.66811	1.01103	0.827792	0.983591	0.968393	0.997918	0.610396	0.638111	0.914637	1.17935	0.878322	0.792478	0.00737453	0.956848	1.32046	1.57639	0.746521	1.03021	0.919282	0.652332	0.827253	0.609551	0.0873011	0.64497	0.794751	0.39146	0.526347	0.772653	1.01402	0.934224	0.727789
75.0335	4.69803	2.35915	2.21547	1.4872	2.21716	1.52819	1.26836	2.17665	1.28469	1.86595	1.34236	1.46582	1.42499	1.54531	2.50244	1.24761	1.13134	1.73398	2.57853	0.891391	0.712102	0.893434	0.87308	0.913938	0.502307	0.537244	0.81075	1.05641	0.76549	0.682939	0.00901628	0.861137	1.26888	1.48038	0.682008	0.955872	0.839065	0.626212	0.759681	0.539241	0.161906	0.612736	0.703119	0.33788	0.467514	0.714393	0.955882	0.868729	0.670445
75.0711	4.58927	2.25258	2.11984	1.33549	2.12515	1.41935	1.12891	2.07191	1.19313	1.75658	1.20678	1.28023	1.22818	1.42338	2.43977	1.09197	0.988138	1.59968	2.48432	0.784004	0.610793	0.81098	0.787818	0.836584	0.405184	0.446837	0.713968	0.94602	0.66793	0.584629	0.00440844	0.771613	1.21709	1.39218	0.623525	0.886484	0.761119	0.595871	0.699242	0.475348	0.220895	0.57989	0.622757	0.29012	0.413711	0.659849	0.90234	0.806363	0.617656
75.1087	4.47247	2.14476	2.02224	1.19994	2.03083	1.31673	1.00429	1.96774	1.10736	1.65165	1.08212	1.11378	1.0565	1.3097	2.3725	0.954394	0.861537	1.47346	2.38653	0.687193	0.52154	0.735106	0.711138	0.764753	0.317873	0.365801	0.624269	0.846139	0.582887	0.496235	-0.00564353	0.688175	1.16468	1.31165	0.570645	0.822263	0.685782	0.562318	0.644915	0.416838	0.265717	0.545891	0.55157	0.247254	0.364458	0.608652	0.852888	0.746601	0.568552
75.1463	4.35027	2.03744	1.92427	1.07909	1.93625	1.22117	0.893101	1.86572	1.02748	1.55233	0.968653	0.965383	0.907273	1.20416	2.30221	0.833414	0.750029	1.35592	2.28696	0.600586	0.443156	0.665849	0.642528	0.698695	0.240334	0.293561	0.542455	0.756157	0.508922	0.417515	-0.019426	0.611592	1.11231	1.23951	0.523513	0.764032	0.614321	0.527293	0.596649	0.363756	0.298424	0.511107	0.488787	0.209083	0.320088	0.561499	0.807996	0.690064	0.523432
75.1839	4.22554	1.93267	1.82774	0.972182	1.84364	1.13394	0.794731	1.76752	0.95398	1.46006	0.866597	0.834643	0.778818	1.10698	2.23069	0.728449	0.652895	1.24789	2.18782	0.524574	0.375119	0.60388	0.582088	0.639467	0.173117	0.230084	0.469524	0.6763	0.445378	0.348876	-0.0347185	0.542824	1.06123	1.17672	0.482526	0.712633	0.548375	0.492813	0.554833	0.316805	0.321522	0.476384	0.434354	0.175753	0.281428	0.519543	0.768496	0.638046	0.483284
75.2214	4.10098	1.83235	1.73439	0.878845	1.75506	1.05627	0.709119	1.67451	0.887418	1.37606	0.775719	0.721372	0.669911	1.01834	2.15969	0.639304	0.569777	1.15021	2.0913	0.459818	0.317212	0.550011	0.530179	0.588355	0.116873	0.175702	0.406249	0.60706	0.391873	0.290888	-0.049244	0.482581	1.01287	1.12417	0.448034	0.668574	0.48955	0.460752	0.519874	0.276862	0.337692	0.442696	0.388419	0.147684	0.249451	0.483888	0.735188	0.592032	0.449308
75.259	3.97861	1.73781	1.64546	0.798625	1.67198	0.988801	0.636227	1.58744	0.828202	1.30097	0.695586	0.625071	0.57919	0.938002	2.09061	0.565585	0.50014	1.06322	1.99911	0.406626	0.269051	0.504624	0.486982	0.546333	0.0718921	0.130554	0.35282	0.548511	0.347784	0.243679	-0.0612513	0.431186	0.96855	1.08216	0.419934	0.631789	0.439049	0.432347	0.491789	0.244427	0.349253	0.410814	0.350795	0.12521	0.224756	0.455245	0.708692	0.553171	0.422338
75.2966	3.8598	1.64981	1.56173	0.730887	1.59522	0.931492	0.575717	1.50654	0.776714	1.2351	0.625791	0.544843	0.504949	0.865497	2.0245	0.506538	0.443101	0.986808	1.91234	0.364774	0.229975	0.467629	0.452384	0.513824	0.0380025	0.0944011	0.308939	0.50019	0.312218	0.206879	-0.0696698	0.388598	0.929199	1.05004	0.397708	0.601775	0.397566	0.408153	0.470196	0.219514	0.358121	0.381367	0.320921	0.108297	0.207511	0.433865	0.689303	0.522124	0.402672
75.3342	3.74552	1.56873	1.48362	0.674867	1.525	0.883755	0.526877	1.43185	0.73334	1.17854	0.565904	0.479497	0.445303	0.80032	1.96208	0.461107	0.397597	0.92056	1.83157	0.333598	0.199157	0.43874	0.425926	0.490544	0.0146953	0.0667223	0.273981	0.461245	0.284213	0.179906	-0.0739261	0.354407	0.895435	1.02653	0.380685	0.577869	0.365292	0.388273	0.454524	0.201791	0.36617	0.355026	0.298042	0.0966368	0.197621	0.419603	0.676735	0.499133	0.390178
75.3718	3.63618	1.49442	1.41113	0.629464	1.46089	0.844422	0.488452	1.36321	0.697942	1.13079	0.515108	0.427424	0.398081	0.741849	1.90345	0.427796	0.362332	0.863665	1.75667	0.311955	0.175541	0.417388	0.4067	0.475399	0.00096762	0.0466788	0.246907	0.430414	0.262683	0.16188	-0.0740917	0.327719	0.867427	1.01011	0.368049	0.559205	0.341738	0.372335	0.44391	0.190463	0.374944	0.332376	0.281123	0.0896978	0.194514	0.411791	0.669893	0.483852	0.384152
75.4094	3.5311	1.42575	1.34333	0.592753	1.40156	0.811425	0.458264	1.29983	0.669148	1.09027	0.471631	0.386204	0.360314	0.688924	1.84776	0.404223	0.335325	0.814376	1.68638	0.297822	0.15739	0.402187	0.393167	0.466408	-0.00512969	0.0328283	0.225969	0.405665	0.246054	0.150923	-0.0713295	0.306863	0.844496	0.998754	0.358404	0.544296	0.325275	0.359144	0.43678	0.183905	0.38478	0.313378	0.268414	0.0863204	0.196564	0.408795	0.666753	0.474916	0.382823
75.4469	3.42855	1.3606	1.27844	0.562027	1.34493	0.781957	0.433319	1.24026	0.644536	1.05421	0.432854	0.352752	0.328332	0.639888	1.79333	0.387161	0.313904	0.770058	1.61841	0.288353	0.142264	0.390974	0.383235	0.460942	-0.00645304	0.0231853	0.208803	0.384342	0.232323	0.144186	-0.0677197	0.289511	0.82508	0.989864	0.349767	0.531018	0.313233	0.346757	0.430898	0.179758	0.394727	0.297293	0.257535	0.0846312	0.201166	0.408089	0.664601	0.470003	0.383459
75.4845	3.32651	1.29667	1.21446	0.534514	1.28885	0.753184	0.41062	1.18285	0.621645	1.01946	0.396271	0.324035	0.29869	0.593155	1.73831	0.373267	0.295327	0.727918	1.55035	0.280571	0.127707	0.381565	0.374703	0.456371	-0.00604014	0.0157557	0.193098	0.363889	0.219533	0.138791	-0.0653869	0.273298	0.807363	0.980889	0.340264	0.51713	0.30265	0.333141	0.424045	0.175578	0.403351	0.283121	0.246209	0.0826374	0.205609	0.407085	0.660699	0.46653	0.3832
75.5221	3.22326	1.23214	1.14977	0.507915	1.23155	0.722745	0.387909	1.12619	0.598751	0.983311	0.36013	0.297542	0.268822	0.547619	1.68126	0.359688	0.277321	0.685657	1.48038	0.271998	0.111856	0.372228	0.365672	0.450546	-0.00652122	0.00888435	0.177078	0.342398	0.205853	0.132466	-0.0659682	0.256304	0.789863	0.969851	0.328592	0.500799	0.290928	0.31668	0.414531	0.169375	0.409223	0.269894	0.232783	0.0786844	0.207708	0.403688	0.652881	0.462268	0.379753
75.5597	3.11767	1.16601	1.08351	0.480797	1.17205	0.689204	0.36409	1.06943	0.575192	0.944176	0.323788	0.271623	0.237337	0.502866	1.62149	0.344535	0.258494	0.642002	1.40764	0.261106	0.0938179	0.361747	0.35496	0.442065	-0.00965118	0.00140456	0.159815	0.318926	0.189903	0.123786	-0.0703339	0.237352	0.771754	0.955802	0.314236	0.481089	0.276447	0.296554	0.401429	0.159996	0.411179	0.256847	0.216558	0.0717914	0.206112	0.396532	0.640112	0.455795	0.371869
75.5973	3.00941	1.0983	1.01582	0.452759	1.11038	0.652267	0.339196	1.01254	0.551206	0.901793	0.287777	0.245677	0.204079	0.459152	1.5592	0.327102	0.238499	0.596898	1.33231	0.247443	0.0736987	0.349489	0.342253	0.430375	-0.0161143	-0.00720338	0.141188	0.293595	0.171428	0.112222	-0.0784572	0.216189	0.752871	0.939015	0.297522	0.458177	0.258812	0.272871	0.38471	0.147262	0.408711	0.243483	0.197815	0.061772	0.200434	0.38507	0.622675	0.446691	0.359509
75.6348	2.89892	1.02988	0.94767	0.424251	1.04744	0.61263	0.314045	0.956133	0.527496	0.857214	0.253523	0.219987	0.169957	0.41726	1.49538	0.307758	0.217885	0.551354	1.25543	0.231444	0.0524165	0.335484	0.328012	0.41571	-0.0256377	-0.0166117	0.121641	0.267402	0.151303	0.098013	-0.0894872	0.193534	0.7336	0.920686	0.279427	0.433191	0.23864	0.246547	0.365253	0.131829	0.402298	0.229615	0.177592	0.0491771	0.191167	0.36963	0.601934	0.435389	0.343609
75.6724	2.78727	0.962214	0.880632	0.396307	0.984763	0.571788	0.28986	0.901191	0.504955	0.812312	0.222856	0.19548	0.136644	0.378298	1.43155	0.28765	0.197876	0.507068	1.17863	0.214212	0.0315276	0.320449	0.31325	0.398975	-0.0372009	-0.0257769	0.102026	0.241873	0.130956	0.081974	-0.101999	0.170855	0.714729	0.902299	0.261289	0.407874	0.217312	0.219124	0.344686	0.114976	0.393283	0.215447	0.157437	0.0352138	0.179462	0.351388	0.579939	0.422964	0.325795
75.71	2.67585	0.897087	0.816438	0.370154	0.924081	0.531673	0.267937	0.848824	0.484482	0.769059	0.197286	0.173371	0.106104	0.343394	1.36935	0.268267	0.180095	0.465866	1.10378	0.197245	0.0128234	0.305552	0.299096	0.381535	-0.0493632	-0.0335552	0.0833862	0.218633	0.111878	0.0651005	-0.114434	0.149797	0.697205	0.885239	0.244524	0.384091	0.196592	0.192473	0.324915	0.098303	0.383362	0.201696	0.139089	0.0214797	0.166792	0.332267	0.55885	0.410825	0.307964
75.7476	2.56613	0.836187	0.756626	0.346845	0.866832	0.494175	0.249348	0.79997	0.466687	0.729184	0.177485	0.154756	0.0800916	0.313346	1.31011	0.251049	0.166053	0.429227	1.0326	0.182002	-0.0021623	0.29201	0.286444	0.364906	-0.0606575	-0.0391112	0.0666861	0.199015	0.0954057	0.048328	-0.125475	0.131709	0.681863	0.870664	0.230385	0.363385	0.178194	0.168386	0.307645	0.0833857	0.374205	0.189375	0.12404	0.00950185	0.1546	0.314484	0.540423	0.400308	0.291856
75.7852	2.45923	0.780592	0.702119	0.326893	0.813854	0.460549	0.234589	0.755033	0.451419	0.694081	0.162984	0.140146	0.0595887	0.288262	1.25455	0.236894	0.15643	0.397856	0.966143	0.169381	-0.0126706	0.280497	0.275666	0.350326	-0.0700817	-0.0420996	0.0524912	0.183661	0.0823659	0.0325437	-0.134401	0.117315	0.669039	0.859143	0.219539	0.346615	0.163199	0.147998	0.293856	0.0712943	0.367046	0.179206	0.112974	0.0002286	0.143878	0.299736	0.525545	0.392151	0.27859
75.8228	2.3556	0.730484	0.653022	0.310118	0.765332	0.431196	0.22354	0.713881	0.437736	0.66469	0.152356	0.129276	0.044564	0.267484	1.20259	0.225851	0.150799	0.37154	0.904644	0.159517	-0.018889	0.270923	0.266516	0.338464	-0.0773245	-0.0427987	0.0407997	0.172465	0.07289	0.0183605	-0.141168	0.106582	0.658409	0.850388	0.211871	0.333851	0.151814	0.131542	0.283565	0.0623251	0.362325	0.17126	0.105618	-0.00622892	0.134906	0.288724	0.514164	0.386273	0.268449
75.8603	2.25515	0.685362	0.608745	0.295817	0.72096	0.405852	0.215676	0.676177	0.424444	0.641291	0.144047	0.121288	0.0341859	0.249918	1.15365	0.217283	0.147889	0.349483	0.847663	0.151934	-0.0217209	0.262765	0.258347	0.32941	-0.0826032	-0.0420831	0.0311205	0.164796	0.066534	0.00573126	-0.146214	0.098888	0.649238	0.843364	0.206679	0.324552	0.143668	0.118585	0.27597	0.0561189	0.359733	0.165055	0.101005	-0.010464	0.127385	0.281302	0.505693	0.382001	0.261029
75.8979	2.15754	0.64433	0.568285	0.283031	0.680119	0.383818	0.210291	0.641481	0.410563	0.62335	0.13679	0.115021	0.027111	0.234296	1.10679	0.210169	0.145965	0.330676	0.794334	0.145816	-0.0224413	0.255379	0.250366	0.322753	-0.0864492	-0.0411961	0.0226167	0.159718	0.0624515	-0.00588322	-0.150191	0.0932302	0.64063	0.836464	0.202918	0.317718	0.13808	0.108304	0.269762	0.0519187	0.358537	0.159842	0.0978246	-0.0134888	0.120692	0.276716	0.499226	0.378354	0.255457
75.9355	2.06264	0.606527	0.530661	0.271008	0.642308	0.364347	0.206839	0.609436	0.395638	0.609709	0.129596	0.109436	0.0219927	0.21957	1.0611	0.20357	0.143438	0.314353	0.743788	0.14047	-0.0221897	0.2483	0.24202	0.317891	-0.089375	-0.0412086	0.0144453	0.156366	0.0598537	-0.016752	-0.153576	0.0885403	0.631836	0.828196	0.199595	0.312194	0.134324	0.099903	0.263691	0.0490565	0.358151	0.155238	0.0949426	-0.0162239	0.114335	0.273983	0.493553	0.374413	0.250781
75.9731	1.97071	0.571371	0.495099	0.25932	0.607361	0.346891	0.204903	0.57982	0.379739	0.598826	0.121832	0.103793	0.0178279	0.205154	1.01595	0.196843	0.139262	0.300018	0.695446	0.135544	-0.0217888	0.241347	0.233166	0.314293	-0.091683	-0.0426788	0.0060153	0.154084	0.0583684	-0.026701	-0.156502	0.083972	0.622438	0.817833	0.196058	0.306947	0.131787	0.0928382	0.256912	0.0471631	0.358229	0.151373	0.0916574	-0.0191782	0.108124	0.272133	0.487395	0.369542	0.246236
76.0107	1.88226	0.53852	0.461065	0.247801	0.575274	0.331106	0.204052	0.552458	0.363236	0.589189	0.113387	0.0976135	0.0139684	0.19092	0.971094	0.189599	0.132864	0.287072	0.649042	0.130932	-0.0217761	0.234458	0.223987	0.311669	-0.0934893	-0.0456453	-0.00290994	0.152318	0.0579839	-0.0354084	-0.158871	0.0791143	0.612396	0.805453	0.192035	0.301316	0.130027	0.0868603	0.249015	0.046085	0.35832	0.148407	0.0877005	-0.0225716	0.101967	0.270275	0.479835	0.363337	0.241363
76.0483	1.79794	0.507791	0.428328	0.23662	0.546057	0.316909	0.20388	0.5272	0.346504	0.57957	0.104573	0.0907365	0.0100859	0.177112	0.926681	0.181671	0.12409	0.274829	0.604615	0.126723	-0.0223735	0.227734	0.214882	0.30999	-0.0947376	-0.0496746	-0.0121978	0.150657	0.0588986	-0.0425506	-0.160386	0.0740246	0.601997	0.791484	0.187548	0.295112	0.128794	0.0819526	0.239984	0.0457799	0.357937	0.146367	0.083207	-0.0265798	0.095805	0.26769	0.470517	0.355648	0.236082
76.0858	1.7185	0.479163	0.396953	0.226292	0.519665	0.304483	0.204045	0.503914	0.329963	0.568788	0.0957207	0.0833785	0.00622972	0.1642	0.883182	0.173145	0.11325	0.262844	0.562509	0.123152	-0.0234484	0.221601	0.206361	0.309455	-0.0951983	-0.0539591	-0.0215381	0.148905	0.0614337	-0.0477851	-0.160603	0.0690816	0.591718	0.776528	0.182814	0.288563	0.127974	0.0782387	0.230094	0.0462311	0.356904	0.145346	0.0786419	-0.0312694	0.0897967	0.26397	0.459611	0.346647	0.230711
76.1234	1.64456	0.452709	0.367161	0.217452	0.49583	0.29409	0.204225	0.482387	0.314415	0.555884	0.0869811	0.0759371	0.00277654	0.152686	0.84119	0.16431	0.101052	0.25093	0.523206	0.12044	-0.0246155	0.216676	0.198937	0.310272	-0.0945741	-0.0575633	-0.0306224	0.147069	0.0658835	-0.050833	-0.159167	0.0647271	0.582084	0.761217	0.178072	0.28205	0.127488	0.0758451	0.219775	0.0473336	0.355357	0.145446	0.0746072	-0.0362918	0.0843292	0.259062	0.447686	0.336795	0.225808
76.161	1.5765	0.42853	0.339299	0.210625	0.474053	0.285962	0.204247	0.46241	0.301011	0.540901	0.0785636	0.068816	0.00027267	0.142986	0.801325	0.155621	0.0884784	0.239046	0.487162	0.118702	-0.0253641	0.213406	0.193158	0.312407	-0.0925533	-0.0596845	-0.0391299	0.145245	0.0723566	-0.0515508	-0.155971	0.061277	0.573556	0.746153	0.173504	0.275904	0.127283	0.074903	0.209573	0.0489721	0.353408	0.146498	0.071693	-0.0408531	0.0798546	0.253239	0.435633	0.326845	0.221972
76.1986	1.51435	0.406615	0.313719	0.206046	0.453645	0.280215	0.204169	0.443942	0.290654	0.524885	0.0706987	0.0622703	-0.00086514	0.135281	0.764046	0.147507	0.0765356	0.227171	0.454554	0.117784	-0.025318	0.21176	0.189449	0.315417	-0.0890067	-0.0598863	-0.0467772	0.143304	0.0804237	-0.0501212	-0.15126	0.0587188	0.566311	0.73178	0.169101	0.270152	0.127188	0.075419	0.200022	0.0509795	0.350944	0.147916	0.0702383	-0.0442022	0.0766362	0.246907	0.424433	0.317621	0.219583
76.2362	1.45748	0.386549	0.290364	0.203328	0.433639	0.276498	0.203915	0.426767	0.28339	0.508756	0.063243	0.0561665	-0.00073814	0.129231	0.729238	0.139975	0.0658273	0.215014	0.424976	0.116908	-0.0246606	0.211037	0.187648	0.318414	-0.0844082	-0.058286	-0.0536507	0.140459	0.0888024	-0.0473963	-0.145839	0.0564647	0.559992	0.717972	0.164404	0.264216	0.126532	0.0769116	0.191282	0.0528299	0.347571	0.148756	0.0699833	-0.0461547	0.0743959	0.240221	0.414595	0.309448	0.218395
76.2738	1.40478	0.367685	0.268774	0.201571	0.412983	0.274107	0.203063	0.410342	0.278535	0.492848	0.0557896	0.0501149	0.00015008	0.124147	0.696322	0.132696	0.0565332	0.202172	0.39764	0.11493	-0.0240123	0.210107	0.187038	0.320335	-0.0796991	-0.0554362	-0.0600485	0.135469	0.0957853	-0.0446039	-0.14078	0.0535909	0.553939	0.703996	0.158728	0.257147	0.124333	0.078534	0.183188	0.0537885	0.342856	0.148053	0.0702853	-0.0469198	0.0724932	0.233103	0.40615	0.302165	0.217693
76.3113	1.35554	0.349938	0.248855	0.200198	0.391267	0.272804	0.20151	0.394445	0.275632	0.477805	0.0484133	0.0442022	0.00166988	0.119733	0.66499	0.12574	0.0490668	0.188969	0.372251	0.111318	-0.0236061	0.208228	0.186954	0.320591	-0.0753861	-0.0518093	-0.0657176	0.127606	0.100287	-0.0422985	-0.136508	0.0496868	0.54802	0.689389	0.152008	0.248539	0.12019	0.0798911	0.175907	0.0537242	0.336971	0.145404	0.0709649	-0.0463395	0.0707901	0.225885	0.399358	0.295974	0.217186
76.3489	1.30983	0.333988	0.231168	0.199294	0.368887	0.273052	0.199862	0.37947	0.274932	0.465022	0.0418522	0.0392175	0.00430892	0.116254	0.63539	0.119802	0.0442538	0.17663	0.349258	0.106547	-0.0229921	0.205338	0.187064	0.319332	-0.0712143	-0.0475345	-0.0697084	0.117257	0.10226	-0.0400571	-0.132538	0.045169	0.542796	0.67448	0.145025	0.23892	0.114558	0.0812868	0.170114	0.053291	0.330772	0.1412	0.072498	-0.0438001	0.0699422	0.219431	0.394926	0.29168	0.217321
76.3865	1.26779	0.320507	0.216294	0.199084	0.346441	0.275282	0.198802	0.365855	0.276749	0.45579	0.0369362	0.0360157	0.00849515	0.113934	0.607554	0.115567	0.042634	0.166378	0.329181	0.101393	-0.0216359	0.201487	0.187094	0.317082	-0.0667838	-0.0426239	-0.0710889	0.105366	0.102128	-0.0371838	-0.128102	0.0406749	0.538847	0.659904	0.138661	0.229169	0.108131	0.0830558	0.166407	0.0532059	0.324994	0.136205	0.0752491	-0.0389195	0.0707436	0.214522	0.393295	0.289939	0.21856
76.4241	1.22912	0.309654	0.204372	0.199523	0.324448	0.279365	0.198673	0.353824	0.280974	0.450534	0.0342028	0.0350763	0.014177	0.112647	0.58113	0.113316	0.0440514	0.15889	0.312178	0.0963386	-0.0193012	0.196574	0.186675	0.314299	-0.0619845	-0.0372034	-0.0695444	0.0927742	0.100285	-0.0332691	-0.122643	0.0365522	0.536295	0.64598	0.133404	0.22	0.101457	0.0851504	0.164913	0.0537308	0.319697	0.131128	0.0790864	-0.0318662	0.073641	0.21147	0.394258	0.290763	0.220914
76.4617	1.19335	0.301326	0.195265	0.200446	0.303554	0.284869	0.199634	0.343603	0.287269	0.448886	0.034089	0.0366197	0.0210309	0.112227	0.555714	0.113091	0.0479383	0.154572	0.298204	0.091699	-0.0158682	0.190687	0.185704	0.31113	-0.0568209	-0.0315499	-0.0653211	0.0802376	0.0972365	-0.0283475	-0.11582	0.0328609	0.53498	0.632844	0.12954	0.211869	0.0951096	0.0873924	0.165444	0.054872	0.31462	0.126569	0.0836656	-0.0230588	0.0788363	0.210361	0.397359	0.293763	0.224174
76.4993	1.15999	0.295327	0.188674	0.201685	0.284498	0.291212	0.201628	0.335335	0.295066	0.4499	0.0368478	0.0405916	0.0286059	0.112575	0.53105	0.114737	0.0535543	0.153615	0.287048	0.087697	-0.0113075	0.184185	0.184441	0.307307	-0.0513704	-0.0261444	-0.0590275	0.0684536	0.0935466	-0.022832	-0.107568	0.0294383	0.53456	0.620662	0.127236	0.204948	0.0896502	0.0895787	0.167589	0.0564835	0.309497	0.122959	0.0885896	-0.0129534	0.0862666	0.21111	0.40208	0.298292	0.228038
76.5368	1.12842	0.291112	0.183996	0.202912	0.267772	0.297456	0.20415	0.32871	0.303291	0.452196	0.0421209	0.0464519	0.0361634	0.113376	0.506833	0.117688	0.0599404	0.155622	0.27808	0.0841959	-0.0059489	0.177227	0.18298	0.302283	-0.0460225	-0.0217752	-0.0515045	0.0577716	0.0895602	-0.0173189	-0.0983412	0.0259349	0.534301	0.609543	0.1263	0.198953	0.0852351	0.0912264	0.17059	0.0580551	0.303997	0.120319	0.0932174	-0.00224988	0.0953349	0.213156	0.407508	0.303271	0.231943
76.5744	1.09796	0.287923	0.180447	0.203716	0.253676	0.302471	0.206464	0.323167	0.310606	0.454366	0.0490203	0.0533922	0.042854	0.114196	0.482824	0.121155	0.0661189	0.15971	0.270443	0.0808664	-0.00040329	0.169833	0.181197	0.295642	-0.0413344	-0.0192831	-0.0435956	0.0480991	0.0854792	-0.0124032	-0.0888974	0.0220824	0.533234	0.59974	0.126342	0.193429	0.0816627	0.0917346	0.173535	0.0588984	0.297851	0.118301	0.0968814	0.00806948	0.105035	0.21552	0.412504	0.307425	0.235223
76.612	1.06861	0.285573	0.177786	0.2043	0.243009	0.305812	0.208424	0.318714	0.316319	0.455641	0.0570773	0.0611141	0.0485279	0.115225	0.459486	0.1249	0.0717741	0.165359	0.263919	0.0779679	0.0052136	0.162825	0.179541	0.287878	-0.0372012	-0.0185778	-0.0354587	0.0396825	0.0820166	-0.00821056	-0.0794053	0.0183776	0.531077	0.592209	0.127592	0.188608	0.0791201	0.0912916	0.176176	0.0590207	0.291427	0.11693	0.0997141	0.0174659	0.114787	0.217577	0.41667	0.31013	0.237855
76.6496	1.04095	0.284407	0.176393	0.205514	0.236977	0.307776	0.210506	0.315859	0.320509	0.455785	0.0663465	0.0698253	0.0537354	0.11715	0.437801	0.129246	0.077235	0.172511	0.258965	0.0763356	0.0113659	0.157825	0.179004	0.280311	-0.0328883	-0.0185875	-0.026643	0.0334207	0.0802793	-0.00435291	-0.0693999	0.0159405	0.528363	0.588145	0.130796	0.185363	0.0782017	0.090879	0.178913	0.0591991	0.285764	0.116728	0.102627	0.0260282	0.124506	0.219246	0.420415	0.311525	0.24042
76.6872	1.01509	0.284193	0.176247	0.207721	0.236051	0.308295	0.212757	0.314455	0.322994	0.454181	0.0762796	0.0791751	0.0585915	0.119967	0.418116	0.134008	0.0824251	0.180518	0.255579	0.0762345	0.0180442	0.155871	0.179927	0.273832	-0.0282216	-0.0185717	-0.0172379	0.029826	0.0806568	-0.00071392	-0.0588651	0.0152286	0.52528	0.587648	0.13597	0.183899	0.0788773	0.0910438	0.181691	0.0598529	0.28173	0.117918	0.10606	0.0335681	0.133584	0.220379	0.423793	0.311477	0.243063
76.7247	0.990151	0.283833	0.176547	0.210316	0.239539	0.306482	0.214533	0.313447	0.323247	0.44968	0.0854369	0.087908	0.0624243	0.122681	0.399882	0.138172	0.0865423	0.187834	0.252902	0.0769483	0.0244006	0.156766	0.181641	0.26834	-0.0239583	-0.0186528	-0.00822916	0.0283105	0.0825688	0.00230261	-0.0486461	0.0156133	0.521204	0.589398	0.142054	0.183334	0.0802311	0.0914404	0.183686	0.060663	0.279589	0.120121	0.109514	0.0394494	0.140679	0.220498	0.426109	0.309254	0.245138
76.7623	0.965093	0.282195	0.176426	0.212423	0.246233	0.301361	0.215263	0.311747	0.321138	0.441648	0.0924507	0.0946578	0.0644965	0.124196	0.382461	0.140682	0.0888259	0.192925	0.249962	0.0775071	0.0294881	0.159628	0.18327	0.263271	-0.0209459	-0.0191316	-0.00062229	0.0277811	0.0851954	0.00425833	-0.0397251	0.0162553	0.515425	0.591598	0.147805	0.182544	0.0812424	0.0915499	0.184113	0.0612384	0.279265	0.122818	0.112284	0.043215	0.144571	0.219134	0.426678	0.304213	0.245847
76.7999	0.939032	0.278454	0.175271	0.213282	0.254714	0.292344	0.214692	0.308524	0.316763	0.430309	0.0964321	0.0984144	0.0642779	0.123756	0.365418	0.140793	0.0888653	0.194809	0.246019	0.07709	0.0325544	0.163232	0.184054	0.257863	-0.0197346	-0.0202038	0.00493433	0.0271084	0.0876301	0.00483348	-0.0328597	0.0165308	0.507533	0.592594	0.152184	0.180593	0.0811531	0.0909562	0.182553	0.0613708	0.280332	0.125466	0.113795	0.0444197	0.1445	0.215925	0.425058	0.296057	0.244541
76.8375	0.910788	0.271565	0.172126	0.211741	0.262891	0.278907	0.212139	0.30259	0.309614	0.41568	0.0964434	0.0980834	0.0609383	0.120453	0.347916	0.13753	0.0860644	0.192617	0.240045	0.0745316	0.0325053	0.165702	0.18269	0.250829	-0.0212051	-0.0224934	0.00750621	0.0247409	0.0884068	0.00337432	-0.0290217	0.015494	0.496895	0.590476	0.153837	0.176257	0.0789421	0.088757	0.178293	0.0603858	0.28145	0.127035	0.113051	0.0420099	0.139628	0.2102	0.420332	0.284213	0.240219
76.8751	0.879135	0.260443	0.165826	0.206531	0.268339	0.260756	0.206433	0.292619	0.298905	0.397281	0.0916396	0.0926641	0.0536123	0.113398	0.328885	0.129876	0.0797887	0.18567	0.230969	0.0685876	0.0281995	0.165004	0.17753	0.240723	-0.0263664	-0.0268666	0.00602172	0.0190198	0.0861182	-0.00080756	-0.0292044	0.0121089	0.482825	0.583176	0.151373	0.168321	0.0735385	0.0837742	0.170492	0.0573028	0.280771	0.126264	0.108866	0.0350067	0.12928	0.20128	0.411302	0.268018	0.231804
76.9127	0.843972	0.245048	0.156143	0.197386	0.269544	0.238724	0.197011	0.278346	0.284839	0.375611	0.0820935	0.0822367	0.04245	0.102736	0.308131	0.117869	0.070298	0.174336	0.21869	0.0590897	0.0195838	0.16027	0.167827	0.227139	-0.035242	-0.0333328	0.00040531	0.00937253	0.0806507	-0.00733987	-0.033385	0.00631179	0.465586	0.569697	0.14448	0.15681	0.0649446	0.075759	0.159339	0.051908	0.277264	0.122689	0.10097	0.0237674	0.114091	0.189538	0.397775	0.247909	0.219221
76.9502	0.806573	0.226613	0.144146	0.185353	0.266332	0.214861	0.184577	0.261106	0.269072	0.352897	0.0688841	0.0681713	0.0287682	0.0898059	0.286588	0.10281	0.0588695	0.160067	0.20421	0.0471327	0.00793072	0.152141	0.154196	0.211037	-0.0466007	-0.0408309	-0.00817082	-0.00330877	0.0731013	-0.0147132	-0.0403499	-0.0008111	0.446523	0.550764	0.134139	0.143194	0.0544393	0.0656803	0.146272	0.0449694	0.271003	0.116878	0.0902667	0.00992489	0.096141	0.176572	0.380925	0.225632	0.203646
76.9878	0.768323	0.20654	0.131087	0.171711	0.258974	0.191299	0.170212	0.242781	0.253559	0.331549	0.0532614	0.0520615	0.0139323	0.0760605	0.265212	0.0861107	0.046674	0.144178	0.188522	0.0339127	-0.00531375	0.141636	0.137893	0.193728	-0.0590574	-0.0483637	-0.0184134	-0.0177599	0.0645435	-0.0216517	-0.0488344	-0.00826319	0.426952	0.52783	0.121495	0.129061	0.0433483	0.0546325	0.13273	0.0371705	0.261986	0.10955	0.077777	-0.00487628	0.0775603	0.164002	0.362208	0.202929	0.186405
77.0254	0.730164	0.185813	0.117754	0.157359	0.247773	0.169525	0.154742	0.224882	0.239423	0.312881	0.0362584	0.0350787	-0.00119438	0.0625427	0.244455	0.0687344	0.034228	0.127302	0.17215	0.0201182	-0.0191807	0.129525	0.120327	0.176274	-0.0716818	-0.0556075	-0.0294398	-0.0330649	0.0555188	-0.027776	-0.0580862	-0.0157434	0.407619	0.502225	0.107395	0.115305	0.0324366	0.0432543	0.119451	0.0286628	0.249707	0.101112	0.0641572	-0.0194736	0.0597317	0.152751	0.342691	0.180852	0.168391
77.063	0.693023	0.165381	0.104764	0.143044	0.233383	0.150588	0.139044	0.208528	0.227112	0.297415	0.0189205	0.0181698	-0.0158766	0.0501721	0.224689	0.0514724	0.0217474	0.109959	0.155563	0.00634168	-0.0328867	0.116682	0.103017	0.159635	-0.083755	-0.0626069	-0.0404361	-0.0483852	0.0464018	-0.0331288	-0.0675625	-0.0231977	0.389019	0.47525	0.0927755	0.102325	0.0224086	0.0320935	0.106774	0.019513	0.233914	0.0918409	0.0501031	-0.0328782	0.0435753	0.143138	0.323195	0.160124	0.150385
77.1006	0.658088	0.146401	0.0928067	0.129602	0.21696	0.135389	0.124237	0.19455	0.216979	0.2854	0.00244101	0.0022642	-0.0292147	0.0398712	0.206446	0.0351677	0.00950491	0.0929243	0.139487	-0.00651481	-0.0455619	0.10427	0.0875706	0.144873	-0.0945315	-0.0694109	-0.0504368	-0.0626581	0.0375963	-0.0377026	-0.0766631	-0.0304376	0.371667	0.448387	0.0788364	0.0903581	0.014145	0.021906	0.0950065	0.0100661	0.215184	0.0821523	0.0365778	-0.0442022	0.0298309	0.135195	0.30455	0.141473	0.133334
77.1382	0.626498	0.129932	0.0824885	0.117784	0.19982	0.124513	0.111372	0.183349	0.209255	0.276573	-0.0121534	-0.0118449	-0.0403601	0.0322429	0.190159	0.0205485	-0.00218445	0.0769678	0.124737	-0.0174361	-0.0564453	0.0933564	0.0752861	0.133088	-0.10336	-0.0759601	-0.0586291	-0.0748442	0.029346	-0.0415026	-0.0848374	-0.0371907	0.355981	0.42312	0.0666811	0.0795791	0.00828719	0.013457	0.0844848	0.00084494	0.194836	0.0726188	0.0245342	-0.0528787	0.0190037	0.128956	0.287604	0.125443	0.118129
77.1757	0.599108	0.116696	0.0742358	0.108161	0.183256	0.118131	0.101203	0.174993	0.203952	0.270088	-0.0240794	-0.0235241	-0.0486991	0.0274421	0.176008	0.00815743	-0.0129797	0.0627024	0.112009	-0.0255486	-0.0649992	0.084644	0.0668978	0.125238	-0.109783	-0.0819756	-0.0645806	-0.0842308	0.0216727	-0.0445395	-0.0916238	-0.043184	0.342243	0.400848	0.0571632	0.0702082	0.00505374	0.00736769	0.0755634	-0.00756872	0.174569	0.0639608	0.0147421	-0.0586035	0.0113705	0.124525	0.273119	0.112347	0.105462
77.2133	0.576274	0.106999	0.0682024	0.101021	0.168427	0.11598	0.0941143	0.16923	0.200884	0.264886	-0.032725	-0.0323719	-0.0539454	0.0252266	0.163918	-0.00169051	-0.0225975	0.0505438	0.101762	-0.0303219	-0.0709818	0.0783972	0.0625771	0.121541	-0.113642	-0.086972	-0.0683538	-0.0905671	0.0143889	-0.0467367	-0.0967456	-0.0482896	0.330551	0.382624	0.0507847	0.0625262	0.00423604	0.00400426	0.0684237	-0.0146768	0.155857	0.0568966	0.00766454	-0.0612889	0.00693883	0.121813	0.261508	0.102264	0.0957123
77.2509	0.55767	0.10059	0.0641898	0.0962121	0.156103	0.117265	0.0900007	0.165391	0.199544	0.259923	-0.0378287	-0.038439	-0.0562654	0.0249649	0.153558	-0.00906509	-0.0309063	0.0405451	0.0940804	-0.031779	-0.0745691	0.0743796	0.0619009	0.121167	-0.115218	-0.0905813	-0.0705555	-0.0940109	0.00716368	-0.0480513	-0.100302	-0.0527171	0.320659	0.36867	0.0474786	0.0567078	0.00514779	0.0032867	0.0628681	-0.0202667	0.139486	0.0518709	0.00322994	-0.0611435	0.00529472	0.120305	0.252619	0.0949547	0.088831
77.2885	0.541738	0.0961208	0.0611013	0.0926067	0.145901	0.120135	0.0877224	0.161856	0.198459	0.253758	-0.0403124	-0.042793	-0.0568264	0.0251969	0.1439	-0.0149733	-0.038461	0.0317353	0.0881092	-0.0310643	-0.0768872	0.0713194	0.0633492	0.122076	-0.115737	-0.0936392	-0.0727049	-0.0956069	-0.00092043	-0.0491638	-0.103296	-0.0574901	0.311417	0.35771	0.0459939	0.052131	0.00625058	0.00412476	0.0578587	-0.0250346	0.125107	0.048249	0.00025849	-0.0592122	0.00507323	0.118612	0.245309	0.0892501	0.0838442
77.3261	0.525961	0.0913803	0.0570535	0.0882374	0.136319	0.121979	0.0852883	0.156266	0.195346	0.244655	-0.0422397	-0.0472283	-0.0576219	0.0239078	0.1334	-0.0211928	-0.0464236	0.0223337	0.0821091	-0.0302277	-0.0798385	0.0671501	0.0645397	0.121543	-0.117139	-0.0981158	-0.076954	-0.0973244	-0.0111752	-0.0514396	-0.107426	-0.0641763	0.300988	0.347448	0.0441741	0.0474212	0.00544504	0.00456129	0.0517334	-0.0304777	0.111488	0.0443788	-0.00330126	-0.0573457	0.00418653	0.114683	0.237647	0.0831808	0.0790007
77.3637	0.508208	0.0846108	0.0505703	0.0815514	0.126047	0.120795	0.0810712	0.146865	0.188429	0.23156	-0.0453316	-0.0529707	-0.0601913	0.0198	0.121029	-0.029053	-0.055485	0.0112312	0.074646	-0.0309894	-0.0848596	0.0603335	0.0634859	0.117599	-0.120782	-0.105364	-0.084781	-0.100851	-0.0241335	-0.0558316	-0.113886	-0.0735076	0.28817	0.335999	0.0403079	0.0416088	0.00126388	0.00301305	0.0434519	-0.0377546	0.0975919	0.0389034	-0.00903581	-0.0570861	0.00111053	0.106912	0.227953	0.0752044	0.0728305
77.4012	0.487645	0.0753538	0.0414072	0.0722562	0.114894	0.116011	0.0744772	0.133308	0.177215	0.214795	-0.0500673	-0.0599777	-0.0647664	0.0129375	0.106873	-0.0386147	-0.0651962	-0.00118075	0.0654932	-0.0339165	-0.0921309	0.0506799	0.0593975	0.109909	-0.126662	-0.115073	-0.0961997	-0.10657	-0.0389965	-0.0622078	-0.122636	-0.0846917	0.273179	0.322664	0.03398	0.034825	-0.00640335	-0.00091219	0.0332848	-0.0469065	0.0832496	0.0315613	-0.0172276	-0.0589305	-0.00434653	0.0949599	0.215623	0.0650079	0.0648687
77.4388	0.464805	0.0644084	0.0305295	0.0612423	0.103781	0.108403	0.0658946	0.116585	0.162406	0.196072	-0.0558026	-0.0671444	-0.0703699	0.00454078	0.092024	-0.0487662	-0.0741616	-0.0133664	0.0556004	-0.038393	-0.100642	0.0392763	0.0526261	0.0996218	-0.133557	-0.125553	-0.109864	-0.113554	-0.0539009	-0.0693576	-0.132506	-0.0959204	0.257481	0.307878	0.0259825	0.028132	-0.0163677	-0.00643084	0.0225665	-0.0568341	0.0690811	0.0231338	-0.0268811	-0.0623174	-0.0111897	0.0799858	0.201326	0.0535366	0.0557535
77.4764	0.441369	0.0535896	0.0198228	0.0503683	0.094501	0.0998348	0.0567388	0.0989096	0.145855	0.178024	-0.0610436	-0.0726125	-0.0751634	-0.00333454	0.0783952	-0.0575751	-0.0803799	-0.023137	0.046733	-0.0428208	-0.108505	0.0281948	0.0445191	0.0890166	-0.13937	-0.134194	-0.123444	-0.120061	-0.066353	-0.0751714	-0.141512	-0.104881	0.243363	0.293127	0.0180184	0.0232538	-0.026416	-0.0117981	0.0133691	-0.0655305	0.056447	0.0152301	-0.0359697	-0.0655183	-0.0175249	0.064472	0.186922	0.0427752	0.0470969
77.514	0.419724	0.0453639	0.0116677	0.0421461	0.0893028	0.0927647	0.0492275	0.083367	0.130383	0.163622	-0.0638112	-0.0741664	-0.0769084	-0.00820247	0.0683778	-0.0627093	-0.0816623	-0.028141	0.0410531	-0.0450161	-0.113346	0.0200335	0.0372679	0.0810355	-0.141565	-0.13805	-0.134026	-0.123964	-0.0736854	-0.0771109	-0.14726	-0.109045	0.233358	0.280614	0.0122725	0.0222714	-0.033707	-0.01475	0.00823605	-0.0704912	0.0474192	0.00987162	-0.0419043	-0.0659769	-0.0209482	0.051624	0.175038	0.0353186	0.0410851
77.5516	0.402218	0.042122	0.00827878	0.0390309	0.0901168	0.0895385	0.0456402	0.0730051	0.119067	0.155548	-0.0621964	-0.0698557	-0.0736218	-0.00786465	0.0642116	-0.0620932	-0.07627	-0.0265132	0.0405229	-0.0428346	-0.112958	0.017188	0.0333575	0.0784412	-0.137854	-0.134638	-0.138889	-0.123181	-0.0735783	-0.0730089	-0.147528	-0.106319	0.229485	0.272592	0.0107318	0.0269566	-0.0354998	-0.0131888	0.00951469	-0.0694478	0.0441233	0.0088462	-0.042271	-0.0613148	-0.0192298	0.0444357	0.168257	0.0336095	0.0398217
77.5892	0.390244	0.0452558	0.0108644	0.0424094	0.0975745	0.0915745	0.0473293	0.0697087	0.114121	0.155297	-0.0549791	-0.058794	-0.0643524	-0.00128535	0.067115	-0.054723	-0.0636014	-0.0175581	0.0461367	-0.035007	-0.106124	0.0208981	0.0346219	0.0826472	-0.127071	-0.122884	-0.136492	-0.116434	-0.0649269	-0.0621166	-0.141086	-0.0959868	0.232455	0.2705	0.0143487	0.0377723	-0.0301949	-0.00601747	0.0183262	-0.0612856	0.0475376	0.0130261	-0.0357362	-0.0504008	-0.0112199	0.0445738	0.167969	0.0389277	0.0444527
77.6267	0.383878	0.054759	0.0192421	0.0521767	0.110719	0.0990229	0.0541944	0.0736097	0.116163	0.16249	-0.0419815	-0.0415027	-0.0494674	0.0111216	0.0768901	-0.0409863	-0.0443921	-0.00190417	0.0576093	-0.0215441	-0.0929569	0.0309081	0.0417062	0.0932737	-0.109535	-0.103403	-0.126889	-0.103784	-0.0484079	-0.0453735	-0.128065	-0.078998	0.241424	0.274444	0.0227372	0.0535297	-0.0177888	0.00649336	0.0341366	-0.0463563	0.0570773	0.0221536	-0.0224471	-0.0336939	0.00274644	0.0519702	0.173893	0.0509691	0.0548164
77.6643	0.382459	0.0696708	0.0323313	0.0672397	0.127637	0.111138	0.0651571	0.0835528	0.124525	0.175347	-0.0239058	-0.0194274	-0.0302011	0.0280456	0.0923404	-0.0221706	-0.0202282	0.0190961	0.0738335	-0.00330125	-0.0744293	0.0460337	0.0542128	0.10888	-0.0865851	-0.077742	-0.11122	-0.0862471	-0.0259942	-0.024479	-0.109605	-0.0572026	0.254559	0.283543	0.0347263	0.0721077	0.00075337	0.023197	0.0553896	-0.0259323	0.071398	0.035178	-0.00355252	-0.0127073	0.0213592	0.0655867	0.184684	0.0684058	0.0698852
77.7019	0.384929	0.0884006	0.0485565	0.085909	0.145986	0.126553	0.0787393	0.0978115	0.13769	0.191591	-0.00214404	0.0055	-0.00825206	0.0477034	0.111635	-0.00011189	0.00681632	0.0437004	0.0931528	0.0183293	-0.0520765	0.0646	0.0709263	0.127454	-0.0601945	-0.0479427	-0.0912694	-0.0654257	-0.00031661	-0.00127157	-0.0875522	-0.0327529	0.269496	0.296284	0.0487869	0.0911177	0.0238585	0.0424325	0.0800168	-0.00184574	0.0889002	0.0505518	0.0191528	0.0104331	0.0427466	0.0839005	0.198503	0.0893302	0.0881316
77.7395	0.38967	0.108821	0.0659307	0.105969	0.163163	0.143302	0.0930855	0.114301	0.15347	0.208869	0.0213224	0.0309883	0.0143074	0.0679569	0.132383	0.0229209	0.0342799	0.0695301	0.113391	0.0414179	-0.0279667	0.0844551	0.0900061	0.146442	-0.0328387	-0.0166991	-0.0694119	-0.0434759	0.0256226	0.0221667	-0.0643407	-0.00790422	0.283583	0.310562	0.0630727	0.108221	0.0490769	0.062087	0.105579	0.0235552	0.107643	0.0663189	0.0432599	0.0331753	0.0645577	0.104854	0.213364	0.111367	0.107537
77.7771	0.394469	0.128404	0.0821897	0.124859	0.176544	0.158947	0.105876	0.130573	0.169272	0.22467	0.0440704	0.0545297	0.0351307	0.0864262	0.151827	0.0443775	0.0594871	0.0935912	0.131984	0.0636041	-0.00457831	0.103086	0.109079	0.162872	-0.00733211	0.0127576	-0.0484592	-0.0229943	0.0486731	0.0434724	-0.0426786	0.0150591	0.29412	0.323797	0.0755526	0.121324	0.0731227	0.0797188	0.129341	0.0475595	0.125183	0.0802317	0.0659174	0.0528759	0.084149	0.125805	0.227214	0.131823	0.125696
77.8147	0.39656	0.144291	0.0948554	0.139729	0.18363	0.170662	0.114477	0.143837	0.182271	0.236074	0.0633063	0.073419	0.0516547	0.10055	0.166993	0.0614785	0.0795736	0.112575	0.146068	0.0821469	0.0152678	0.11779	0.125059	0.173517	0.0132232	0.0370625	-0.0315158	-0.00691546	0.0656841	0.0600529	-0.0254373	0.0336571	0.298393	0.332983	0.0840749	0.12848	0.0923335	0.0926117	0.148121	0.067146	0.138359	0.0898338	0.0840079	0.0669559	0.0987126	0.1434	0.237439	0.147749	0.139864
77.8522	0.393303	0.153919	0.101791	0.148034	0.182657	0.17588	0.116853	0.151761	0.189867	0.240468	0.0764361	0.0852986	0.061679	0.108176	0.175272	0.0717992	0.0920572	0.12362	0.153156	0.094538	0.0290131	0.126328	0.134817	0.175746	0.026123	0.0534519	-0.0212542	0.00228662	0.074153	0.0697367	-0.0150116	0.0457381	0.294286	0.335272	0.0868931	0.128259	0.10366	0.0983928	0.158966	0.0796538	0.144076	0.0930449	0.0948313	0.0734144	0.105872	0.154293	0.241323	0.156559	0.147597
77.8898	0.383546	0.156345	0.102357	0.148759	0.173625	0.173571	0.112767	0.1537	0.19071	0.236961	0.0821372	0.0893692	0.0644456	0.108742	0.1756	0.0745171	0.0961112	0.125551	0.152436	0.0997283	0.0356197	0.12814	0.136803	0.169181	0.0304497	0.0607872	-0.0185753	0.00393942	0.0734964	0.0719034	-0.0119851	0.0508263	0.281559	0.329354	0.0837742	0.120717	0.106091	0.0963007	0.160735	0.0841398	0.141164	0.0893068	0.0973977	0.071902	0.104862	0.156872	0.237574	0.157245	0.147993
77.9274	0.368103	0.152653	0.0977567	0.142838	0.158552	0.164724	0.103848	0.150765	0.185143	0.226842	0.0808878	0.0868205	0.0610151	0.103604	0.168878	0.0707828	0.0929828	0.119362	0.14516	0.0985652	0.036033	0.124616	0.131646	0.156022	0.0275511	0.0599626	-0.0221723	-0.00044618	0.0654318	0.0679033	-0.0147776	0.0505143	0.262254	0.316249	0.0763542	0.107699	0.101004	0.0875926	0.154665	0.0818291	0.131058	0.0799877	0.0929288	0.0638603	0.0969241	0.151957	0.226986	0.150811	0.14213
77.965	0.349002	0.145134	0.0902724	0.132404	0.140615	0.151588	0.0926508	0.145012	0.174705	0.212831	0.0746874	0.0800863	0.0536142	0.0952474	0.157277	0.0629389	0.0852297	0.107562	0.133865	0.0930602	0.0324272	0.118182	0.121339	0.139619	0.0202346	0.0534538	-0.0293237	-0.00804081	0.053143	0.0604991	-0.0206301	0.0475228	0.239782	0.298617	0.0673367	0.0921476	0.0911446	0.0747984	0.143459	0.0752795	0.116697	0.0677261	0.0840819	0.0517259	0.0846386	0.142032	0.21178	0.139612	0.132344
78.0026	0.328928	0.136698	0.0827646	0.120335	0.123546	0.137109	0.0821441	0.139107	0.161876	0.198289	0.066582	0.0722193	0.045146	0.0867018	0.143771	0.0540369	0.0761239	0.0935918	0.121879	0.0859337	0.027665	0.111678	0.108763	0.123578	0.0121342	0.0448168	-0.0365518	-0.0154231	0.040555	0.0531939	-0.026339	0.0450376	0.218178	0.279869	0.0598766	0.0775763	0.079893	0.061166	0.130567	0.0677622	0.101622	0.0557685	0.0742734	0.0386796	0.0714096	0.130579	0.195077	0.126819	0.121698
78.0401	0.310971	0.130509	0.0783319	0.10991	0.11112	0.124623	0.0753924	0.13602	0.149844	0.186549	0.0598698	0.0664684	0.0387813	0.0811201	0.131874	0.0474752	0.0691903	0.0813054	0.112891	0.0803324	0.0249232	0.108058	0.0975691	0.111441	0.00714618	0.0379943	-0.0401526	-0.0190776	0.0317318	0.0494185	-0.028615	0.0462672	0.201466	0.263597	0.0571667	0.0675605	0.0708905	0.0502998	0.119665	0.0628312	0.0895104	0.0472598	0.0671926	0.0283836	0.0610012	0.121435	0.180451	0.115922	0.11358
78.0777	0.297869	0.12917	0.0795453	0.103997	0.106233	0.117192	0.074925	0.138289	0.141637	0.180194	0.0572171	0.0655716	0.0371368	0.0810094	0.12474	0.0461355	0.0673752	0.0740286	0.109891	0.0790172	0.026926	0.109682	0.0913193	0.105951	0.00849702	0.0362678	-0.0370926	-0.016263	0.0298724	0.0516679	-0.0248385	0.0536176	0.19267	0.252826	0.0616303	0.0648679	0.0672169	0.0453201	0.113815	0.0635048	0.0834295	0.0444754	0.065935	0.0241173	0.0566308	0.117878	0.171045	0.109887	0.110854
78.1153	0.290524	0.133374	0.0870391	0.103631	0.109475	0.116183	0.081325	0.146627	0.138619	0.179993	0.0596796	0.0704118	0.0409677	0.0868976	0.123588	0.0509562	0.0717372	0.0731076	0.113647	0.0828555	0.034539	0.116987	0.0916334	0.107721	0.0172324	0.0407626	-0.0264481	-0.00638551	0.0358393	0.0603942	-0.0144375	0.0673332	0.192376	0.2486	0.0735484	0.0700539	0.0699599	0.0473526	0.114124	0.0708056	0.0845703	0.0478679	0.071538	0.02719	0.0594233	0.121248	0.168025	0.109758	0.11439
78.1529	0.287798	0.141773	0.0993569	0.107822	0.119097	0.120877	0.0929517	0.159692	0.140224	0.184721	0.0666092	0.0797729	0.0490712	0.0972011	0.127433	0.0607708	0.0813074	0.0777229	0.122708	0.0906139	0.0465913	0.128342	0.0977552	0.115145	0.0320216	0.0503126	-0.00960331	0.00897736	0.0481328	0.0739214	0.00099176	0.0854218	0.198716	0.249698	0.0909506	0.0813883	0.0779825	0.0553167	0.119554	0.0835181	0.0920628	0.0561294	0.0827747	0.0364641	0.0681917	0.130642	0.170297	0.114474	0.122851
78.1905	0.287975	0.152449	0.114471	0.114952	0.132721	0.129772	0.107473	0.175442	0.145188	0.192258	0.0766526	0.0917719	0.0597207	0.109737	0.134607	0.0737684	0.094468	0.086417	0.134964	0.100459	0.0613143	0.141513	0.10799	0.12595	0.0506719	0.0631295	0.0111625	0.0276239	0.0644474	0.0898591	0.0191834	0.105315	0.20905	0.254115	0.111216	0.0964371	0.0893244	0.0673691	0.128222	0.0996057	0.104196	0.0676888	0.0976384	0.0497977	0.0810009	0.144005	0.175924	0.122267	0.134212
78.2281	0.289578	0.163785	0.130619	0.12358	0.14835	0.141431	0.12299	0.191928	0.152118	0.200413	0.0883051	0.104766	0.0714564	0.122653	0.143621	0.0882773	0.109707	0.0978637	0.148431	0.110827	0.0771295	0.15454	0.120582	0.138167	0.07107	0.0777471	0.0336243	0.047476	0.0824734	0.106037	0.0380185	0.124864	0.22095	0.259986	0.132061	0.113064	0.102071	0.0817816	0.138218	0.117125	0.119227	0.0814511	0.114221	0.0652476	0.0961187	0.158935	0.183059	0.131517	0.146645
78.2656	0.290834	0.174005	0.145795	0.132025	0.163861	0.153972	0.137598	0.206808	0.159027	0.206806	0.0995175	0.116877	0.0825846	0.13396	0.152574	0.102268	0.125038	0.110152	0.160827	0.119931	0.0921404	0.165381	0.133311	0.149773	0.0908036	0.0924384	0.0553749	0.0661276	0.0995309	0.12026	0.0550995	0.141855	0.231713	0.26515	0.151072	0.12904	0.114033	0.096449	0.147338	0.133816	0.135016	0.0959751	0.130294	0.0807834	0.11151	0.17269	0.189676	0.14035	0.158047
78.3032	0.289384	0.180892	0.157493	0.138102	0.176695	0.164732	0.148873	0.217281	0.163408	0.208912	0.107683	0.125764	0.0909482	0.141304	0.158904	0.113175	0.137756	0.120507	0.169423	0.125607	0.103912	0.17176	0.14338	0.158449	0.107034	0.104915	0.0737432	0.0807913	0.11268	0.130162	0.0676546	0.153788	0.238268	0.266926	0.165507	0.141827	0.122635	0.108728	0.153012	0.146933	0.148818	0.109049	0.143142	0.0939246	0.124605	0.182239	0.193419	0.146447	0.16583
78.3408	0.28268	0.182193	0.163197	0.139537	0.184213	0.170738	0.154228	0.220628	0.162868	0.204551	0.110418	0.129114	0.0944241	0.142424	0.160021	0.118494	0.144981	0.125923	0.1716	0.125831	0.110011	0.171601	0.147991	0.161771	0.117043	0.112783	0.0861655	0.0889453	0.119373	0.133541	0.0731644	0.158352	0.237844	0.262662	0.172858	0.148966	0.125429	0.116008	0.152788	0.153771	0.157648	0.118231	0.150076	0.102148	0.132816	0.184678	0.191885	0.147463	0.167469
78.3784	0.26854	0.176141	0.160946	0.134487	0.184184	0.1695	0.151534	0.214782	0.155576	0.192205	0.106162	0.125241	0.09141	0.135651	0.153968	0.11637	0.144321	0.123883	0.165454	0.119198	0.108594	0.16349	0.144942	0.157672	0.118792	0.114065	0.0905832	0.0889473	0.117865	0.128811	0.0700457	0.15394	0.228535	0.250369	0.171379	0.148565	0.12067	0.116279	0.144846	0.152289	0.158876	0.121437	0.148962	0.103486	0.134101	0.177796	0.183053	0.141538	0.161086
78.416	0.245872	0.161938	0.149905	0.122117	0.175369	0.159729	0.139813	0.198974	0.140665	0.171191	0.0943125	0.113568	0.081259	0.120377	0.139955	0.106071	0.134508	0.113142	0.150365	0.105361	0.0989602	0.147117	0.133113	0.1452	0.111461	0.107758	0.0859785	0.0804984	0.107606	0.115561	0.0581733	0.140075	0.209715	0.229297	0.160471	0.139821	0.10782	0.10858	0.128462	0.141655	0.151009	0.117454	0.138819	0.0970468	0.127428	0.160734	0.165892	0.127891	0.146022
78.4536	0.215293	0.140211	0.130769	0.102993	0.158096	0.141756	0.119906	0.174356	0.118546	0.142314	0.0755673	0.0949785	0.0647111	0.0975973	0.118729	0.088385	0.115942	0.0943233	0.12738	0.0854074	0.0819351	0.123654	0.11299	0.125095	0.0958692	0.0942592	0.0729719	0.0648741	0.0896418	0.0950885	0.0391551	0.117866	0.182388	0.200414	0.141004	0.123409	0.0879322	0.093412	0.104504	0.122693	0.13436	0.106413	0.120339	0.0833556	0.113213	0.13453	0.140946	0.107316	0.123265
78.4911	0.17945	0.113393	0.106069	0.0794338	0.134687	0.117831	0.0947946	0.144179	0.0913558	0.108816	0.0526566	0.0720904	0.0442552	0.0703219	0.0928711	0.0659511	0.0912093	0.0702153	0.0994527	0.0621508	0.0601998	0.0960298	0.0872697	0.10018	0.0747942	0.0756283	0.0542864	0.0450898	0.0669081	0.0705939	0.0164803	0.090416	0.149516	0.166684	0.11568	0.101704	0.0639029	0.0731282	0.0759575	0.0981658	0.111427	0.0901737	0.0962161	0.0646749	0.0936558	0.102448	0.110876	0.0824774	0.0957001
78.5287	0.142321	0.0852209	0.0796223	0.0550419	0.108816	0.0915649	0.0687292	0.112691	0.0628354	0.0756752	0.0298511	0.0487167	0.0235808	0.0429117	0.0662497	0.042697	0.0645136	0.0450792	0.0708252	0.0394679	0.0377114	0.0682884	0.0602652	0.0745607	0.0522939	0.0550916	0.0340711	0.0252299	0.0435217	0.0463297	-0.00531341	0.0621539	0.115341	0.132295	0.0884588	0.0782091	0.0397818	0.0513955	0.0472804	0.0721338	0.0862151	0.071814	0.0704858	0.0445303	0.0721897	0.0692994	0.0799073	0.057263	0.0674481
78.5663	0.107256	0.0588611	0.0546767	0.032885	0.0835338	0.0660803	0.0451671	0.0831274	0.0365724	0.0469267	0.0106503	0.0279568	0.00575534	0.0190012	0.04212	0.0218826	0.039566	0.0225971	0.0450365	0.020359	0.0177508	0.043674	0.0356526	0.0513268	0.0316992	0.0354883	0.0157575	0.008444	0.0228161	0.0255461	-0.0227526	0.0367242	0.0833457	0.100545	0.0626407	0.0558773	0.0187577	0.0313242	0.0221852	0.0479873	0.0620905	0.0538653	0.0465651	0.0259136	0.0517011	0.0393522	0.0517874	0.0348342	0.0419513
78.6039	0.0761259	0.0360874	0.0330934	0.0146733	0.0604485	0.0432736	0.0258399	0.0572628	0.0148784	0.0244136	-0.00332188	0.0113526	-0.0075976	0.00051419	0.0222575	0.00524386	0.018602	0.0048599	0.0240005	0.00612214	0.00205101	0.0238083	0.0154934	0.0317353	0.014763	0.0185794	0.00115662	-0.0039079	0.00660532	0.00965048	-0.034222	0.0160767	0.0554483	0.0728374	0.0400453	0.0363744	0.00239104	0.0146649	0.00265131	0.0276069	0.0408562	0.0375462	0.0263401	0.0105469	0.0337831	0.0152744	0.0287691	0.0167825	0.0211169
78.6415	0.050368	0.0183063	0.0163594	0.00170577	0.0407959	0.0248479	0.0117787	0.0365021	-0.00044893	0.00891994	-0.0112559	-8.1619e-05	-0.0153924	-0.0113393	0.00793631	-0.00596187	0.00331384	-0.00676328	0.00896578	-0.00261284	-0.00818056	0.00970607	0.00130759	0.0167472	0.00269203	0.00588899	-0.00843337	-0.0111443	-0.00383143	-0.00079507	-0.0387588	0.00152783	0.0331172	0.0498699	0.0220934	0.0209827	-0.00820859	0.00274883	-0.00997215	0.0123801	0.0238657	0.0238276	0.0111562	-0.00015199	0.0196669	-0.00120554	0.0122655	0.00412976	0.00623982
78.6791	0.0310598	0.0066826	0.0056627	-0.00505081	0.0256208	0.0122441	0.00356522	0.0217571	-0.00819513	0.00065037	-0.0129231	-0.00565553	-0.0169963	-0.0158742	-1.6246e-05	-0.0108458	-0.00507943	-0.0115321	0.00062098	-0.0056837	-0.012133	0.0019103	-0.00586846	0.00729814	-0.00367147	-0.00135353	-0.0120851	-0.0129172	-0.00792015	-0.00568449	-0.0358558	-0.0060849	0.0174509	0.0321945	0.00996618	0.0106375	-0.012247	-0.00346026	-0.0148574	0.00325449	0.0121834	0.0136692	0.00199736	-0.00523208	0.0102696	-0.00930618	0.0028731	-0.00250854	-0.00192118
78.7166	0.0176549	0.000914253	0.00063053	-0.00620598	0.014687	0.00522656	0.00026942	0.0122258	-0.00905538	-0.00172243	-0.00975153	-0.00611386	-0.0133717	-0.0139899	-0.00245426	-0.0100776	-0.00706058	-0.0103899	-0.00204087	-0.00448427	-0.010577	-0.00066	-0.0068291	0.00278961	-0.00496034	-0.00349434	-0.0104612	-0.0102399	-0.00696833	-0.00599415	-0.026658	-0.00750375	0.00796756	0.0191838	0.00339744	0.00486448	-0.0105817	-0.00458487	-0.0130016	-0.00041582	0.00540796	0.00701828	-0.00164126	-0.0054617	0.00504733	-0.0100541	-0.00057807	-0.00398185	-0.00417782
78.7542	0.00797477	-0.000786553	-0.00068687	-0.00389732	0.00650081	0.00178764	-0.00035453	0.0056023	-0.00552451	-0.00106784	-0.00466017	-0.00362427	-0.00699205	-0.00804765	-0.00179312	-0.00582865	-0.00473831	-0.00582687	-0.00153479	-0.0018253	-0.00584309	-0.00057638	-0.00412557	0.00099515	-0.00319582	-0.00246628	-0.00578803	-0.00536528	-0.00365918	-0.00362112	-0.013899	-0.00490974	0.00269726	0.00893591	0.00060054	0.00182377	-0.00573679	-0.00279255	-0.00718946	-0.00083586	0.00177334	0.0027376	-0.00173824	-0.00309891	0.00209285	-0.00609265	-0.00078883	-0.00251536	-0.00284618
78.7918	0	0	0	0	0	0	0	0	0	0	0	0	0	0	0	0	0	0	0	0	0	0	0	0	0	0	0	0	0	0	0	0	0	0	0	0	0	0	0	0	0	0	0	0	0	0	0	0	0
[truncated: 71 more columns]

## Sheet: Figure 8e-f
Methylation status in Hbegf promoter
	Control			RRMS Relapse			RRMS Remission
	Mean	SEM	N	Mean	SEM	N	Mean	SEM	N
AUC	5.986	1.301	4464	17.52	1.568	3472	17.44	1.716	15872
Temperature	Control																		RRMS Relapse														RRMS Remission
69.5089	0	-2.5431e-06	0	0	-2.5431e-06	-2.5431e-06	2.5431e-06	-2.5431e-06	2.5431e-06	2.54313e-06	0	-2.5431e-06	0	0	0	0	-2.5431e-06	-2.5431e-06	0	0	0	0	0	0	0	2.5431e-06	-2.5431e-06	0	-5.0863e-06	0	2.54313e-06	0	-2.5431e-06	0	0	0	0	0	-2.5431e-06	0	2.5431e-06	-2.5431e-06	-2.5431e-06	2.5431e-06	-2.5431e-06	0	2.5431e-06	-2.5431e-06	-2.54313e-06
69.5464	0.0524419	0.0430323	0.0265986	0.037557	-0.0138753	-0.0113195	0.0310669	0.0269521	0.0367126	-0.159134	-0.00115204	-0.0419108	0.0375392	0.0174535	0.0269801	-0.0152003	-0.00928243	0.0484085	0.0498378	0.0410461	-0.00325012	0.05218	0.0400721	0.0269089	-0.0273412	0.0571365	0.0496648	0.0503413	0.0469386	0.036761	-0.0332794	0.052269	0.0429077	-0.0920003	0.00233459	0.0430094	-0.0383453	0.0127029	0.00304159	0.027832	0.0500183	0.0448049	0.00508372	-0.147552	0.0462011	0.0514094	0.00816345	-0.103592	0.0371475
69.584	0.10792	0.090065	0.0567932	0.0777613	-0.0239309	-0.0193354	0.0678508	0.0572306	0.0777079	-0.318372	-0.00013987	-0.0814158	0.0818227	0.0401891	0.058581	-0.0284678	-0.0180893	0.103594	0.1035	0.0850322	-0.00273641	0.108243	0.0861053	0.0590948	-0.0505931	0.119776	0.104307	0.104281	0.0983683	0.0776545	-0.0643921	0.109683	0.0906372	-0.182442	0.00852712	0.0903244	-0.0715205	0.032313	0.0113322	0.0604935	0.104869	0.0957794	0.0127945	-0.289492	0.0957184	0.107285	0.0218379	-0.204063	0.0777791
69.6216	0.164838	0.139272	0.0892792	0.119873	-0.0310567	-0.0245666	0.109545	0.0903346	0.122164	-0.478699	0.00154368	-0.119934	0.130816	0.067159	0.0937042	-0.041097	-0.0270971	0.163887	0.159192	0.131116	-5.0863e-05	0.166089	0.137047	0.0945816	-0.0712382	0.185989	0.162694	0.160159	0.152677	0.121119	-0.0955276	0.169558	0.141853	-0.273387	0.017367	0.139898	-0.100922	0.0567474	0.0229645	0.0963542	0.16315	0.151479	0.0221736	-0.427444	0.147364	0.165324	0.039093	-0.30293	0.120338
69.6592	0.221092	0.188349	0.122439	0.162994	-0.0368093	-0.0283915	0.154282	0.125585	0.16892	-0.641469	0.00218964	-0.159314	0.181719	0.0966288	0.13048	-0.0547384	-0.0374222	0.226657	0.214701	0.177818	0.00268809	0.223526	0.191055	0.131106	-0.0913874	0.253423	0.223043	0.215965	0.207581	0.165085	-0.129112	0.228945	0.194827	-0.367076	0.0269801	0.189415	-0.129313	0.0834071	0.0351079	0.132937	0.22285	0.209681	0.0318095	-0.563815	0.199491	0.222893	0.0572256	-0.402534	0.162913
69.6968	0.275325	0.235842	0.155579	0.206955	-0.0421422	-0.0317078	0.200528	0.162773	0.21758	-0.807304	0.00099436	-0.200536	0.232274	0.127223	0.167643	-0.0701726	-0.04938	0.289869	0.26887	0.224439	0.0042394	0.2795	0.246872	0.167511	-0.112539	0.320633	0.284259	0.270546	0.261533	0.208366	-0.166489	0.286364	0.2484	-0.46446	0.0361786	0.237539	-0.158915	0.110397	0.0458221	0.168424	0.282791	0.268847	0.0410283	-0.700277	0.251289	0.278547	0.0747859	-0.504601	0.204412
69.7343	0.327024	0.280993	0.188634	0.252024	-0.0475413	-0.034935	0.247386	0.201393	0.26799	-0.976247	-0.00227356	-0.243965	0.280767	0.157898	0.20448	-0.0874735	-0.0624796	0.352331	0.32132	0.270856	0.00416056	0.333961	0.303627	0.20342	-0.13563	0.386843	0.345708	0.323512	0.313637	0.250872	-0.208099	0.341568	0.301987	-0.565404	0.0442683	0.283666	-0.19102	0.136414	0.0541153	0.201754	0.342367	0.328021	0.049703	-0.837878	0.302602	0.331924	0.0913976	-0.61026	0.24454
69.7719	0.376109	0.323311	0.221687	0.298307	-0.0534999	-0.0384165	0.293943	0.240588	0.319707	-1.1482	-0.00767263	-0.289782	0.325981	0.187851	0.240588	-0.106463	-0.0760346	0.413432	0.37189	0.317078	0.00228882	0.387428	0.360728	0.238935	-0.161321	0.451612	0.406988	0.374794	0.363464	0.29318	-0.253713	0.394875	0.355125	-0.669332	0.050766	0.327741	-0.226463	0.160998	0.059255	0.232552	0.401212	0.386589	0.0577825	-0.977587	0.353401	0.38326	0.106857	-0.720416	0.283358
69.8095	0.422727	0.362526	0.254562	0.345403	-0.0606944	-0.042806	0.338882	0.279348	0.371686	-1.32338	-0.0155335	-0.338211	0.367083	0.216237	0.27549	-0.127009	-0.0894724	0.472753	0.420476	0.362813	-0.00156148	0.440402	0.417526	0.274035	-0.190386	0.514547	0.467628	0.424299	0.410812	0.335803	-0.303045	0.446429	0.407242	-0.775736	0.0552979	0.369906	-0.266141	0.184497	0.0607529	0.260801	0.458865	0.44414	0.0651118	-1.1205	0.403564	0.432968	0.120824	-0.836049	0.321175
69.8471	0.46729	0.398895	0.286779	0.392647	-0.0697403	-0.0487747	0.381185	0.316925	0.422834	-1.50186	-0.0263926	-0.389399	0.403946	0.242332	0.308858	-0.148994	-0.102249	0.53024	0.467117	0.407504	-0.00752513	0.493215	0.473386	0.308248	-0.223551	0.575457	0.527283	0.472081	0.455859	0.379295	-0.355619	0.496096	0.457781	-0.884211	0.0576477	0.410726	-0.310781	0.20767	0.0589472	0.286906	0.514926	0.500422	0.0716731	-1.26758	0.453097	0.481565	0.132805	-0.957792	0.358556
69.8847	0.51091	0.433553	0.317891	0.43983	-0.0805639	-0.0563482	0.421191	0.353368	0.472727	-1.68315	-0.0401993	-0.442897	0.437594	0.265773	0.341125	-0.171878	-0.113411	0.586576	0.512568	0.451124	-0.0151393	0.546405	0.528295	0.341019	-0.260892	0.634931	0.586408	0.518809	0.499631	0.424703	-0.410385	0.543803	0.506666	-0.994102	0.0583242	0.451551	-0.360303	0.231705	0.0550385	0.311984	0.569547	0.555862	0.0780309	-1.41901	0.502604	0.530057	0.142713	-1.08538	0.396467
69.9223	0.555814	0.468903	0.34878	0.488304	-0.091657	-0.0644252	0.461049	0.389931	0.522306	-1.86578	-0.0554632	-0.497114	0.470563	0.287041	0.373894	-0.194145	-0.121015	0.643689	0.558746	0.495387	-0.0227661	0.601191	0.583674	0.372838	-0.301239	0.694761	0.64664	0.566386	0.544446	0.4739	-0.465179	0.590312	0.554921	-1.10378	0.0592372	0.494733	-0.413198	0.258446	0.0513306	0.338399	0.624059	0.612213	0.0858231	-1.57344	0.553838	0.580627	0.151705	-1.21704	0.436836
69.9598	0.60479	0.508092	0.381554	0.540278	-0.100787	-0.0712128	0.50386	0.428495	0.57358	-2.04779	-0.0698344	-0.549756	0.50605	0.307437	0.409579	-0.21375	-0.122739	0.703992	0.608243	0.543012	-0.0279872	0.659256	0.641726	0.405337	-0.342435	0.757477	0.710187	0.617335	0.59332	0.52875	-0.517189	0.637319	0.604215	-1.21114	0.0631739	0.543159	-0.46697	0.289551	0.0503921	0.369181	0.680372	0.671956	0.0971146	-1.72871	0.609085	0.635935	0.161573	-1.35004	0.482007
69.9974	0.660433	0.554227	0.418521	0.597832	-0.105799	-0.0750707	0.552572	0.470886	0.628629	-2.22724	-0.0810674	-0.598684	0.547086	0.328957	0.450544	-0.228841	-0.116671	0.769671	0.663467	0.596741	-0.0285619	0.722092	0.704432	0.440748	-0.382113	0.825445	0.77906	0.674014	0.649068	0.590622	-0.564021	0.687421	0.656281	-1.31438	0.0728353	0.599004	-0.51917	0.326022	0.0541153	0.406919	0.740234	0.737485	0.113879	-1.88281	0.670392	0.698306	0.174021	-1.48165	0.533984
70.035	0.723653	0.608775	0.460495	0.661542	-0.105893	-0.0756302	0.608243	0.517591	0.688067	-2.40339	-0.0884756	-0.643148	0.595482	0.352798	0.497709	-0.238927	-0.102974	0.84137	0.725316	0.657926	-0.0236054	0.789935	0.772456	0.480647	-0.419024	0.899587	0.854129	0.737409	0.712995	0.659416	-0.605181	0.742338	0.711685	-1.41319	0.0893021	0.662351	-0.568926	0.367437	0.0625432	0.452532	0.804044	0.809675	0.136785	-2.03527	0.738241	0.7684	0.189588	-1.61051	0.593267
70.0726	0.79231	0.669983	0.505404	0.728986	-0.103068	-0.0752309	0.668655	0.566027	0.749654	-2.57774	-0.094279	-0.68517	0.649808	0.377787	0.549266	-0.246203	-0.0850677	0.916964	0.79201	0.72526	-0.0149994	0.860435	0.843798	0.524386	-0.454597	0.977918	0.93353	0.805728	0.783231	0.731918	-0.643412	0.80068	0.768397	-1.51023	0.110522	0.729851	-0.618212	0.410726	0.073204	0.503644	0.869583	0.886459	0.163795	-2.1884	0.810402	0.843831	0.206467	-1.73806	0.657461
70.1102	0.863256	0.735031	0.550341	0.796995	-0.100324	-0.0766068	0.730466	0.612124	0.810265	-2.75251	-0.101412	-0.727638	0.70681	0.402122	0.60247	-0.253614	-0.0670878	0.993601	0.860835	0.796181	-0.00541687	0.930595	0.915805	0.570623	-0.490962	1.05739	1.01459	0.876211	0.856669	0.803614	-0.682307	0.859909	0.823914	-1.6089	0.133392	0.797208	-0.669535	0.452265	0.0833588	0.556803	0.934102	0.964811	0.191808	-2.34512	0.883937	0.921239	0.222163	-1.86658	0.723358
70.1478	0.934374	0.802038	0.593625	0.863701	-0.099706	-0.08107	0.791344	0.653117	0.868034	-2.92931	-0.11112	-0.772364	0.763679	0.425181	0.655657	-0.26299	-0.0518545	1.06963	0.930018	0.868431	0.0035731	0.998466	0.986969	0.618238	-0.5292	1.13605	1.09529	0.947166	0.931033	0.87104	-0.724182	0.918505	0.877124	-1.71103	0.155947	0.86158	-0.724256	0.490013	0.0911992	0.609754	0.996351	1.04275	0.21862	-2.50667	0.957184	0.99826	0.235313	-1.99711	0.788864
70.1853	1.00469	0.870031	0.634827	0.928487	-0.102147	-0.0887273	0.850176	0.688393	0.92264	-3.10899	-0.123009	-0.820099	0.818807	0.447301	0.708249	-0.274844	-0.0408478	1.14458	0.998655	0.940496	0.0115407	1.06319	1.05685	0.666402	-0.569392	1.21296	1.17401	1.01796	1.00487	0.932401	-0.769989	0.976288	0.928233	-1.81688	0.177294	0.922053	-0.782789	0.523364	0.0957794	0.661194	1.05651	1.11935	0.242816	-2.6728	1.02973	1.07362	0.24573	-2.1296	0.853218
70.2229	1.07392	0.938227	0.67407	0.991234	-0.108055	-0.099266	0.906443	0.718689	0.974724	-3.29181	-0.13589	-0.871051	0.87129	0.468852	0.760226	-0.289116	-0.0350418	1.21835	1.06612	1.01155	0.0184377	1.12451	1.12546	0.714544	-0.611328	1.28789	1.24933	1.08844	1.07692	0.987076	-0.819794	1.03395	0.977938	-1.92614	0.196889	0.978912	-0.845263	0.552279	0.0968577	0.710177	1.11531	1.19413	0.263153	-2.84269	1.1017	1.14661	0.25352	-2.26363	0.916145
70.2605	1.14289	1.00677	0.712438	1.0528	-0.116697	-0.11143	0.960564	0.745845	1.02617	-3.47718	-0.147731	-0.924482	0.921621	0.490875	0.812696	-0.304614	-0.0341339	1.29159	1.13286	1.08204	0.0251389	1.18326	1.19376	0.762955	-0.65392	1.36163	1.32148	1.1594	1.14705	1.03603	-0.872337	1.09319	1.02784	-2.0377	0.215083	1.03392	-0.910955	0.577718	0.0955989	0.756805	1.17451	1.26763	0.279335	-3.01456	1.17418	1.21776	0.259878	-2.39807	0.978516
70.2981	1.21372	1.07693	0.752195	1.11521	-0.126137	-0.122823	1.01431	0.772934	1.07993	-3.66386	-0.156044	-0.978656	0.971697	0.515111	0.867851	-0.319138	-0.0362473	1.36611	1.20067	1.15366	0.0335083	1.24188	1.26403	0.812792	-0.695122	1.43633	1.39228	1.23263	1.21641	1.08208	-0.925092	1.15624	1.0805	-2.14981	0.233376	1.09005	-0.977994	0.601865	0.0947266	0.802485	1.23691	1.3417	0.292384	-3.18577	1.24923	1.28911	0.267573	-2.53082	1.0424
70.3357	1.28883	1.1505	0.796026	1.18071	-0.134183	-0.130905	1.07006	0.803535	1.13896	-3.85064	-0.158607	-1.03144	1.02411	0.543643	0.928113	-0.330284	-0.0385666	1.44422	1.27191	1.22848	0.0456238	1.30344	1.33885	0.8654	-0.732707	1.51451	1.46431	1.31018	1.28687	1.12902	-0.975342	1.22509	1.13851	-2.26075	0.253721	1.15023	-1.04392	0.627426	0.0978546	0.84935	1.30527	1.41855	0.303968	-3.35365	1.3291	1.36324	0.279785	-2.65965	1.11018
70.3733	1.36993	1.22878	0.845891	1.25075	-0.139282	-0.133881	1.12989	0.840932	1.20526	-4.03702	-0.154144	-1.08124	1.08106	0.578311	0.995204	-0.336377	-0.038559	1.52773	1.34848	1.30798	0.0630163	1.37077	1.41994	0.92204	-0.765231	1.59806	1.53986	1.39344	1.36004	1.18037	-1.0211	1.30092	1.20368	-2.36957	0.277423	1.21659	-1.10665	0.656782	0.107857	0.899439	1.38138	1.49983	0.315603	-3.51652	1.4153	1.44205	0.298714	-2.78326	1.18362
70.4108	1.45763	1.31237	0.902217	1.32566	-0.140895	-0.131292	1.19527	0.887525	1.27959	-4.2232	-0.142721	-1.12722	1.14377	0.620028	1.06974	-0.336848	-0.0344874	1.61732	1.43142	1.3928	0.0862452	1.44557	1.50793	0.983381	-0.792447	1.68782	1.62026	1.48287	1.4368	1.23837	-1.06148	1.38353	1.27659	-2.4763	0.304965	1.29009	-1.16522	0.691449	0.125918	0.953832	1.46557	1.58634	0.328334	-3.67401	1.50818	1.52653	0.324946	-2.90154	1.26338
70.4484	1.55148	1.40111	0.964455	1.40516	-0.139275	-0.1238	1.26689	0.944384	1.36169	-4.40977	-0.125615	-1.16939	1.21258	0.66851	1.15121	-0.332245	-0.0256755	1.71258	1.52094	1.48302	0.114906	1.528	1.60236	1.04918	-0.81517	1.78368	1.70606	1.57804	1.51721	1.30396	-1.0968	1.47139	1.35676	-2.58167	0.33591	1.37053	-1.21967	0.731944	0.151807	1.0123	1.55704	1.67799	0.342738	-3.82718	1.6071	1.6167	0.358032	-3.01553	1.34915
70.486	1.6505	1.49454	1.0318	1.48862	-0.135035	-0.112745	1.34501	1.01112	1.45051	-4.59701	-0.104645	-1.20818	1.28747	0.722623	1.23856	-0.323741	-0.0120188	1.81245	1.61669	1.57852	0.147952	1.61708	1.70223	1.11853	-0.834819	1.88514	1.79747	1.67813	1.60104	1.37729	-1.12831	1.5624	1.44314	-2.68656	0.36952	1.45686	-1.27064	0.778315	0.184438	1.07414	1.65441	1.77423	0.359367	-3.97784	1.71089	1.7121	0.396886	-3.12693	1.43995
70.5236	1.75417	1.5926	1.10424	1.57592	-0.128268	-0.0990346	1.43029	1.0868	1.54536	-4.78404	-0.0808589	-1.24353	1.36892	0.7817	1.33118	-0.312294	0.00680288	1.91624	1.71861	1.67972	0.184784	1.71174	1.80708	1.19127	-0.852137	1.99204	1.89509	1.78291	1.68866	1.45844	-1.15699	1.65564	1.53518	-2.7908	0.405556	1.54828	-1.31843	0.830521	0.222855	1.13986	1.75679	1.87507	0.379445	-4.12756	1.81885	1.81278	0.440745	-3.23698	1.5352
70.5612	1.86205	1.6952	1.18183	1.66699	-0.119102	-0.0832799	1.52318	1.16977	1.64552	-4.96984	-0.0550588	-1.27543	1.45707	0.844955	1.42835	-0.298856	0.0309296	2.02329	1.82638	1.78664	0.22494	1.81062	1.91637	1.26777	-0.867737	2.10403	1.99888	1.89215	1.78051	1.54695	-1.18378	1.7511	1.63249	-2.89381	0.443799	1.64396	-1.36364	0.887764	0.265778	1.21018	1.86349	1.98047	0.404221	-4.27771	1.93036	1.91881	0.488711	-3.3469	1.63438
70.5988	1.97291	1.8013	1.26344	1.76099	-0.108604	-0.0665054	1.62277	1.25719	1.74931	-5.15476	-0.0289027	-1.30503	1.55076	0.910494	1.52853	-0.285159	0.0593542	2.13215	1.93857	1.8981	0.267077	1.91156	2.02862	1.34758	-0.882881	2.2197	2.10749	2.00482	1.87603	1.64119	-1.21043	1.84869	1.73385	-2.99573	0.483223	1.74213	-1.40784	0.94794	0.310982	1.28458	1.9732	2.08952	0.433736	-4.43029	2.04397	2.02923	0.538813	-3.45848	1.73625
70.6363	2.085	1.90931	1.34694	1.85684	-0.0983276	-0.0497894	1.72679	1.34608	1.8546	-5.34019	-0.00434875	-1.3342	1.64782	0.976011	1.62971	-0.273265	0.0902507	2.24135	2.05314	2.01203	0.309413	2.01215	2.142	1.42936	-0.899274	2.33713	2.21898	2.11943	1.97419	1.73901	-1.23929	1.94784	1.83749	-3.09712	0.522296	1.84028	-1.45292	1.00877	0.356267	1.36142	2.0842	2.2007	0.46711	-4.58728	2.15793	2.14255	0.588531	-3.57389	1.83913
70.6739	2.19674	2.01794	1.43036	1.95402	-0.089414	-0.0338415	1.83278	1.43405	1.95953	-5.52793	0.0171229	-1.36489	1.74586	1.04002	1.73017	-0.26503	0.12188	2.35004	2.16835	2.1264	0.350299	2.11052	2.2551	1.51182	-0.918467	2.45471	2.33148	2.23479	2.07406	1.83838	-1.27231	2.04755	1.9417	-3.19828	0.559733	1.93635	-1.50048	1.06867	0.400009	1.43878	2.19513	2.31254	0.502986	-4.74996	2.27093	2.25726	0.635574	-3.69478	1.94158
70.7115	2.30704	2.12651	1.5127	2.05267	-0.0821787	-0.0188039	1.93921	1.51961	2.06318	-5.71973	0.0349452	-1.39846	1.84293	1.10189	1.82881	-0.261528	0.152903	2.45814	2.2831	2.23979	0.388634	2.20587	2.36731	1.59428	-0.941378	2.57136	2.44358	2.35022	2.17512	1.93771	-1.31049	2.14707	2.04522	-3.29927	0.594966	2.02947	-1.55179	1.12682	0.441216	1.51523	2.30534	2.42414	0.540042	-4.91869	2.38254	2.37226	0.678477	-3.82177	2.04283
70.7491	2.41658	2.23607	1.59495	2.1541	-0.0752614	-0.00336202	2.04643	1.60325	2.16667	-5.91632	0.0505346	-1.43462	1.93871	1.16226	1.92628	-0.262014	0.183423	2.56712	2.39784	2.35243	0.424939	2.29936	2.47934	1.67746	-0.967232	2.68775	2.55552	2.46659	2.27834	2.03718	-1.35258	2.24775	2.14843	-3.3991	0.6291	2.12107	-1.60658	1.18413	0.48024	1.59112	2.41594	2.53622	0.57826	-5.09199	2.49422	2.48797	0.717781	-3.95369	2.1437
70.7867	2.52698	2.34823	1.67904	2.26009	-0.0664775	0.0143305	2.15559	1.68679	2.27234	-6.11767	0.0661519	-1.47217	2.03415	1.22251	2.02426	-0.264679	0.214058	2.67902	2.5139	2.46592	0.460645	2.39341	2.59265	1.76294	-0.994283	2.80559	2.66838	2.58559	2.38533	2.13817	-1.39608	2.35198	2.25255	-3.49665	0.663976	2.21367	-1.66382	1.24225	0.518155	1.66792	2.52889	2.65038	0.618347	-5.26748	2.6083	2.60559	0.755391	-4.08848	2.24591
70.8242	2.63954	2.46369	1.76631	2.37137	-0.0542348	0.0353622	2.26711	1.77169	2.38193	-6.32403	0.0831579	-1.51042	2.13022	1.28366	2.12404	-0.267967	0.244858	2.79519	2.63235	2.58212	0.496686	2.49024	2.7082	1.85241	-1.02125	2.92622	2.78284	2.70823	2.497	2.24182	-1.43875	2.46131	2.35831	-3.59192	0.700577	2.30945	-1.72287	1.30252	0.555578	1.74669	2.6455	2.76772	0.66055	-5.44347	2.72657	2.72575	0.792961	-4.22465	2.35061
70.8618	2.75447	2.58183	1.85674	2.48737	-0.0383377	0.0595322	2.3799	1.85824	2.49553	-6.53643	0.101418	-1.54967	2.22708	1.34602	2.22587	-0.271388	0.274968	2.91575	2.75318	2.70202	0.532895	2.5913	2.82597	1.94711	-1.048	3.04982	2.89863	2.83423	2.61296	2.34819	-1.47958	2.57577	2.46538	-3.6865	0.738472	2.40917	-1.78403	1.36546	0.592308	1.82751	2.76577	2.8883	0.70401	-5.61958	2.84946	2.84796	0.831167	-4.36186	2.45791
70.8994	2.86989	2.70013	1.94828	2.60541	-0.0208867	0.084671	2.49111	1.9448	2.61094	-6.75759	0.118825	-1.59192	2.32306	1.40833	2.328	-0.276227	0.302017	3.03886	2.87447	2.82425	0.567347	2.69633	2.94396	2.04622	-1.07629	3.17475	3.01376	2.96127	2.731	2.45535	-1.51971	2.69303	2.57172	-3.78388	0.775218	2.51109	-1.84933	1.42996	0.626338	1.90872	2.88774	3.01039	0.746084	-5.79772	2.97524	2.96996	0.869069	-4.50185	2.56608
70.937	2.98303	2.81532	2.03812	2.72175	-0.00521088	0.107536	2.59759	2.02872	2.72478	-6.99085	0.13239	-1.63993	2.41542	1.46858	2.42768	-0.284785	0.322934	3.16166	2.99336	2.94568	0.597293	2.80378	3.05927	2.14724	-1.10895	3.29836	3.12561	3.08618	2.84792	2.56036	-1.56179	2.80981	2.67456	-3.88836	0.807437	2.61175	-1.92156	1.4938	0.654828	1.98789	3.00818	3.13139	0.783404	-5.98092	3.1009	3.08869	0.904859	-4.64745	2.67248
70.9746	3.0912	2.92435	2.12348	2.8325	0.00524902	0.124654	2.69699	2.1072	2.83364	-7.23891	0.139081	-1.69632	2.50156	1.52471	2.52207	-0.299517	0.334834	3.28119	3.10706	3.06271	0.62016	2.91123	3.16913	2.24683	-1.14902	3.41795	3.23179	3.20587	2.96059	2.66018	-1.60905	2.92339	2.77136	-4.0038	0.831871	2.70729	-2.00327	1.55434	0.675102	2.06269	3.12384	3.24886	0.81297	-6.17239	3.22333	3.20128	0.936676	-4.80175	2.77451
71.0122	3.19287	3.0253	2.20225	2.93486	0.00800323	0.133288	2.78823	2.17805	2.93529	-7.50285	0.136963	-1.76275	2.58047	1.57508	2.60943	-0.322044	0.335899	3.39518	3.21382	3.1727	0.634595	3.01626	3.27185	2.34193	-1.19871	3.53174	3.3309	3.31841	3.06698	2.75261	-1.66412	3.03212	2.86071	-4.13281	0.846275	2.7947	-2.09605	1.60944	0.685135	2.13164	3.23249	3.36131	0.833221	-6.37453	3.34021	3.30603	0.963076	-4.96703	2.87075
71.0497	3.28789	3.11765	2.27333	3.0276	0.00187174	0.131691	2.87153	2.23995	3.02895	-7.78168	0.125504	-1.8398	2.6525	1.61856	2.68937	-0.353045	0.325785	3.50252	3.31301	3.27464	0.640556	3.11725	3.36713	2.43017	-1.25902	3.63919	3.42271	3.42321	3.16636	2.83644	-1.72894	3.13525	2.94252	-4.27655	0.84995	2.8725	-2.20031	1.65778	0.684242	2.19403	3.33327	3.46832	0.844131	-6.58868	3.45047	3.40251	0.98305	-5.14446	2.96103
71.0873	3.37699	3.20192	2.33671	3.11097	-0.0133667	0.119225	2.94774	2.29248	3.11492	-8.07299	0.105158	-1.92714	2.71851	1.6545	2.76263	-0.392273	0.305356	3.60309	3.40489	3.36885	0.639008	3.21328	3.45569	2.51006	-1.32986	3.7407	3.50783	3.52084	3.25928	2.9115	-1.80478	3.23276	3.01776	-4.43488	0.843564	2.94106	-2.3153	1.69861	0.673332	2.24996	3.42656	3.57036	0.846898	-6.81527	3.55408	3.49158	0.996063	-5.33426	3.04616
71.1249	3.46141	3.27922	2.39265	3.1861	-0.0373484	0.0962041	3.01817	2.336	3.19393	-8.37416	0.0768229	-2.02403	2.7791	1.68312	2.83048	-0.439067	0.276235	3.69749	3.49014	3.45592	0.631493	3.30385	3.53872	2.58123	-1.4107	3.83716	3.5873	3.61261	3.34692	2.97819	-1.89232	3.32533	3.08791	-4.60676	0.828702	3.00178	-2.43953	1.73135	0.654605	2.30034	3.51351	3.6684	0.843155	-7.05383	3.65162	3.57472	1.00203	-5.53605	3.12733
71.1625	3.54228	3.35062	2.4411	3.25448	-0.0696335	0.0634155	3.08435	2.37146	3.26666	-8.68324	0.0412394	-2.12973	2.83463	1.70486	2.89413	-0.492739	0.240051	3.78644	3.56942	3.5364	0.619453	3.38861	3.61734	2.64418	-1.50086	3.92923	3.66205	3.69981	3.43052	3.03707	-1.99164	3.41345	3.15421	-4.79084	0.807142	3.05629	-2.57143	1.75532	0.630603	2.34602	3.59541	3.76341	0.834287	-7.30354	3.74382	3.65349	1.001	-5.74922	3.20572
71.2001	3.62046	3.41694	2.48188	3.31771	-0.109845	0.0219167	3.14765	2.40028	3.33368	-8.99934	-0.00095876	-2.24385	2.88517	1.71982	2.95449	-0.552879	0.198194	3.87061	3.64333	3.61106	0.603966	3.46729	3.69224	2.69998	-1.59979	4.01738	3.73295	3.78357	3.51108	3.08879	-2.10235	3.4966	3.21732	-4.98556	0.780512	3.10582	-2.70979	1.77008	0.603477	2.38712	3.67349	3.856	0.821187	-7.56337	3.83139	3.72922	0.992963	-5.97307	3.28218
71.2377	3.69685	3.47922	2.51575	3.3776	-0.157394	-0.0269623	3.20922	2.42403	3.39598	-9.322	-0.0488307	-2.36593	2.93117	1.72824	3.0124	-0.618991	0.151756	3.95069	3.71276	3.68132	0.585897	3.54033	3.76401	2.75007	-1.70672	4.10227	3.80094	3.86501	3.58955	3.13426	-2.22383	3.57412	3.27774	-5.18906	0.750409	3.15131	-2.85354	1.77593	0.574944	2.42371	3.74902	3.94663	0.804324	-7.83202	3.91515	3.80308	0.978218	-6.20656	3.35738
71.2752	3.77252	3.53878	2.54438	3.43607	-0.211385	-0.0817235	3.27002	2.44432	3.45478	-9.65088	-0.100942	-2.49516	2.97342	1.73095	3.06878	-0.690336	0.101718	4.0278	3.77908	3.74921	0.566032	3.60918	3.83342	2.79635	-1.82048	4.18494	3.86728	3.9454	3.66709	3.17489	-2.35493	3.64647	3.33582	-5.39942	0.718224	3.19372	-3.00162	1.7744	0.546211	2.45684	3.82323	4.03586	0.784032	-8.10805	3.99623	3.87619	0.957603	-6.44842	3.43188
71.3128	3.84839	3.597	2.56982	3.49478	-0.270826	-0.141022	3.33071	2.46224	3.51103	-9.98584	-0.155683	-2.63065	3.01247	1.72911	3.12445	-0.766065	0.048823	4.1032	3.84363	3.81696	0.544917	3.67578	3.90114	2.84121	-1.9398	4.26641	3.93338	4.02595	3.74467	3.21232	-2.49417	3.715	3.39177	-5.61501	0.684977	3.23445	-3.15304	1.76772	0.517914	2.48804	3.8971	4.12425	0.760434	-8.39027	4.07594	3.94955	0.932299	-6.69737	3.50601
71.3504	3.92454	3.65452	2.59341	3.55447	-0.335347	-0.204305	3.39112	2.47803	3.56484	-10.3275	-0.212153	-2.7718	3.04839	1.72325	3.17982	-0.84564	-0.0068868	4.17765	3.90671	3.88614	0.522352	3.74169	3.96712	2.88667	-2.06404	4.34711	3.99997	4.10701	3.82247	3.24779	-2.64042	3.78087	3.44527	-5.83524	0.650772	3.27441	-3.30749	1.75772	0.489805	2.5183	3.97088	4.21192	0.733075	-8.67838	4.15508	4.0234	0.903025	-6.95271	3.57944
71.388	4.00055	3.71143	2.61584	3.61522	-0.404968	-0.271306	3.45052	2.49174	3.61593	-10.6765	-0.269887	-2.91819	3.08149	1.71378	3.23504	-0.928614	-0.065918	4.25156	3.96816	3.95777	0.49779	3.80804	4.03108	2.93441	-2.19286	4.42709	4.06713	4.18854	3.90027	3.2819	-2.79277	3.84514	3.49589	-6.0602	0.615128	3.31383	-3.46504	1.74536	0.461065	2.54811	4.0444	4.29884	0.701157	-8.97247	4.23415	4.09764	0.870344	-7.21406	3.65158
71.4256	4.07657	3.76802	2.63779	3.67723	-0.479197	-0.341293	3.50856	2.50397	3.66439	-11.0324	-0.327988	-3.06902	3.11313	1.70191	3.29079	-1.01399	-0.128446	4.32583	4.02865	4.03288	0.4711	3.87638	4.09334	2.98628	-2.32554	4.50676	4.13492	4.27094	3.97811	3.31531	-2.94998	3.9093	3.5438	-6.28968	0.577744	3.35303	-3.62533	1.73154	0.431084	2.57819	4.11794	4.38571	0.664469	-9.27213	4.31406	4.17251	0.835261	-7.48067	3.72248
71.4632	4.15267	3.82457	2.65968	3.74051	-0.557432	-0.413457	3.5649	2.51528	3.71054	-11.3944	-0.385773	-3.22345	3.14468	1.68914	3.34765	-1.10073	-0.194511	4.40132	4.08934	4.11188	0.44221	3.94813	4.15448	3.04362	-2.46146	4.58647	4.20336	4.35464	4.05598	3.34854	-3.11095	3.97495	3.58954	-6.52355	0.538322	3.39222	-3.78779	1.717	0.399277	2.60893	4.1917	4.47347	0.623123	-9.57684	4.39567	4.24835	0.79878	-7.75171	3.79243
71.5007	4.22824	3.88111	2.68101	3.80412	-0.639539	-0.487546	3.61918	2.52557	3.75444	-11.7618	-0.443509	-3.38117	3.17658	1.67602	3.4057	-1.18856	-0.264519	4.47829	4.15103	4.19383	0.410467	4.02383	4.21476	3.10602	-2.60079	4.66596	4.27193	4.43963	4.13325	3.38145	-3.27534	4.04287	3.63335	-6.76231	0.496091	3.43107	-3.95255	1.70183	0.364657	2.63965	4.26539	4.56255	0.576991	-9.88655	4.47916	4.32508	0.761047	-8.02709	3.86162
71.5383	4.30203	3.93736	2.70042	3.86656	-0.725919	-0.563927	3.67119	2.53402	3.79587	-12.1348	-0.502492	-3.54254	3.20828	1.66207	3.46433	-1.278	-0.339383	4.55622	4.21397	4.27678	0.374774	4.10284	4.27396	3.17144	-2.74457	4.74435	4.3398	4.52527	4.20886	3.41317	-3.44364	4.11296	3.67507	-7.007	0.449885	3.46861	-4.12053	1.6854	0.325808	2.66888	4.33813	4.65277	0.525889	-10.2018	4.56404	4.40233	0.721357	-8.3075	3.9299
71.5759	4.37298	3.99294	2.71629	3.92629	-0.816963	-0.643211	3.72106	2.53983	3.83472	-12.5138	-0.564285	-3.70848	3.23883	1.6462	3.52274	-1.37011	-0.42012	4.63431	4.27793	4.35857	0.333984	4.18328	4.33179	3.23765	-2.89416	4.8207	4.40622	4.61085	4.28184	3.44247	-3.61674	4.18459	3.71444	-7.25879	0.398519	3.50383	-4.29305	1.66684	0.281596	2.69506	4.40906	4.74383	0.469894	-10.5233	4.64966	4.47978	0.678614	-8.59398	3.99715
71.6135	4.44019	4.04724	2.72724	3.98213	-0.913142	-0.726275	3.76853	2.54261	3.87088	-12.8995	-0.63063	-3.88029	3.26744	1.62701	3.57989	-1.46625	-0.507632	4.71141	4.34242	4.43751	0.286954	4.26262	4.38788	3.30289	-3.05112	4.89404	4.47005	4.69545	4.35135	3.46754	-3.79578	4.25666	3.75119	-7.51878	0.340881	3.53584	-4.47169	1.64517	0.231092	2.71674	4.47756	4.83517	0.409139	-10.8518	4.73521	4.55702	0.631559	-8.88755	4.06316
71.6511	4.50299	4.09947	2.73229	4.03327	-1.01507	-0.814084	3.81302	2.54221	3.90419	-13.293	-0.703293	-4.0594	3.29325	1.6031	3.63462	-1.56814	-0.602697	4.78636	4.40697	4.51281	0.232699	4.33869	4.4418	3.36598	-3.21679	4.96348	4.53008	4.77818	4.41688	3.48645	-3.98184	4.328	3.78506	-7.78787	0.276146	3.56408	-4.65797	1.61928	0.173597	2.73268	4.54321	4.92623	0.343503	-11.1877	4.81985	4.63337	0.578977	-9.18906	4.1276
71.6887	4.56076	4.1487	2.7304	4.07918	-1.12361	-0.907659	3.85369	2.53791	3.93425	-13.6956	-0.784236	-4.24731	3.3148	1.57315	3.68569	-1.67772	-0.706019	4.85807	4.47091	4.58447	0.170344	4.40951	4.49297	3.42564	-3.39242	5.02814	4.58522	4.85801	4.47799	3.49735	-4.1758	4.39727	3.81556	-8.06683	0.203626	3.5884	-4.85296	1.58795	0.108869	2.74192	4.60566	5.01633	0.272418	-11.5313	4.90262	4.70791	0.519709	-9.49945	4.18995
71.7262	4.6125	4.19336	2.72005	4.11892	-1.24035	-1.00844	3.88927	2.52809	3.96	-14.109	-0.875951	-4.44593	3.32984	1.53549	3.73143	-1.79736	-0.818713	4.92514	4.53283	4.65209	0.0988083	4.47264	4.54024	3.48021	-3.57955	5.0868	4.63429	4.93356	4.53398	3.49839	-4.37883	4.46242	3.84162	-8.3567	0.122281	3.60829	-5.0577	1.54965	0.0365321	2.74371	4.66414	5.10449	0.194486	-11.8832	4.98209	4.7792	0.452502	-9.82002	4.249
71.7638	4.65784	4.23222	2.70022	4.15189	-1.36667	-1.11757	3.91873	2.51157	3.98052	-14.5347	-0.980428	-4.65673	3.33723	1.48886	3.77058	-1.92904	-0.941582	4.98659	4.59144	4.71551	0.0174255	4.52631	4.58273	3.52888	-3.77925	5.13866	4.67704	5.00374	4.58436	3.48824	-4.59162	4.52163	3.86225	-8.65801	0.0314	3.62297	-5.27286	1.50329	-0.0438029	2.73789	4.71832	5.18996	0.108508	-12.243	5.0571	4.84616	0.376638	-10.1518	4.30355
71.8014	4.69794	4.26553	2.67178	4.17908	-1.50248	-1.2348	3.94238	2.48871	3.9963	-14.9723	-1.09751	-4.87971	3.33794	1.43336	3.80336	-2.07306	-1.07398	5.043	4.64687	4.77581	-0.0728506	4.57116	4.62092	3.57268	-3.99108	5.1844	4.71479	5.06886	4.62998	3.46712	-4.81372	4.57465	3.87778	-8.96969	-0.0683899	3.63257	-5.49783	1.44919	-0.13192	2.72563	4.76914	5.27324	0.0147247	-12.6093	5.12788	4.90919	0.292768	-10.4944	4.35364
71.839	4.73558	4.29508	2.63791	4.20301	-1.64618	-1.35849	3.96158	2.46098	4.00926	-15.4195	-1.22489	-5.11329	3.33452	1.37084	3.83163	-2.22799	-1.21378	5.09666	4.70096	4.8353	-0.169497	4.61017	4.65673	3.61376	-4.21303	5.22618	4.74981	5.13081	4.67314	3.43676	-5.04368	4.62309	3.88997	-9.28923	-0.175069	3.6384	-5.73062	1.38909	-0.226685	2.70935	4.81877	5.356	-0.0852076	-12.979	5.19609	4.9702	0.202751	-10.846	4.40071
71.8766	4.77446	4.32381	2.60309	4.22722	-1.79515	-1.48604	3.97859	2.43065	4.0222	-15.8724	-1.35866	-5.35472	3.3304	1.30479	3.8585	-2.39094	-1.35786	5.15112	4.7565	4.8972	-0.26884	4.64789	4.69333	3.65452	-4.44209	5.26731	4.78511	5.19266	4.7171	3.4	-5.27927	4.6702	3.90173	-9.61309	-0.285515	3.64281	-5.96811	1.3257	-0.325673	2.69229	4.87016	5.44084	-0.18856	-13.3489	5.26451	5.0323	0.109342	-11.2036	4.44731
71.9142	4.81818	4.35501	2.57122	4.25525	-1.94657	-1.61491	3.99599	2.40014	4.03791	-16.3268	-1.49445	-5.60086	3.32888	1.23912	3.88754	-2.55845	-1.50292	5.21021	4.81626	4.96485	-0.367139	4.68919	4.73412	3.69738	-4.67503	5.31134	4.82431	5.25782	4.7652	3.36005	-5.51814	4.71957	3.91629	-9.93775	-0.396255	3.64889	-6.20647	1.26219	-0.425814	2.67761	4.92641	5.53057	-0.292236	-13.7157	5.33613	5.09887	0.0153274	-11.5639	4.4963
71.9517	4.8688	4.39074	2.54423	4.28884	-2.09881	-1.74387	4.0154	2.37071	4.05792	-16.7795	-1.62928	-5.84975	3.33198	1.17615	3.92119	-2.72814	-1.64691	5.27631	4.88136	5.04019	-0.46211	4.73774	4.78123	3.74408	-4.90988	5.36054	4.86996	5.32868	4.81937	3.3189	-5.75901	4.77325	3.93582	-10.2609	-0.504977	3.65898	-6.44291	1.2005	-0.524968	2.66726	4.98934	5.62694	-0.394068	-14.0783	5.41285	5.1722	-0.0777384	-11.9249	4.5496
71.9893	4.92676	4.43173	2.52224	4.3279	-2.2516	-1.87302	4.03715	2.34236	4.08256	-17.2286	-1.76164	-6.10064	3.34061	1.11647	3.96052	-2.89885	-1.78928	5.35029	4.95149	5.12374	-0.553146	4.79558	4.83542	3.79521	-5.14598	5.41572	4.92281	5.40642	4.88008	3.27718	-6.00185	4.83174	3.96124	-10.5816	-0.610753	3.6741	-6.67631	1.14099	-0.622396	2.66203	5.05944	5.73059	-0.493065	-14.4367	5.49522	5.25332	-0.169706	-12.2851	4.60808
72.0269	4.99198	4.47812	2.50486	4.3718	-2.40516	-2.00264	4.06135	2.31476	4.11176	-17.6725	-1.89053	-6.35315	3.35534	1.06009	4.0061	-3.06977	-1.93008	5.43244	5.02662	5.21537	-0.6402	4.86384	4.89688	3.85071	-5.38283	5.47705	4.98281	5.49189	4.94723	3.23504	-6.24682	4.89532	3.99313	-10.8993	-0.713053	3.69475	-6.90637	1.08366	-0.718124	2.66269	5.1369	5.84189	-0.588542	-14.7913	5.58348	5.34293	-0.26077	-12.6437	4.67244
72.0645	5.06363	4.52938	2.49114	4.41929	-2.56025	-2.13333	4.08763	2.28736	4.14507	-18.1102	-2.01586	-6.60752	3.37532	1.00646	4.05779	-3.24081	-2.06998	5.52239	5.10667	5.31412	-0.724065	4.94236	4.9651	3.90983	-5.62053	5.54402	5.04889	5.58519	5.02008	3.19193	-6.49441	4.96401	4.03146	-11.214	-0.81203	3.72096	-7.13361	1.02834	-0.812889	2.66944	5.22131	5.96064	-0.680321	-15.1431	5.6773	5.44108	-0.351593	-13.0001	4.74296
72.1021	5.13977	4.58417	2.47958	4.46852	-2.71834	-2.26628	4.11515	2.25926	4.18135	-18.542	-2.13909	-6.86476	3.39836	0.954364	4.11449	-3.41291	-2.21035	5.61894	5.19095	5.41832	-0.806419	5.02955	5.03858	3.97136	-5.85993	5.61524	5.11919	5.68539	5.09717	3.14641	-6.74569	5.03751	4.07525	-11.5264	-0.90875	3.75197	-7.35948	0.974406	-0.907987	2.68123	5.31138	6.08582	-0.769193	-15.4933	5.77561	5.54677	-0.443441	-13.3543	4.81939
72.1396	5.21796	4.64074	2.46841	4.51765	-2.88112	-2.40293	4.14309	2.22969	4.21891	-18.9691	-2.26252	-7.12631	3.42231	0.902346	4.17464	-3.58753	-2.35307	5.7204	5.27856	5.52604	-0.889353	5.12282	5.11537	4.03418	-6.10233	5.68904	5.19198	5.79102	5.17686	3.09648	-7.00204	5.11544	4.12284	-11.8374	-1.00504	3.78624	-7.58593	0.921021	-1.00476	2.69635	5.40549	6.21598	-0.856616	-15.8431	5.87707	5.6584	-0.53774	-13.7071	4.90115
72.1772	5.29624	4.69761	2.45629	4.56549	-3.04987	-2.5445	4.17104	2.19846	4.25611	-19.3925	-2.38834	-7.39329	3.44573	0.849113	4.23683	-3.76599	-2.49995	5.82535	5.36914	5.63571	-0.974592	5.21943	5.19376	4.09806	-6.34864	5.76416	5.26625	5.90081	5.25796	3.0402	-7.26446	5.19776	4.17255	-12.1481	-1.10265	3.82207	-7.81459	0.867549	-1.10392	2.71329	5.50229	6.35001	-0.944237	-16.1929	5.98069	5.77418	-0.63545	-14.0591	4.9877
72.2148	5.37367	4.75408	2.44281	4.612	-3.22503	-2.69158	4.19908	2.16602	4.29207	-19.8126	-2.51793	-7.66591	3.46804	0.794098	4.30033	-3.94882	-2.6522	5.93308	5.46327	5.74678	-1.06293	5.3175	5.27288	4.16364	-6.59904	5.84017	5.3418	6.01413	5.34034	2.97623	-7.53286	5.28486	4.22338	-12.4588	-1.20264	3.85824	-8.04601	0.814003	-1.20518	2.73139	5.60135	6.48764	-1.03331	-16.5418	6.08636	5.89278	-0.73656	-14.4102	5.07908
72.2524	5.45049	4.81054	2.42853	4.65862	-3.40599	-2.84375	4.22794	2.13324	4.32706	-20.229	-2.65175	-7.94313	3.48946	0.737796	4.36549	-4.1357	-2.80997	6.04388	5.56268	5.8602	-1.15393	5.41664	5.35283	4.23187	-6.85268	5.91766	5.41939	6.13129	5.42487	2.9043	-7.80577	5.37755	4.27548	-12.769	-1.30495	3.89452	-8.27943	0.761274	-1.30732	2.75091	5.70337	6.62967	-1.12414	-16.8876	6.19512	6.01369	-0.839887	-14.7595	5.17619
72.29	5.52757	4.86795	2.41423	4.70743	-3.59171	-3.00013	4.25877	2.10064	4.36206	-20.6407	-2.78967	-8.22316	3.51052	0.681208	4.43324	-4.32581	-2.97271	6.1586	5.66932	5.97772	-1.24642	5.51757	5.43435	4.30356	-7.10835	5.99772	5.50031	6.25297	5.51295	2.82491	-8.08088	5.47654	4.32962	-13.078	-1.40894	3.93168	-8.51318	0.710559	-1.40897	2.77256	5.8096	6.77747	-1.21624	-17.2275	6.30857	6.13696	-0.943654	-15.1058	5.28036
72.3276	5.60574	4.92715	2.40007	4.75994	-3.78129	-3.15991	4.29232	2.06803	4.39787	-21.0466	-2.93152	-8.50449	3.53127	0.624794	4.50438	-4.51848	-3.13977	6.27792	5.78414	6.1007	-1.33935	5.62095	5.51799	4.37911	-7.36513	6.08123	5.58551	6.37951	5.60571	2.73812	-8.35607	5.58179	4.38647	-13.385	-1.51417	3.97072	-8.74546	0.662333	-1.50927	2.7968	5.92105	6.93213	-1.30885	-17.5591	6.42812	6.26264	-1.04638	-15.4479	5.3926
72.3651	5.68562	4.98861	2.38609	4.81681	-3.97404	-3.32248	4.32883	2.03492	4.43493	-21.4461	-3.07708	-8.78598	3.55153	0.568415	4.5793	-4.71326	-3.31048	6.4021	5.90714	6.22983	-1.43199	5.72728	5.60405	4.45872	-7.62265	6.16868	5.67547	6.51084	5.70386	2.64304	-8.63002	5.6929	4.44653	-13.6897	-1.62035	4.01242	-8.97471	0.615835	-1.60774	2.82344	6.0383	7.09425	-1.40122	-17.8809	6.55474	6.39075	-1.14713	-15.7853	5.51331
72.4027	5.76776	5.05259	2.37256	4.8783	-4.1694	-3.48731	4.36815	2.00084	4.47332	-21.8381	-3.22567	-9.06693	3.5713	0.511729	4.65812	-4.90985	-3.48389	6.53118	6.03812	6.36537	-1.52386	5.83705	5.69268	4.54238	-7.88078	6.2602	5.7703	6.64663	5.80787	2.53809	-8.9021	5.80949	4.51018	-13.9916	-1.72721	4.05736	-9.19971	0.569425	-1.70411	2.85179	6.16154	7.26415	-1.49263	-18.1919	6.68905	6.52159	-1.24548	-16.1173	5.64255
72.4403	5.85268	5.11928	2.35982	4.94452	-4.36688	-3.65391	4.41	1.96524	4.51283	-22.2215	-3.37616	-9.34686	3.59088	0.454364	4.74074	-5.10792	-3.65882	6.66509	6.17682	6.50746	-1.6147	5.95064	5.78397	4.62976	-8.1395	6.35575	5.87	6.78654	5.91801	2.4214	-9.172	5.93133	4.57794	-14.2898	-1.83426	4.10588	-9.41945	0.52153	-1.79805	2.88109	6.29082	7.44205	-1.58247	-18.492	6.83142	6.65584	-1.34138	-16.4432	5.78022
72.4779	5.94106	5.1892	2.3481	5.01556	-4.56606	-3.82175	4.45445	1.92783	4.55335	-22.5944	-3.52695	-9.62507	3.611	0.396215	4.8273	-5.30679	-3.83373	6.80397	6.32289	6.65659	-1.7042	6.06835	5.87836	4.72037	-8.39833	6.45558	5.97483	6.93075	6.03473	2.29135	-9.43908	6.05821	4.65078	-14.5827	-1.94056	4.15853	-9.63276	0.471443	-1.88879	2.91152	6.42646	7.62847	-1.67009	-18.7806	6.98231	6.79471	-1.43476	-16.7613	5.92638
72.5155	6.03348	5.26315	2.33722	5.09151	-4.76638	-3.99014	4.50205	1.8889	4.59492	-22.9545	-3.67647	-9.90064	3.63245	0.337298	4.91811	-5.50546	-4.00715	6.94819	6.47586	6.81354	-1.79203	6.19041	5.97641	4.81393	-8.65637	6.56008	6.08532	7.07973	6.15843	2.14673	-9.70255	6.18988	4.72991	-14.8684	-2.04487	4.21603	-9.83823	0.419286	-1.97566	2.94406	6.56903	7.8242	-1.75467	-19.0575	7.14216	6.93965	-1.52551	-17.0699	6.08119
72.5531	6.13024	5.3416	2.32671	5.17211	-4.96732	-4.15836	4.55317	1.84883	4.63736	-23.2997	-3.82386	-10.1728	3.65571	0.277331	5.01317	-5.703	-4.1781	7.09788	6.635	6.9789	-1.87811	6.31701	6.07837	4.91076	-8.91276	6.66946	6.20163	7.23396	6.28904	1.98642	-9.96169	6.32607	4.81609	-15.1452	-2.1462	4.27885	-10.0348	0.36558	-2.05867	2.97968	6.719	8.02993	-1.83558	-19.322	7.31107	7.09193	-1.61373	-17.3671	6.24452
72.5906	6.2319	5.42517	2.31697	5.25717	-5.16788	-4.3251	4.6082	1.80828	4.68085	-23.6271	-3.96842	-10.4401	3.68194	0.216555	5.11275	-5.89798	-4.34568	7.25371	6.80033	7.15338	-1.9619	6.44876	6.18478	5.01221	-9.16594	6.78413	6.32373	7.39438	6.42665	1.80962	-10.2152	6.46706	4.90994	-15.4113	-2.24343	4.34765	-10.2218	0.311755	-2.13778	3.01956	6.87711	8.24651	-1.91204	-19.5732	7.48919	7.25314	-1.69917	-17.6508	6.41642
72.6282	6.33956	5.51487	2.30979	5.34722	-5.36621	-4.48818	4.66792	1.76863	4.72635	-23.9337	-4.10889	-10.7006	3.71303	0.15652	5.21789	-6.08803	-4.50843	7.41719	6.97321	7.33823	-2.042	6.58684	6.29679	5.12021	-9.41334	6.90523	6.452	7.5627	6.57176	1.61617	-10.4607	6.61392	5.01245	-15.6639	-2.3349	4.42362	-10.3982	0.260409	-2.21227	3.06548	7.04477	8.47525	-1.98279	-19.8089	7.67734	7.4254	-1.78073	-17.9185	6.59757
72.6658	6.45474	5.61199	2.30762	5.44333	-5.55979	-4.64482	4.7337	1.73205	4.77571	-24.2162	-4.24353	-10.9514	3.75077	0.0997594	5.33013	-6.27023	-4.66442	7.5902	7.15594	7.53491	-2.11615	6.7327	6.41604	5.23679	-9.65162	7.03447	6.58777	7.7411	6.72526	1.40615	-10.6954	6.76841	5.12496	-15.8999	-2.41834	4.50841	-10.5622	0.214793	-2.28093	3.11966	7.22388	8.71781	-2.04605	-20.0261	7.87679	7.61102	-1.85653	-18.1669	6.78925
72.7034	6.57896	5.71801	2.31345	5.54721	-5.74563	-4.79205	4.8072	1.70127	4.8313	-24.4713	-4.37035	-11.1895	3.79666	0.0490596	5.45134	-6.44152	-4.81148	7.77464	7.35089	7.7448	-2.18163	6.88817	6.54446	5.36413	-9.87711	7.17382	6.73313	7.93189	6.88825	1.17975	-10.916	6.93281	5.24905	-16.1157	-2.49124	4.60385	-10.7111	0.178307	-2.34202	3.18452	7.41656	8.97616	-2.0997	-20.2211	8.08903	7.81222	-1.92383	-18.3928	6.99305
72.741	6.71372	5.83446	2.33014	5.66092	-5.92056	-4.92712	4.88979	1.67918	4.89549	-24.6962	-4.48724	-11.4116	3.85253	0.0071284	5.58352	-6.59898	-4.94748	7.9723	7.56013	7.96911	-2.23542	7.0551	6.6841	5.50403	-10.0861	7.32529	6.89048	8.13731	7.06205	0.937536	-11.1195	7.10945	5.3864	-16.3077	-2.55106	4.71185	-10.8416	0.154264	-2.39317	3.26251	7.62491	9.25228	-2.14129	-20.3896	8.31562	8.03082	-1.97922	-18.5927	7.21071
72.7786	6.86012	5.96244	2.35997	5.78588	-6.08183	-5.04796	4.98209	1.66803	4.97011	-24.8879	-4.59208	-11.6146	3.92005	-0.0237935	5.72844	-6.74008	-5.07064	8.18467	7.78564	8.20893	-2.2747	7.23507	6.83693	5.65727	-10.2752	7.49045	7.06167	8.35906	7.24778	0.680097	-11.3032	7.30014	5.53848	-16.4726	-2.59564	4.83411	-10.9504	0.145439	-2.43182	3.35575	7.85072	9.54798	-2.16847	-20.5275	8.5579	8.26808	-2.01922	-18.7635	7.44364
72.8161	7.01865	6.10238	2.40438	5.92255	-6.22749	-5.15349	5.08392	1.66898	5.0564	-25.0437	-4.68301	-11.7956	3.99972	-0.0420202	5.88756	-6.86286	-5.17977	8.41279	8.02886	8.46515	-2.29728	7.42897	7.00437	5.82355	-10.4418	7.67014	7.24745	8.59791	7.44598	0.407791	-11.4648	7.50578	5.7065	-16.6074	-2.62318	4.97216	-11.0347	0.153765	-2.45564	3.46576	8.09523	9.86465	-2.17905	-20.6316	8.81689	8.52449	-2.04078	-18.9023	7.69266
72.8537	7.18892	6.25379	2.46364	6.07058	-6.35665	-5.24366	5.19418	1.68166	5.15485	-25.1619	-4.75854	-11.9529	4.09082	-0.0465419	6.06149	-6.96619	-5.27399	8.65691	8.2901	8.73796	-2.30178	7.63696	7.18684	6.00138	-10.5842	7.86421	7.44727	8.85345	7.65641	0.120473	-11.6026	7.72625	5.89108	-16.7096	-2.63233	5.12711	-11.0921	0.179965	-2.46311	3.59347	8.35886	10.203	-2.17107	-20.6995	9.09298	8.79966	-2.04189	-19.0068	7.9579
72.8913	7.36984	6.41539	2.53699	6.22874	-6.4693	-5.3192	5.31116	1.70429	5.26501	-25.2411	-4.8175	-12.0851	4.1922	-0.0368805	6.25014	-7.04956	-5.35273	8.91637	8.56849	9.02669	-2.28761	7.85842	7.38378	6.18862	-10.7017	8.07166	7.65965	9.12441	7.87812	-0.182414	-11.7157	7.96083	6.09226	-16.7775	-2.62245	5.29962	-11.1212	0.223663	-2.45328	3.73924	8.64134	10.5629	-2.143	-20.7297	9.38614	9.0926	-2.0215	-19.0752	8.23891
72.9289	7.55998	6.58567	2.62311	6.3951	-6.56564	-5.38093	5.43317	1.73473	5.38575	-25.2798	-4.85875	-12.1915	4.30304	-0.0127729	6.45294	-7.11267	-5.41515	9.19008	8.8624	9.33015	-2.25452	8.09232	7.59416	6.3836	-10.7938	8.29112	7.88285	9.40914	8.11005	-0.501588	-11.8035	8.20885	6.3098	-16.8091	-2.59308	5.49028	-11.121	0.284078	-2.4251	3.90296	8.94208	10.9441	-2.09358	-20.7208	9.69626	9.40208	-1.97896	-19.106	8.535
72.9665	7.75803	6.76316	2.72063	6.56754	-6.64568	-5.42921	5.55915	1.77143	5.51564	-25.2761	-4.88095	-12.2712	4.42309	0.0260544	6.66909	-7.15515	-5.46022	9.4768	9.16993	9.64702	-2.20248	8.33742	7.81669	6.58547	-10.8603	8.52095	8.11522	9.70593	8.35132	-0.83754	-11.8654	8.46989	6.5435	-16.8027	-2.54373	5.69945	-11.0902	0.360522	-2.37731	4.08425	9.26052	11.3462	-2.02192	-20.6718	10.0233	9.72696	-1.91388	-19.0976	8.84556
73.0041	7.96302	6.94682	2.82847	6.74488	-6.709	-5.46365	5.68896	1.81385	5.65332	-25.2282	-4.88236	-12.323	4.55268	0.079895	6.89779	-7.17638	-5.48661	9.77538	9.48966	9.9764	-2.13145	8.59273	8.04999	6.79392	-10.9006	8.7596	8.35557	10.0133	8.60145	-1.19002	-11.9007	8.7434	6.79348	-16.7566	-2.47358	5.92737	-11.0276	0.452895	-2.30847	4.28284	9.59627	11.7688	-1.92731	-20.5814	10.3673	10.0666	-1.8262	-19.0482	9.17029
73.0416	8.17419	7.13587	2.94593	6.92706	-6.75481	-5.48326	5.82292	1.86229	5.7978	-25.1339	-4.86132	-12.3456	4.6923	0.148959	7.13812	-7.17556	-5.49311	10.0848	9.82048	10.3176	-2.04159	8.85739	8.29255	7.00905	-10.9142	9.00559	8.60312	10.3298	8.86015	-1.55764	-11.9083	9.02842	7.05986	-16.6689	-2.38188	6.17378	-10.9315	0.561771	-2.21754	4.49869	9.94891	12.2115	-1.8093	-20.4483	10.7282	10.4208	-1.7162	-18.9562	9.50888
73.0792	8.39046	7.32938	3.07206	7.11408	-6.78247	-5.48707	5.96107	1.91694	5.94801	-24.9919	-4.81729	-12.3378	4.84159	0.23295	7.38847	-7.15227	-5.4793	10.4034	10.1607	10.6691	-1.93357	9.1303	8.54225	7.2306	-10.9009	9.25714	8.85693	10.6538	9.12664	-1.93856	-11.8873	9.32319	7.34222	-16.5388	-2.26847	6.43753	-10.8015	0.687809	-2.10432	4.73154	10.3175	12.6728	-1.66825	-20.2715	11.1056	10.7887	-1.58466	-18.8206	9.86039
73.1168	8.61055	7.52629	3.20614	7.30597	-6.79124	-5.47393	6.10323	1.97792	6.10286	-24.8014	-4.75052	-12.2988	4.99964	0.331337	7.64685	-7.10608	-5.44524	10.7294	10.5082	11.0291	-1.80818	9.41036	8.79682	7.45812	-10.8606	9.5125	9.11567	10.9834	9.39967	-2.33039	-11.8368	9.62551	7.63966	-16.3662	-2.13369	6.71699	-10.6371	0.831519	-1.96894	4.98096	10.7004	13.1512	-1.50487	-20.0506	11.498	11.1693	-1.43241	-18.6409	10.2234
73.1544	8.83405	7.7265	3.34871	7.5033	-6.77919	-5.44142	6.24982	2.04615	6.26223	-24.5609	-4.66044	-12.2269	5.16594	0.444166	7.91208	-7.03559	-5.39009	11.0617	10.8616	11.3966	-1.66517	9.69733	9.05505	7.69213	-10.7924	9.77103	9.37848	11.3177	9.67848	-2.72939	-11.7546	9.9339	7.9518	-16.1506	-1.97726	7.01137	-10.4375	0.993968	-1.81057	5.24675	11.0969	13.6452	-1.31911	-19.7841	11.905	11.5623	-1.2592	-18.4158	10.5971
73.192	9.06093	7.93019	3.50088	7.70666	-6.74375	-5.38659	6.40131	2.12305	6.42665	-24.2684	-4.54578	-12.1197	5.34025	0.5717	8.18351	-6.93896	-5.31227	11.3999	11.2198	11.7709	-1.50361	9.9911	9.31638	7.93337	-10.6944	10.0327	9.64483	11.6558	9.96238	-3.1313	-11.638	10.2471	8.27853	-15.8914	-1.79845	7.32057	-10.2014	1.1764	-1.62777	5.5285	11.5063	14.1538	-1.11037	-19.4705	12.3258	11.9674	-1.06403	-18.144	10.9807
73.2296	9.2898	8.13623	3.66246	7.915	-6.68359	-5.30784	6.55647	2.20895	6.59544	-23.9237	-4.4064	-11.9762	5.5209	0.712916	8.45942	-6.81551	-5.21106	11.7421	11.5805	12.1495	-1.32359	10.2896	9.57913	8.18067	-10.5658	10.2962	9.91297	11.9959	10.2489	-3.53328	-11.4854	10.5623	8.61827	-15.5892	-1.59773	7.64348	-9.92897	1.3785	-1.42046	5.8245	11.9264	14.6742	-0.879328	-19.1096	12.7579	12.3833	-0.846925	-17.8255	11.3718
73.2671	9.51766	8.34191	3.83147	8.12545	-6.59892	-5.20543	6.7125	2.30307	6.76622	-23.5283	-4.24374	-11.7972	5.70454	0.86532	8.73665	-6.6661	-5.08696	12.0849	11.9399	12.5279	-1.12655	10.5882	9.84017	8.43037	-10.4069	10.5586	10.1797	12.3344	10.5337	-3.9343	-11.2969	10.8746	8.96794	-15.2455	-1.37693	7.97735	-9.62156	1.59802	-1.19023	6.13172	12.3536	15.202	-0.62803	-18.703	13.197	12.8063	-0.609164	-17.4617	11.7661
73.3047	9.7412	8.54431	4.00568	8.33497	-6.49018	-5.07989	6.86632	2.40493	6.93624	-23.0837	-4.05956	-11.5837	5.88755	1.02639	9.01207	-6.49176	-4.94033	12.4243	12.294	12.9012	-0.913883	10.8816	10.0965	8.67809	-10.2184	10.8169	10.4418	12.6674	10.8119	-4.33396	-11.0732	11.1788	9.32423	-14.8624	-1.13785	8.31917	-9.2808	1.83233	-0.939105	6.44675	12.7838	15.7327	-0.358304	-18.2525	13.6385	13.2327	-0.352123	-17.054	12.1592
73.3423	9.95737	8.74074	4.18308	8.54076	-6.35757	-4.93178	7.0153	2.51441	7.10286	-22.5913	-3.85538	-11.3365	6.06687	1.19431	9.28306	-6.29317	-4.77111	12.7566	12.6389	13.2648	-0.686623	11.1646	10.3455	8.91968	-10.0002	11.0681	10.6958	12.9912	11.0795	-4.73251	-10.8154	11.4703	9.68408	-14.441	-0.88201	8.66608	-8.90823	2.07912	-0.668874	6.76635	13.2133	16.2617	-0.0713081	-17.7596	14.0778	13.6583	-0.0768127	-16.6035	12.5467
73.3799	10.1634	8.92873	4.36196	8.73997	-6.20112	-4.76167	7.15725	2.63125	7.26365	-22.0522	-3.63234	-11.0561	6.23993	1.36813	9.54745	-6.07067	-4.57902	13.0781	12.9713	13.6146	-0.445582	11.4323	10.585	9.15155	-9.7519	11.3096	10.9381	13.3026	11.3324	-5.13087	-10.5242	11.7454	10.0446	-13.9824	-0.610536	9.01544	-8.50539	2.3366	-0.381092	7.08744	13.6385	16.7846	0.232165	-17.226	14.5105	14.0791	0.216084	-16.1113	12.9246
73.4175	10.3565	9.10563	4.54045	8.92923	-6.02135	-4.57081	7.28994	2.75384	7.41615	-21.4681	-3.39166	-10.7434	6.40407	1.54722	9.8027	-5.82492	-4.36423	13.3845	13.2878	13.9463	-0.19198	11.6803	10.8125	9.37017	-9.47353	11.5383	11.1648	13.5978	11.5667	-5.53118	-10.2011	12.0002	10.4023	-13.488	-0.324704	9.36426	-8.07414	2.60292	-0.0775388	7.40705	14.0551	17.2963	0.550906	-16.6536	14.9318	14.4901	0.52551	-15.5787	13.2888
73.455	10.533	9.26792	4.71581	9.10428	-5.82012	-4.36167	7.41035	2.87855	7.55712	-20.8415	-3.13539	-10.4004	6.55601	1.73013	10.0452	-5.55774	-4.12818	13.6708	13.5832	14.2545	0.0718358	11.9043	11.0241	9.57132	-9.16629	11.7501	11.3713	13.8721	11.7782	-5.93755	-9.84806	12.2308	10.7525	-12.9603	-0.0266635	9.70853	-7.61727	2.87522	0.238937	7.72186	14.4581	17.7907	0.882487	-16.0455	15.3359	14.8853	0.84888	-15.0084	13.6339
73.4926	10.6883	9.4114	4.88442	9.2604	-5.60033	-4.13759	7.51462	3.00078	7.68256	-20.1759	-2.8663	-10.0299	6.69253	1.91462	10.2703	-5.27193	-3.87334	13.9313	13.852	14.5336	0.342545	12.1004	11.2151	9.75032	-8.83255	11.9402	11.5525	14.1199	11.9623	-6.35543	-9.46825	12.4325	11.0898	-12.403	0.28064	10.0433	-7.13867	3.14982	0.564618	8.02847	14.8416	18.2605	1.22333	-15.4059	15.7161	15.2577	1.18254	-14.404	13.9541
73.5302	10.8185	9.53223	5.04297	9.39353	-5.36479	-3.90159	7.59926	3.1166	7.78901	-19.4746	-2.58704	-9.6345	6.81165	2.09843	10.4738	-4.97043	-3.60245	14.1606	14.0885	14.779	0.61688	12.2655	11.3812	9.90325	-8.4748	12.1042	11.7039	14.3363	12.1154	-6.78971	-9.06444	12.6018	11.4092	-11.8194	0.594627	10.3642	-6.64212	3.42319	0.896111	8.32395	15.1999	18.6988	1.56983	-14.7386	16.0665	15.6006	1.52338	-13.7691	14.2446
73.5678	10.92	9.62709	5.18871	9.50048	-5.11595	-3.65607	7.66163	3.22331	7.87391	-18.7404	-2.30003	-9.21655	6.91245	2.27955	10.6521	-4.65598	-3.31848	14.3548	14.2885	14.9872	0.891815	12.3975	11.5189	10.0272	-8.09549	12.2384	11.822	14.517	12.2353	-7.24325	-8.63898	12.7369	11.7065	-11.2127	0.913273	10.6669	-6.13093	3.69213	1.23036	8.60582	15.5282	19.0995	1.9187	-14.0468	16.3818	15.9085	1.86892	-13.107	14.5015
73.6054	10.9888	9.69225	5.3186	9.57796	-4.85699	-3.40391	7.69882	3.31818	7.93468	-17.9769	-2.00853	-8.77914	6.99369	2.45561	10.8012	-4.33207	-3.02559	14.5096	14.4478	15.1549	1.16365	12.4945	11.6243	10.1193	-7.69807	12.3388	11.9031	14.6576	12.3194	-7.71686	-8.19488	12.8358	11.9779	-10.5866	1.23402	10.9469	-5.60896	3.953	1.56367	8.8712	15.8211	19.4564	2.26614	-13.3345	16.657	16.1759	2.21579	-12.4218	14.7211
73.643	11.0203	9.72308	5.42895	9.62182	-4.59245	-3.14913	7.70714	3.39753	7.96799	-17.1885	-1.71696	-8.3267	7.05314	2.62343	10.9164	-4.00343	-2.72948	14.6201	14.5622	15.2783	1.42766	12.5539	11.6927	10.1757	-7.28747	12.4008	11.9428	14.7531	12.3641	-8.2089	-7.73651	12.8957	12.2184	-9.94615	1.5532	11.1987	-5.08118	4.20159	1.89155	9.11616	16.0729	19.7628	2.60752	-12.6064	16.8865	16.397	2.55932	-11.7186	14.8988
73.6805	11.0085	9.71402	5.51526	9.62682	-4.32829	-2.89699	7.68197	3.45658	7.96952	-16.381	-1.43068	-7.865	7.0871	2.77869	10.9921	-3.67601	-2.43718	14.681	14.6266	15.352	1.67818	12.5721	11.7189	10.1919	-6.87005	12.4191	11.9364	14.7975	12.3644	-8.71496	-7.26965	12.9127	12.4231	-9.29733	1.86584	11.4161	-4.55361	4.43314	2.20882	9.3354	16.277	20.0118	2.93735	-11.8679	17.0647	16.566	2.89394	-11.0036	15.0293
73.7181	10.9472	9.65931	5.57235	9.58729	-4.07106	-2.65334	7.61844	3.49013	7.93431	-15.5613	-1.15521	-7.40049	7.09126	2.91637	11.0226	-3.35626	-2.15594	14.6869	14.636	15.3706	1.90945	12.5447	11.6974	10.1634	-6.45282	12.3883	11.879	14.785	12.3146	-9.22714	-6.80037	12.8822	12.5865	-8.64645	2.1665	11.5936	-4.03239	4.64302	2.5107	9.52304	16.4277	20.197	3.25007	-11.1248	17.1863	16.6777	3.21409	-10.2832	15.1073
73.7557	10.8314	9.55424	5.59562	9.49843	-3.82627	-2.42325	7.51262	3.49399	7.85783	-14.7353	-0.895027	-6.93891	7.06178	3.03177	11.0033	-3.04965	-1.89183	14.6332	14.5869	15.33	2.11693	12.4671	11.6243	10.0874	-6.04187	12.3044	11.7669	14.7111	12.2092	-9.73317	-6.33386	12.7996	12.7051	-7.99869	2.45048	11.7273	-3.52228	4.82777	2.79375	9.67421	16.5205	20.3138	3.54145	-10.3822	17.2477	16.7287	3.51513	-9.56259	15.1285
73.7933	10.6577	9.39594	5.58178	9.35723	-3.59746	-2.21022	7.36226	3.46596	7.7369	-13.9074	-0.653044	-6.48447	6.99557	3.12127	10.9315	-2.75992	-1.64886	14.5174	14.4772	15.2281	2.29809	12.336	11.4976	9.96302	-5.64153	12.1654	11.598	14.5731	12.0446	-10.2163	-5.87396	12.6614	12.7769	-7.35715	2.71484	11.8157	-3.02583	4.98601	3.05615	9.78587	16.5537	20.3601	3.80929	-9.6433	17.2475	16.7182	3.79419	-8.84538	15.0906
73.8309	10.4255	9.18354	5.52937	9.16273	-3.38598	-2.01591	7.1669	3.40579	7.57	-13.0807	-0.430843	-6.03958	6.89041	3.18267	10.8062	-2.48867	-1.42877	14.3389	14.3071	15.0638	2.45239	12.1489	11.3171	9.79173	-5.25402	11.9712	11.3727	14.3705	11.8187	-10.6566	-5.42324	12.4649	12.8025	-6.72274	2.95846	11.8598	-2.54343	5.11828	3.29757	9.85721	16.5278	20.336	4.05354	-8.91006	17.1864	16.6476	4.05036	-8.13298	14.9932
73.8685	10.1371	8.91887	5.4396	8.91662	-3.19047	-1.8396	6.92834	3.31512	7.35793	-12.2565	-0.228193	-5.60432	6.7458	3.21593	10.6291	-2.23488	-1.23036	14.0993	14.0784	14.8381	2.58184	11.9056	11.0855	9.57732	-4.87894	11.7244	11.0936	14.1054	11.532	-11.0314	-4.98243	12.2095	12.785	-6.09386	3.18267	11.863	-2.0732	5.22715	3.51975	9.89037	16.4461	20.2443	4.27649	-8.18221	17.0679	16.5209	4.28515	-7.42431	14.8381
73.906	9.79834	8.60716	5.31702	8.6239	-3.00635	-1.67765	6.65126	3.1978	7.10459	-11.4332	-0.0420844	-5.17577	6.56393	3.22419	10.4048	-1.99416	-1.04885	13.8033	13.7953	14.5545	2.69144	11.6089	10.8085	9.32634	-4.51254	11.431	10.7665	13.7827	11.1883	-11.3169	-4.54972	11.897	12.7305	-5.46611	3.39167	11.8318	-1.6106	5.31777	3.72709	9.89095	16.3147	20.0909	4.48316	-7.45664	16.898	16.3447	4.50281	-6.71539	14.63
73.9436	9.41847	8.25658	5.16877	8.29229	-2.82638	-1.52412	6.34291	3.0595	6.81647	-10.6069	0.132858	-4.74855	6.34947	3.21329	10.1406	-1.75955	-0.87651	13.4577	13.4643	14.2187	2.78833	11.264	10.4943	9.04722	-4.1485	11.0992	10.3994	13.4099	10.7945	-11.4899	-4.12104	11.5314	12.6473	-4.83319	3.59192	11.7741	-1.14899	5.39746	3.926	9.86719	16.1418	19.8837	4.6804	-6.728	16.6846	16.1271	4.70961	-6.00026	14.3758
73.9812	9.00764	7.87644	5.00272	7.93045	-2.64267	-1.37252	6.01169	2.90629	6.50093	-9.77277	0.302771	-4.31669	6.10827	3.18992	9.84431	-1.5235	-0.704697	13.07	13.0919	13.8365	2.87995	10.8775	10.1516	8.74822	-3.77986	10.7378	10.0006	12.9947	10.3585	-11.5312	-3.6917	11.1177	12.5435	-4.18903	3.79018	11.698	-0.681632	5.47364	4.12299	9.82758	15.9355	19.6304	4.87481	-5.9907	16.4351	15.876	4.91219	-5.27316	14.0819
74.0188	8.57561	7.47582	4.82601	7.54659	-2.44828	-1.21726	5.66547	2.74385	6.16499	-8.92701	0.472935	-3.8753	5.84634	3.15982	9.52321	-1.27972	-0.525778	12.647	12.6836	13.4125	2.97221	10.4554	9.78767	8.43555	-3.40097	10.3542	9.5773	12.5439	9.88822	-11.4284	-3.25784	10.6607	12.4253	-3.52969	3.9918	11.6095	-0.203847	5.5516	4.32279	9.77857	15.7021	19.3365	5.07078	-5.24068	16.1545	15.5966	5.11569	-4.53023	13.7536
74.0564	8.13041	7.06243	4.64378	7.14728	-2.2387	-1.05479	5.31059	2.57677	5.8143	-8.06855	0.646223	-3.42222	5.56884	3.12623	9.18241	-1.02477	-0.334592	12.1932	12.2427	12.9494	3.06815	10.0025	9.40773	8.11194	-3.00911	9.95354	9.13481	12.0625	9.39044	-11.1773	-2.81787	10.1637	12.2953	-2.8548	4.19899	11.5115	0.285353	5.63308	4.52667	9.72283	15.4439	19.0038	5.26904	-4.47707	15.8443	15.2906	5.32161	-3.77107	13.3929
74.094	7.67795	6.64235	4.45874	6.7372	-2.01229	-0.8839	4.95204	2.40866	5.45336	-7.19989	0.822718	-2.95845	5.27998	3.08959	8.82489	-0.758418	-0.129098	11.711	11.7699	12.4477	3.1675	9.52202	9.01427	7.7766	-2.60488	9.53839	8.6759	11.5529	8.87056	-10.7831	-2.37331	9.62949	12.1519	-2.16799	4.4102	11.4025	0.782594	5.71589	4.73177	9.65844	15.1594	18.6301	5.4663	-3.70281	15.502	14.9554	5.5271	-2.9994	12.9992
74.1315	7.22236	6.22046	4.27161	6.31975	-1.77007	-0.705301	4.59399	2.2424	5.08597	-6.32682	1.00002	-2.48797	4.98332	3.04803	8.45188	-0.483463	0.0898018	11.2008	11.265	11.9069	3.26716	9.01636	8.60783	7.42647	-2.19206	9.10911	8.20162	11.0165	8.33325	-10.2585	-1.92856	9.06092	11.99	-1.47662	4.62035	11.2765	1.28049	5.79439	4.93156	9.57946	14.8435	18.2096	5.65579	-2.92454	15.122	14.5853	5.72562	-2.22274	12.5697
74.1691	6.76598	5.80037	4.08167	5.89716	-1.51566	-0.52183	4.23996	2.07981	4.71533	-5.45815	1.17363	-2.0176	4.68171	2.99806	8.06317	-0.205469	0.318202	10.6615	10.7266	11.3256	3.36162	8.4878	8.18747	7.0573	-1.77726	8.66444	7.71199	10.4539	7.78259	-9.62314	-1.49056	8.46178	11.8012	-0.791526	4.82102	11.1241	1.76815	5.85978	5.11636	9.4765	14.4885	17.7338	5.8279	-2.15231	14.6965	14.1719	5.90738	-1.45217	12.1003
74.2067	6.30909	5.38399	3.88648	5.47028	-1.2557	-0.338939	3.89207	1.92101	4.34352	-4.60582	1.33721	-1.55708	4.3766	2.93488	7.65684	0.06703	0.549075	10.0906	10.1534	10.7024	3.44281	7.93844	7.75065	6.66438	-1.37015	8.20141	7.2061	9.86439	7.22159	-8.90277	-1.06876	7.83649	11.5743	-0.127091	5.00037	10.9327	2.23137	5.90058	5.27393	9.33709	14.0838	17.1923	5.9703	-1.3996	14.216	13.7052	6.0595	-0.702154	11.5858
74.2443	5.85046	4.97185	3.68264	5.03911	-0.999068	-0.164092	3.55127	1.76469	3.97166	-3.78399	1.48337	-1.11825	4.068	2.85326	7.23001	0.323468	0.773128	9.48572	9.5444	10.0369	3.50127	7.37086	7.29401	6.24384	-0.982489	7.71642	6.6832	9.24736	6.65266	-8.12725	-0.674019	7.19039	11.2964	0.500143	5.14456	10.6887	2.65444	5.90438	5.39126	9.14748	13.6187	16.5741	6.06939	-0.68217	13.6711	13.1748	6.16774	0.0105801	11.0211
74.2819	5.38896	4.56443	3.46747	4.60425	-0.755023	-0.00490125	3.21845	1.60953	3.60117	-3.00707	1.60543	-0.712792	3.75582	2.74891	6.78072	0.553415	0.980931	8.84637	8.90119	9.3314	3.52829	6.78942	6.81548	5.79448	-0.625855	7.20732	6.14437	8.60369	6.07903	-7.3271	-0.316453	6.53082	10.9561	1.07415	5.24047	10.3802	3.02305	5.86035	5.45703	8.89606	13.0843	15.8712	6.113	-0.0156021	13.0552	12.5731	6.21951	0.66957	10.4036
74.3195	4.92467	4.16302	3.23986	4.16775	-0.531709	0.132233	2.89489	1.45499	3.2344	-2.28811	1.69843	-0.350646	3.4406	2.61955	6.3092	0.748221	1.16451	8.17557	8.22889	8.59271	3.51749	6.20071	6.31555	5.31881	-0.310007	6.67477	5.59328	7.9371	5.50548	-6.53071	-0.00398541	5.86727	10.5459	1.58144	5.2777	9.99885	3.32609	5.76068	5.46333	8.57587	12.4762	15.0802	6.09232	0.586555	12.3663	11.8981	6.20595	1.26064	9.73524
74.357	4.45965	3.76999	3.00066	3.7334	-0.335234	0.242914	2.58243	1.30158	2.87463	-1.63715	1.75947	-0.0388705	3.12389	2.46584	5.8185	0.902135	1.31836	7.48015	7.53624	7.8313	3.46571	5.61314	5.79778	4.8235	-0.0418014	6.12273	5.03617	7.25439	4.93842	-5.76229	0.258394	5.21077	10.0629	2.01237	5.24988	9.54186	3.55663	5.60159	5.40667	8.18569	11.7955	14.2042	6.0031	1.11414	11.6085	11.1536	6.12271	1.77333	9.02249
74.3946	3.99815	3.38897	2.75311	3.30671	-0.169072	0.325374	2.28379	1.15112	2.52619	-1.0602	1.78818	0.219103	2.80888	2.2916	5.31474	1.01304	1.44002	6.77074	6.83505	7.061	3.37355	5.0364	5.26898	4.31925	0.175567	5.5585	4.48178	6.56535	4.38569	-5.04065	0.469128	4.57314	9.5104	2.36207	5.15561	9.01238	3.71253	5.38426	5.28843	7.73062	11.0491	13.2528	5.84612	1.56137	10.7915	10.3495	5.97051	2.20189	8.27665
74.4322	3.54671	3.02488	2.503	2.89499	-0.0335145	0.381004	2.00305	1.00686	2.19461	-0.558676	1.78758	0.424013	2.50057	2.10366	4.80707	1.08291	1.53072	6.06138	6.13953	6.29845	3.24561	4.48106	4.73914	3.82001	0.343128	4.99253	3.94106	5.88246	3.8564	-4.3781	0.630535	3.96674	8.89826	2.6311	4.99909	8.42034	3.79694	5.11526	5.11503	7.22203	10.2506	12.2424	5.62752	1.92769	9.93144	9.50209	5.75596	2.54608	7.51339
74.4698	3.11325	2.68346	2.25784	2.5065	0.0739269	0.413819	1.74489	0.872426	1.88593	-0.130118	1.76365	0.580272	2.20495	1.91078	4.30678	1.11718	1.59487	5.3681	5.4648	5.56131	3.08969	3.95757	4.2202	3.34109	0.465615	4.43717	3.42583	5.21962	3.35986	-3.78052	0.748221	3.40328	8.24168	2.82495	4.78954	7.78144	3.81771	4.8056	4.89706	6.67631	9.41836	11.1951	5.35794	2.21746	9.04844	8.63207	5.4906	2.81062	6.7511
74.5074	2.70541	2.36993	2.02505	2.14859	0.157164	0.428889	1.51321	0.750475	1.60523	0.230494	1.72334	0.694405	1.92752	1.72183	3.8253	1.12303	1.63848	4.70639	4.82522	4.86557	2.91513	3.47455	3.72398	2.89631	0.549864	3.90461	2.94672	4.58996	2.90384	-3.24883	0.829393	2.89185	7.55907	2.95227	4.53917	7.11457	3.78563	4.46867	4.64719	6.1124	8.57328	10.1358	5.05049	2.43835	8.16443	7.76194	5.18855	3.00345	6.00834
74.545	2.32909	2.08794	1.81055	1.82643	0.220318	0.431068	1.31024	0.642434	1.35561	0.529516	1.67301	0.773617	1.67254	1.54426	3.37257	1.10785	1.66748	4.08919	4.23271	4.22344	2.73114	3.03774	3.26039	2.49604	0.603297	3.40505	2.51166	4.00413	2.49339	-2.78082	0.881312	2.4376	6.86942	3.0232	4.26125	6.43921	3.71249	4.11837	4.3782	5.54907	7.73615	9.08888	4.71883	2.59963	7.30025	6.91327	4.86415	3.13398	5.30146
74.5825	1.9879	1.83912	1.61816	1.54268	0.26716	0.424482	1.13637	0.548674	1.13782	0.773815	1.61791	0.824918	1.44281	1.38304	2.956	1.07821	1.6869	3.52594	3.69553	3.64276	2.5458	2.64977	2.83664	2.1465	0.632973	2.94576	2.12521	3.46953	2.13055	-2.3723	0.910415	2.04174	6.19062	3.04811	3.96867	5.77369	3.60995	3.7676	4.10193	5.00264	6.92578	8.07697	4.37596	2.71084	6.47402	6.10471	4.53058	3.21202	4.64333
74.6201	1.68321	1.62316	1.44957	1.29754	0.300913	0.412316	0.990295	0.468699	0.950618	0.970051	1.56188	0.85456	1.23947	1.24034	2.58022	1.03937	1.70039	3.02218	3.21779	3.12686	2.36551	2.31036	2.45695	1.84942	0.644983	2.53084	1.78853	2.98997	1.81469	-2.01807	0.92186	1.70206	5.53801	3.03682	3.67291	5.13412	3.4884	3.42686	3.82829	4.48559	6.15765	7.11878	4.03316	2.78096	5.70001	5.3508	4.19886	3.24705	4.04265
74.6577	1.4148	1.43862	1.3047	1.08931	0.324455	0.397055	0.869664	0.401597	0.791572	1.12447	1.5075	0.867996	1.06232	1.1162	2.24733	0.995415	1.71038	2.57985	2.79992	2.67514	2.19513	2.01698	2.12283	1.60289	0.644454	2.16165	1.5001	2.56625	1.54334	-1.71224	0.919695	1.41406	4.92387	2.99831	3.38361	4.53369	3.35649	3.10401	3.56464	4.00645	5.44333	6.22863	3.69961	2.81829	4.98829	4.66152	3.87747	3.24793	3.50413
74.6953	1.18145	1.28355	1.18237	0.91496	0.340451	0.380683	0.771785	0.346054	0.657753	1.24297	1.45637	0.869896	0.910405	1.00928	1.95735	0.949502	1.71833	2.19798	2.43944	2.28386	2.03812	1.76566	1.8336	1.40235	0.635627	1.83736	1.2565	2.19686	1.31299	-1.44864	0.907198	1.17199	4.35716	2.94061	3.10814	3.98195	3.22079	2.80493	3.31584	3.57019	4.79032	5.4162	3.38231	2.83025	4.34477	4.04234	3.57235	3.22269	3.02889
74.7329	0.981269	1.15569	1.08083	0.77081	0.351395	0.36487	0.694049	0.300648	0.546294	1.33162	1.40955	0.864146	0.782434	0.917633	1.70873	0.904025	1.72485	1.87341	2.13204	1.94759	1.89668	1.55208	1.58714	1.24192	0.621943	1.55566	1.05334	1.87867	1.11974	-1.22109	0.887181	0.969895	3.84349	2.87044	2.85161	3.48465	3.08592	2.53374	3.08503	3.17888	4.20234	4.68662	3.08616	2.82333	3.77164	3.49472	3.28721	3.17838	2.61521
74.7704	0.811873	1.0525	0.998024	0.653015	0.359527	0.350948	0.633888	0.264165	0.454451	1.39667	1.36772	0.853846	0.676822	0.839237	1.49867	0.860729	1.72988	1.60143	1.87246	1.66017	1.77197	1.3721	1.38035	1.11562	0.606072	1.31323	0.886011	1.60751	0.959605	-1.02395	0.862206	0.802345	3.38535	2.79315	2.61696	3.04431	2.95482	2.29253	2.87404	2.83229	3.67974	4.04099	2.81414	2.80293	3.26799	3.0168	3.02403	3.1209	2.25932
74.808	0.670604	0.971264	0.93187	0.557755	0.36679	0.339916	0.588841	0.235852	0.379806	1.44379	1.33114	0.841419	0.591833	0.772481	1.3236	0.820844	1.73318	1.37653	1.65503	1.4154	1.66426	1.22179	1.20953	1.01809	0.589989	1.1062	0.750255	1.37866	0.828689	-0.85233	0.834693	0.664722	2.98266	2.71272	2.40543	2.66062	2.82923	2.08145	2.68357	2.52821	3.22023	3.47709	2.56772	2.7735	2.83066	2.60439	2.78357	3.05501	1.95619
74.8456	0.554591	0.909084	0.880111	0.481346	0.374629	0.332263	0.55644	0.215019	0.320202	1.47745	1.29954	0.828434	0.525178	0.716139	1.17935	0.784975	1.73452	1.19263	1.47407	1.20753	1.5729	1.09723	1.0704	0.944525	0.574863	0.930389	0.64183	1.18712	0.723182	-0.702288	0.806613	0.553183	2.63307	2.6318	2.21683	2.33066	2.71009	1.89914	2.51312	2.26296	2.81952	2.99006	2.34695	2.73838	2.45477	2.25178	2.56564	2.98416	1.70001
74.8832	0.460408	0.86241	0.839896	0.419972	0.383464	0.327534	0.533864	0.200405	0.273212	1.50063	1.27178	0.815178	0.473623	0.668664	1.06109	0.752757	1.73326	1.04306	1.32372	1.03108	1.49606	0.994354	0.95805	0.889902	0.560781	0.781179	0.555986	1.02751	0.639	-0.571163	0.778914	0.46368	2.33215	2.55145	2.04955	2.04914	2.5973	1.74269	2.36084	2.03181	2.47164	2.57279	2.15044	2.69945	2.1339	1.95207	2.36885	2.9101	1.48422
74.9208	0.384138	0.827111	0.807828	0.369749	0.392583	0.324364	0.517941	0.190367	0.235909	1.51495	1.24601	0.800746	0.433248	0.627988	0.963503	0.722895	1.72824	0.920863	1.19804	0.880785	1.43079	0.908893	0.867101	0.848916	0.546878	0.653623	0.487349	0.894154	0.571706	-0.457567	0.751398	0.391677	2.07387	2.47128	1.90068	1.80921	2.4896	1.60778	2.22365	1.82954	2.16947	2.21665	1.97553	2.65715	1.86043	1.69763	2.19068	2.83317	1.30188
74.9584	0.32165	0.798879	0.780305	0.326982	0.400383	0.320809	0.50551	0.183104	0.205102	1.5209	1.22015	0.783466	0.399948	0.591878	0.881233	0.693476	1.71818	0.819254	1.09121	0.751426	1.37347	0.836404	0.792035	0.816423	0.531634	0.54277	0.43036	0.781499	0.516738	-0.360978	0.723014	0.332521	1.85135	2.38986	1.76656	1.60356	2.38486	1.48936	2.09774	1.65057	1.90557	1.9124	1.81877	2.61085	1.6264	1.48073	2.02771	2.75281	1.14621
74.9959	0.269037	0.773763	0.754192	0.288563	0.404943	0.314825	0.493934	0.176602	0.177907	1.51831	1.19246	0.761575	0.370113	0.558265	0.809433	0.662526	1.70212	0.732247	0.997918	0.638111	1.32046	0.772653	0.727789	0.788126	0.513437	0.444117	0.380044	0.684631	0.469901	-0.281185	0.692412	0.282015	1.65775	2.30549	1.6434	1.4252	2.28096	1.38278	1.97936	1.48953	1.67294	1.65109	1.67642	2.55952	1.42423	1.29403	1.87633	2.66811	1.01103
75.0335	0.223182	0.748848	0.727411	0.252394	0.404862	0.304975	0.481589	0.169113	0.152419	1.50699	1.16218	0.733967	0.341328	0.525593	0.744442	0.62871	1.68007	0.655288	0.913938	0.537244	1.26888	0.714393	0.670445	0.761221	0.491266	0.354248	0.332859	0.599862	0.428031	-0.217531	0.658676	0.237286	1.4872	2.21716	1.52819	1.26836	2.17665	1.28469	1.86595	1.34236	1.46582	1.42499	1.54531	2.50244	1.24761	1.13134	1.73398	2.57853	0.891391
75.0711	0.182072	0.722601	0.698988	0.217641	0.399748	0.290824	0.467899	0.159618	0.127868	1.4871	1.12971	0.700713	0.312329	0.493076	0.68419	0.591751	1.65326	0.585608	0.836584	0.446837	1.21709	0.659849	0.617656	0.734492	0.465139	0.271214	0.286987	0.52497	0.389322	-0.168454	0.621714	0.197113	1.33549	2.12515	1.41935	1.12891	2.07191	1.19313	1.75658	1.20678	1.28023	1.22818	1.42338	2.43977	1.09197	0.988138	1.59968	2.48432	0.784004
75.1087	0.144852	0.694893	0.669035	0.184631	0.390197	0.27292	0.453069	0.148018	0.104455	1.45928	1.09608	0.663076	0.282812	0.460806	0.628073	0.55236	1.62377	0.52203	0.764753	0.365801	1.16468	0.608652	0.568552	0.707607	0.436082	0.19439	0.242154	0.458948	0.353213	-0.131527	0.582174	0.161257	1.19994	2.03083	1.31673	1.00429	1.96774	1.10736	1.65165	1.08212	1.11378	1.0565	1.3097	2.3725	0.954394	0.861537	1.47346	2.38653	0.687193
75.1463	0.111619	0.666729	0.638775	0.154554	0.377578	0.252627	0.438061	0.135413	0.0831848	1.42482	1.0626	0.623254	0.253565	0.429627	0.576608	0.511958	1.59404	0.464553	0.698695	0.293561	1.11231	0.561499	0.523432	0.680699	0.405837	0.124142	0.199534	0.401706	0.320145	-0.103723	0.5413	0.129969	1.07909	1.93625	1.22117	0.893101	1.86572	1.02748	1.55233	0.968653	0.965383	0.907273	1.20416	2.30221	0.833414	0.750029	1.35592	2.28696	0.600586
75.1839	0.0830137	0.639765	0.610049	0.12907	0.363665	0.231748	0.424234	0.123751	0.0653987	1.38537	1.03086	0.583838	0.226204	0.400791	0.530915	0.472313	1.56627	0.413798	0.639467	0.230084	1.06123	0.519543	0.483284	0.654501	0.376323	0.0613733	0.161207	0.353607	0.291131	-0.0818461	0.50065	0.103819	0.972182	1.84364	1.13394	0.794731	1.76752	0.95398	1.46006	0.866597	0.834643	0.778818	1.10698	2.23069	0.728449	0.652895	1.24789	2.18782	0.524574
75.2214	0.0598091	0.615823	0.584542	0.10977	0.350337	0.212173	0.412843	0.114864	0.0522004	1.34265	1.0025	0.547283	0.202494	0.375571	0.492217	0.43521	1.54217	0.370524	0.588355	0.175702	1.01287	0.483888	0.449308	0.630239	0.349228	0.00714103	0.129369	0.315031	0.267351	-0.0628811	0.461873	0.0834322	0.878845	1.75506	1.05627	0.709119	1.67451	0.887418	1.37606	0.775719	0.721372	0.669911	1.01834	2.15969	0.639304	0.569777	1.15021	2.0913	0.459818
75.259	0.0424383	0.596407	0.563287	0.0974169	0.33915	0.195396	0.404558	0.109655	0.0440131	1.29807	0.978621	0.515388	0.183701	0.354851	0.461371	0.401999	1.5226	0.335082	0.546333	0.130554	0.96855	0.455245	0.422338	0.608947	0.325691	-0.0378158	0.105605	0.285923	0.249604	-0.0445115	0.42631	0.0689513	0.798625	1.67198	0.988801	0.636227	1.58744	0.828202	1.30097	0.695586	0.625071	0.57919	0.938002	2.09061	0.565585	0.50014	1.06322	1.99911	0.406626
75.2966	0.0309127	0.582502	0.546823	0.0917898	0.331205	0.182445	0.399528	0.108128	0.0407755	1.25283	0.959512	0.489174	0.170439	0.339072	0.43876	0.373536	1.50768	0.307282	0.513824	0.0944011	0.929199	0.433865	0.402672	0.591549	0.306303	-0.073293	0.0908181	0.265726	0.238184	-0.0253263	0.394921	0.0600039	0.730887	1.59522	0.931492	0.575717	1.50654	0.776714	1.2351	0.625791	0.544843	0.504949	0.865497	2.0245	0.506538	0.443101	0.986808	1.91234	0.364774
75.3342	0.0249803	0.574529	0.53537	0.0920129	0.327158	0.173916	0.397578	0.1098	0.0422316	1.20796	0.944775	0.469068	0.162874	0.328375	0.424361	0.350305	1.4969	0.286557	0.490544	0.0667223	0.895435	0.419603	0.390178	0.5789	0.291228	-0.0995341	0.0852365	0.25354	0.232981	-0.00470889	0.368379	0.0558896	0.674867	1.525	0.883755	0.526877	1.43185	0.73334	1.17854	0.565904	0.479497	0.445303	0.80032	1.96208	0.461107	0.397597	0.92056	1.83157	0.333598
75.3718	0.0239827	0.572142	0.528429	0.0966413	0.327082	0.169736	0.39811	0.114005	0.0477443	1.16422	0.933362	0.454804	0.160755	0.322401	0.417554	0.332279	1.48909	0.271861	0.475399	0.0466788	0.867427	0.411791	0.384152	0.571177	0.28007	-0.117308	0.0880327	0.248038	0.233332	0.0171696	0.346911	0.0555824	0.629464	1.46089	0.844422	0.488452	1.36321	0.697942	1.13079	0.515108	0.427424	0.398081	0.741849	1.90345	0.427796	0.362332	0.863665	1.75667	0.311955
75.4094	0.0264136	0.573874	0.524319	0.10333	0.330036	0.168666	0.399787	0.119595	0.0557946	1.12152	0.923522	0.445045	0.162959	0.319702	0.416656	0.318484	1.4824	0.261299	0.466408	0.0328283	0.844496	0.408795	0.382823	0.567159	0.271467	-0.128339	0.096875	0.247079	0.237613	0.0390928	0.329755	0.0574756	0.592753	1.40156	0.811425	0.458264	1.29983	0.669148	1.09027	0.471631	0.386204	0.360314	0.688924	1.84776	0.404223	0.335325	0.814376	1.68638	0.297822
75.4469	0.0299966	0.577306	0.52057	0.109091	0.334114	0.168445	0.400864	0.124822	0.0641202	1.07881	0.913051	0.437446	0.167212	0.317858	0.419011	0.307055	1.47446	0.252265	0.460942	0.0231853	0.82508	0.408089	0.383459	0.564231	0.263203	-0.135169	0.108271	0.247799	0.243358	0.059119	0.31511	0.0594638	0.562027	1.34493	0.781957	0.433319	1.24026	0.644536	1.05421	0.432854	0.352752	0.328332	0.639888	1.79333	0.387161	0.313904	0.770058	1.61841	0.288353
75.4845	0.0324477	0.579907	0.514882	0.111264	0.337147	0.166664	0.399926	0.12794	0.0705004	1.03496	0.899992	0.429377	0.170745	0.314439	0.42177	0.295929	1.46298	0.242264	0.456371	0.0157557	0.807363	0.407085	0.3832	0.559199	0.253014	-0.140367	0.118596	0.247359	0.248058	0.0753585	0.300831	0.059483	0.534514	1.28885	0.753184	0.41062	1.18285	0.621645	1.01946	0.396271	0.324035	0.29869	0.593155	1.73831	0.373267	0.295327	0.727918	1.55035	0.280571
75.5221	0.0320499	0.579645	0.505733	0.108144	0.337302	0.161436	0.396093	0.127765	0.0732373	0.989284	0.883038	0.418574	0.17119	0.307695	0.422504	0.283441	1.44622	0.229495	0.450546	0.00888435	0.789863	0.403688	0.379753	0.549435	0.239188	-0.145993	0.125024	0.24353	0.24972	0.0863807	0.285083	0.0560446	0.507915	1.23155	0.722745	0.387909	1.12619	0.598751	0.983311	0.36013	0.297542	0.268822	0.547619	1.68126	0.359688	0.277321	0.685657	1.48038	0.271998
75.5597	0.0280265	0.575332	0.492733	0.0991429	0.333498	0.151846	0.389156	0.123903	0.0714332	0.941734	0.861564	0.403729	0.167203	0.296958	0.419634	0.268742	1.42352	0.213189	0.442065	0.00140456	0.771754	0.396532	0.371869	0.533929	0.220902	-0.153296	0.126037	0.235079	0.247133	0.0915887	0.266778	0.0487042	0.480797	1.17205	0.689204	0.36409	1.06943	0.575192	0.944176	0.323788	0.271623	0.237337	0.502866	1.62149	0.344535	0.258494	0.642002	1.40764	0.261106
75.5973	0.020586	0.566733	0.476576	0.0848126	0.325626	0.138069	0.379703	0.116502	0.0650461	0.892884	0.835702	0.38475	0.158717	0.282664	0.412654	0.251971	1.39556	0.193577	0.430375	-0.00720338	0.752871	0.38507	0.359509	0.513522	0.198331	-0.162624	0.121346	0.221888	0.239956	0.0914289	0.245741	0.03812	0.452759	1.11038	0.652267	0.339196	1.01254	0.551206	0.901793	0.287777	0.245677	0.204079	0.459152	1.5592	0.327102	0.238499	0.596898	1.33231	0.247443
75.6348	0.010707	0.554435	0.458645	0.0667361	0.314389	0.121249	0.368944	0.106144	0.0548253	0.843819	0.806576	0.362552	0.146741	0.266013	0.402044	0.234096	1.364	0.171635	0.41571	-0.0166117	0.7336	0.36963	0.343609	0.490252	0.172505	-0.17351	0.111612	0.204758	0.228724	0.087168	0.222596	0.0256828	0.424251	1.04744	0.61263	0.314045	0.956133	0.527496	0.857214	0.253523	0.219987	0.169957	0.41726	1.49538	0.307758	0.217885	0.551354	1.25543	0.231444
75.6724	-0.00015736	0.539694	0.440619	0.0472624	0.301118	0.103278	0.358437	0.0941296	0.0423002	0.795913	0.776131	0.338754	0.132825	0.248645	0.389018	0.216615	1.33093	0.148816	0.398975	-0.0257769	0.714729	0.351388	0.325795	0.466614	0.145113	-0.184757	0.0983569	0.185221	0.214693	0.0805198	0.198587	0.0130882	0.396307	0.984763	0.571788	0.28986	0.901191	0.504955	0.812312	0.222856	0.19548	0.136644	0.378298	1.43155	0.28765	0.197876	0.507068	1.17863	0.214212
75.71	-0.0103947	0.524236	0.424248	0.0290598	0.287425	0.0864114	0.349704	0.082316	0.0295028	0.750327	0.746399	0.315229	0.118606	0.232369	0.375169	0.201119	1.29834	0.126761	0.381535	-0.0335552	0.697205	0.332267	0.307964	0.444819	0.118204	-0.194843	0.0836316	0.165183	0.199482	0.0732418	0.175203	0.00180801	0.370154	0.924081	0.531673	0.267937	0.848824	0.484482	0.769059	0.197286	0.173371	0.106104	0.343394	1.36935	0.268267	0.180095	0.465866	1.10378	0.197245
75.7476	-0.018613	0.509852	0.411255	0.0145484	0.274833	0.072731	0.343823	0.0724886	0.0184572	0.707645	0.719015	0.293679	0.105706	0.218777	0.362058	0.188889	1.26771	0.107044	0.364906	-0.0391112	0.681863	0.314484	0.291856	0.426324	0.0937734	-0.202434	0.0695429	0.146485	0.184669	0.0667541	0.153743	-0.00718856	0.346845	0.866832	0.494175	0.249348	0.79997	0.466687	0.729184	0.177485	0.154756	0.0800916	0.313346	1.31011	0.251049	0.166053	0.429227	1.0326	0.182002
75.7852	-0.024067	0.497789	0.402783	0.00518878	0.264308	0.0635609	0.340939	0.0657167	0.0105448	0.667943	0.695098	0.275211	0.0953702	0.208692	0.350746	0.180531	1.2398	0.0907861	0.350326	-0.0420996	0.669039	0.299736	0.27859	0.411811	0.0731301	-0.206861	0.0576812	0.130431	0.171401	0.0617934	0.134954	-0.0134464	0.326893	0.813854	0.460549	0.234589	0.755033	0.451419	0.694081	0.162984	0.140146	0.0595887	0.288262	1.25455	0.236894	0.15643	0.397856	0.966143	0.169381
75.8228	-0.0268416	0.488436	0.398845	0.00119336	0.256079	0.0591458	0.340033	0.061938	0.0060914	0.630891	0.675125	0.260131	0.0880321	0.201938	0.341525	0.175808	1.21457	0.0783834	0.338464	-0.0427987	0.658409	0.288724	0.268449	0.401362	0.0566255	-0.208234	0.0487667	0.117591	0.16018	0.058388	0.119077	-0.0169758	0.310118	0.765332	0.431196	0.22354	0.713881	0.437736	0.66469	0.152356	0.129276	0.044564	0.267484	1.20259	0.225851	0.150799	0.37154	0.904644	0.159517
75.8603	-0.0276261	0.481507	0.398469	0.00174487	0.249826	0.0587522	0.339399	0.060141	0.00454915	0.595924	0.658848	0.248109	0.0833889	0.197548	0.334064	0.173789	1.19131	0.0695589	0.32941	-0.0420831	0.649238	0.281302	0.261029	0.394595	0.0439242	-0.20725	0.0427329	0.107934	0.150911	0.0560369	0.10607	-0.018128	0.295817	0.72096	0.405852	0.215676	0.676177	0.424444	0.641291	0.144047	0.121288	0.0341859	0.249918	1.15365	0.217283	0.147889	0.349483	0.847663	0.151934
75.8979	-0.0274032	0.476255	0.400177	0.00541472	0.24489	0.0609671	0.337509	0.0589754	0.00497055	0.562509	0.645398	0.238434	0.0806768	0.194128	0.327626	0.173107	1.1689	0.0635919	0.322753	-0.0411961	0.64063	0.276716	0.255457	0.390504	0.034246	-0.205029	0.0390139	0.10099	0.143058	0.0537726	0.0956578	-0.0175013	0.283031	0.680119	0.383818	0.210291	0.641481	0.410563	0.62335	0.13679	0.115021	0.027111	0.234296	1.10679	0.210169	0.145965	0.330676	0.794334	0.145816
75.9355	-0.0269218	0.471894	0.402477	0.0108436	0.240638	0.0642595	0.333653	0.0574538	0.0064886	0.530447	0.633745	0.230477	0.079163	0.190437	0.321454	0.172447	1.14626	0.0597375	0.317891	-0.0412086	0.631836	0.273983	0.250781	0.387452	0.0267433	-0.202671	0.0369777	0.0962246	0.136038	0.0506135	0.0875503	-0.0157304	0.271008	0.642308	0.364347	0.206839	0.609436	0.395638	0.609709	0.129596	0.109436	0.0219927	0.21957	1.0611	0.20357	0.143438	0.314353	0.743788	0.14047
75.9731	-0.0264559	0.467836	0.404043	0.0170253	0.236717	0.0673272	0.327821	0.0552249	0.00839722	0.499872	0.623042	0.2239	0.0784341	0.185733	0.314952	0.170838	1.12268	0.0573972	0.314293	-0.0426788	0.622438	0.272133	0.246236	0.383376	0.0206833	-0.200936	0.0360958	0.0932351	0.129494	0.0460804	0.0814743	-0.0133847	0.25932	0.607361	0.346891	0.204903	0.57982	0.379739	0.598826	0.121832	0.103793	0.0178279	0.205154	1.01595	0.196843	0.139262	0.300018	0.695446	0.135544
76.0107	-0.025983	0.463713	0.40387	0.0231226	0.233069	0.0692449	0.320442	0.0524062	0.0101103	0.47109	0.612796	0.21855	0.0783619	0.179811	0.307655	0.167729	1.09802	0.0560263	0.311669	-0.0456453	0.612396	0.270275	0.241363	0.37658	0.0154574	-0.200217	0.0359598	0.0917079	0.12334	0.0402757	0.077006	-0.0110277	0.247801	0.575274	0.331106	0.204052	0.552458	0.363236	0.589189	0.113387	0.0976135	0.0139684	0.19092	0.971094	0.189599	0.132864	0.287072	0.649042	0.130932
76.0483	-0.0252869	0.459373	0.401664	0.0284402	0.229905	0.0696106	0.312359	0.0492625	0.0113339	0.444482	0.602796	0.214379	0.0790879	0.17301	0.299273	0.163	1.07268	0.0551595	0.30999	-0.0496746	0.601997	0.26769	0.236082	0.366557	0.0106248	-0.200581	0.0364714	0.0914214	0.117793	0.0338093	0.0734944	-0.00914522	0.23662	0.546057	0.316909	0.20388	0.5272	0.346504	0.57957	0.104573	0.0907365	0.0100859	0.177112	0.926681	0.181671	0.12409	0.274829	0.604615	0.126723
76.0858	-0.0240535	0.454953	0.397908	0.0326774	0.227592	0.068605	0.304661	0.0460793	0.0121335	0.42051	0.592811	0.211406	0.080909	0.166228	0.289834	0.156978	1.04738	0.0545172	0.309455	-0.0539591	0.591718	0.26397	0.230711	0.354049	0.00602166	-0.20173	0.0378864	0.0923264	0.113369	0.0276142	0.0702314	-0.00792917	0.226292	0.519665	0.304483	0.204045	0.503914	0.329963	0.568788	0.0957207	0.0833785	0.00622972	0.1642	0.883182	0.173145	0.11325	0.262844	0.562509	0.123152
76.1234	-0.0220357	0.450684	0.39332	0.035899	0.226476	0.06682	0.298232	0.0431609	0.0126437	0.399612	0.582548	0.209631	0.0839462	0.160636	0.279679	0.150268	1.02286	0.0539921	0.310272	-0.0575633	0.582084	0.259062	0.225808	0.340586	0.00172369	-0.20311	0.0405608	0.0944539	0.110689	0.0226424	0.0666467	-0.00732883	0.217452	0.49583	0.29409	0.204225	0.482387	0.314415	0.555884	0.0869811	0.0759371	0.00277654	0.152686	0.84119	0.16431	0.101052	0.25093	0.523206	0.12044
76.161	-0.0190793	0.446701	0.388543	0.0383368	0.226798	0.0650242	0.293527	0.0408409	0.0129536	0.381998	0.57209	0.209043	0.0880579	0.157222	0.269398	0.143564	0.999868	0.0536342	0.312407	-0.0596845	0.573556	0.253239	0.221972	0.327961	-0.0020436	-0.204034	0.0447483	0.0978172	0.110199	0.0195907	0.0624727	-0.00727475	0.210625	0.474053	0.285962	0.204247	0.46241	0.301011	0.540901	0.0785636	0.068816	0.00027267	0.142986	0.801325	0.155621	0.0884784	0.239046	0.487162	0.118702
76.1986	-0.0152977	0.442847	0.384043	0.0401207	0.228561	0.0638169	0.29064	0.0393656	0.0131393	0.367455	0.56194	0.209451	0.0929428	0.156439	0.259634	0.137391	0.979004	0.0535147	0.315417	-0.0598863	0.566311	0.246907	0.219583	0.317507	-0.00506967	-0.203945	0.0502468	0.102248	0.111936	0.0186669	0.0576725	-0.00786344	0.206046	0.453645	0.280215	0.204169	0.443942	0.290654	0.524885	0.0706987	0.0622703	-0.00086514	0.135281	0.764046	0.147507	0.0765356	0.227171	0.454554	0.117784
76.2362	-0.0114029	0.43847	0.379796	0.0409206	0.231207	0.0632166	0.289093	0.0385658	0.0130263	0.355044	0.552549	0.210069	0.0978968	0.157984	0.250639	0.131777	0.960275	0.053402	0.318414	-0.058286	0.559992	0.240221	0.218395	0.309427	-0.00750013	-0.202824	0.0560928	0.107119	0.115311	0.0193037	0.0521171	-0.00944344	0.203328	0.433639	0.276498	0.203915	0.426767	0.28339	0.508756	0.063243	0.0561665	-0.00073814	0.129231	0.729238	0.139975	0.0658273	0.215014	0.424976	0.116908
76.2738	-0.00849495	0.432668	0.375314	0.0401211	0.233723	0.0628526	0.287971	0.0380497	0.0123784	0.343346	0.544114	0.209657	0.101781	0.161002	0.242301	0.126349	0.943042	0.0528284	0.320335	-0.0554362	0.553939	0.233103	0.217693	0.302953	-0.00972589	-0.201072	0.0610845	0.111549	0.119352	0.0205588	0.0456695	-0.0123652	0.201571	0.412983	0.274107	0.203063	0.410342	0.278535	0.492848	0.0557896	0.0501149	0.00015008	0.124147	0.696322	0.132696	0.0565332	0.202172	0.39764	0.11493
76.3113	-0.00710764	0.425093	0.3704	0.0377327	0.235538	0.0627913	0.286723	0.0379057	0.0115866	0.331487	0.536845	0.207513	0.103864	0.164857	0.234873	0.121074	0.926865	0.0518155	0.320591	-0.0518093	0.54802	0.225885	0.217186	0.297643	-0.0116241	-0.198779	0.0647556	0.115229	0.123474	0.0220845	0.0388968	-0.0162578	0.200198	0.391267	0.272804	0.20151	0.394445	0.275632	0.477805	0.0484133	0.0442022	0.00166988	0.119733	0.66499	0.12574	0.0490668	0.188969	0.372251	0.111318
76.3489	-0.00685346	0.416167	0.365503	0.0346759	0.236793	0.0636893	0.285346	0.0386867	0.0115726	0.319491	0.531119	0.203864	0.104478	0.169419	0.229187	0.116512	0.911929	0.0510716	0.319332	-0.0475345	0.542796	0.219431	0.217321	0.29415	-0.012396	-0.195539	0.0675342	0.118604	0.12775	0.0243569	0.0331959	-0.0198886	0.199294	0.368887	0.273052	0.199862	0.37947	0.274932	0.465022	0.0418522	0.0392175	0.00430892	0.116254	0.63539	0.119802	0.0442538	0.17663	0.349258	0.106547
76.3865	-0.00708481	0.40639	0.361128	0.032021	0.237682	0.0660588	0.283798	0.040703	0.0129988	0.30774	0.527364	0.199309	0.104456	0.174541	0.225992	0.113246	0.898582	0.0512847	0.317082	-0.0426239	0.538847	0.214522	0.21856	0.293456	-0.0112866	-0.191059	0.0700046	0.122218	0.132381	0.0279599	0.02997	-0.0221135	0.199084	0.346441	0.275282	0.198802	0.365855	0.276749	0.45579	0.0369362	0.0360157	0.00849515	0.113934	0.607554	0.115567	0.042634	0.166378	0.329181	0.101393
76.4241	-0.00734391	0.395963	0.357349	0.0304871	0.238094	0.0698267	0.281789	0.0438313	0.0158832	0.296651	0.525785	0.194383	0.104245	0.179761	0.225455	0.111465	0.886909	0.052558	0.314299	-0.0372034	0.536295	0.21147	0.220914	0.296075	-0.00805382	-0.185432	0.0724594	0.12632	0.137332	0.033098	0.0299935	-0.0225594	0.199523	0.324448	0.279365	0.198673	0.353824	0.280974	0.450534	0.0342028	0.0350763	0.014177	0.112647	0.58113	0.113316	0.0440514	0.15889	0.312178	0.0963386
76.4617	-0.00723416	0.385133	0.354045	0.0305473	0.23789	0.0746419	0.279146	0.0478043	0.0198836	0.286647	0.52608	0.18964	0.103887	0.184767	0.227391	0.111123	0.876782	0.054545	0.31113	-0.0315499	0.53498	0.210361	0.224174	0.30208	-0.00273595	-0.178882	0.0750547	0.130929	0.142452	0.0396988	0.0333988	-0.0214353	0.200446	0.303554	0.284869	0.199634	0.343603	0.287269	0.448886	0.034089	0.0366197	0.0210309	0.112227	0.555714	0.113091	0.0479383	0.154572	0.298204	0.091699
76.4993	-0.00638529	0.374327	0.351011	0.0324599	0.236955	0.0801159	0.276036	0.0522684	0.0246465	0.278029	0.527397	0.18564	0.103427	0.189537	0.231388	0.112053	0.867881	0.0566637	0.307307	-0.0261444	0.53456	0.21111	0.228038	0.310981	0.00444545	-0.17169	0.0778425	0.135842	0.147525	0.0474162	0.0396841	-0.0193168	0.201685	0.284498	0.291212	0.201628	0.335335	0.295066	0.4499	0.0368478	0.0405916	0.0286059	0.112575	0.53105	0.114737	0.0535543	0.153615	0.287048	0.087697
76.5368	-0.00473915	0.363803	0.347772	0.0359598	0.234953	0.0856714	0.272654	0.0566094	0.0296661	0.270629	0.528436	0.182682	0.102874	0.193832	0.236661	0.113848	0.859585	0.0580845	0.302283	-0.0217752	0.534301	0.213156	0.231943	0.321314	0.0128107	-0.1644	0.080568	0.140432	0.152174	0.0555126	0.0475668	-0.0171458	0.202912	0.267772	0.297456	0.20415	0.32871	0.303291	0.452196	0.0421209	0.0464519	0.0361634	0.113376	0.506833	0.117688	0.0599404	0.155622	0.27808	0.0841959
76.5744	-0.0024846	0.353673	0.343752	0.0404093	0.231486	0.0906455	0.26892	0.0601389	0.0342898	0.263912	0.527906	0.180841	0.102308	0.197205	0.242199	0.116028	0.851161	0.0579785	0.295642	-0.0192831	0.533234	0.21552	0.235223	0.331133	0.0213797	-0.157629	0.0829217	0.143925	0.156004	0.0631875	0.0553257	-0.0158765	0.203716	0.253676	0.302471	0.206464	0.323167	0.310606	0.454366	0.0490203	0.0533922	0.042854	0.114196	0.482824	0.121155	0.0661189	0.15971	0.270443	0.0808664
76.612	0.00061965	0.344566	0.339061	0.0456264	0.226928	0.095018	0.26505	0.0628638	0.0384191	0.25797	0.52554	0.180643	0.102498	0.199928	0.247533	0.118742	0.842589	0.0563252	0.287878	-0.0185778	0.531077	0.217577	0.237855	0.339605	0.0297717	-0.151302	0.0852873	0.146204	0.159278	0.0703858	0.0618521	-0.0155612	0.2043	0.243009	0.305812	0.208424	0.318714	0.316319	0.455641	0.0570773	0.0611141	0.0485279	0.115225	0.459486	0.1249	0.0717741	0.165359	0.263919	0.0779679
76.6496	0.00520684	0.337558	0.334484	0.0520208	0.222388	0.0994017	0.261696	0.0654133	0.0425993	0.253675	0.522117	0.182981	0.104563	0.202993	0.252859	0.122674	0.834461	0.0539565	0.280311	-0.0185875	0.528363	0.219246	0.24042	0.347098	0.0383045	-0.144646	0.0884961	0.14788	0.162798	0.0776984	0.0669747	-0.0153542	0.205514	0.236977	0.307776	0.210506	0.315859	0.320509	0.455785	0.0663465	0.0698253	0.0537354	0.11715	0.437801	0.129246	0.077235	0.172511	0.258965	0.0763356
76.6872	0.0112046	0.333062	0.330388	0.0596203	0.218484	0.103908	0.258999	0.0679279	0.0470007	0.251549	0.518099	0.18794	0.108684	0.206734	0.258029	0.127889	0.826776	0.0514843	0.273832	-0.0185717	0.52528	0.220379	0.243063	0.353105	0.0469349	-0.137296	0.0926902	0.149193	0.16678	0.085215	0.0705383	-0.0147725	0.207721	0.236051	0.308295	0.212757	0.314455	0.322994	0.454181	0.0762796	0.0791751	0.0585915	0.119967	0.418116	0.134008	0.0824251	0.180518	0.255579	0.0762345
76.7247	0.017538	0.330448	0.326271	0.067663	0.214884	0.107815	0.256386	0.0697931	0.0510775	0.251263	0.51317	0.194451	0.113736	0.210331	0.262245	0.133477	0.818645	0.0488704	0.26834	-0.0186528	0.521204	0.220498	0.245138	0.355611	0.0548886	-0.129765	0.0972445	0.14964	0.170455	0.0921476	0.0720426	-0.0142024	0.210316	0.239539	0.306482	0.214533	0.313447	0.323247	0.44968	0.0854369	0.087908	0.0624243	0.122681	0.399882	0.138172	0.0865423	0.187834	0.252902	0.0769483
76.7623	0.022996	0.328756	0.321399	0.0750184	0.21107	0.110287	0.253341	0.070397	0.0542312	0.252077	0.507113	0.201196	0.118203	0.212631	0.264756	0.138336	0.809297	0.0459912	0.263271	-0.0191316	0.515425	0.219134	0.245847	0.352626	0.0613404	-0.122803	0.10162	0.148656	0.172823	0.0975725	0.0713094	-0.0142274	0.212423	0.246233	0.301361	0.215263	0.311747	0.321138	0.441648	0.0924507	0.0946578	0.0644965	0.124196	0.382461	0.140682	0.0888259	0.192925	0.249962	0.0775071
76.7999	0.0266327	0.327067	0.315199	0.0804739	0.206709	0.110588	0.249575	0.0692345	0.0559593	0.252984	0.500036	0.207027	0.120949	0.21266	0.265065	0.141552	0.798447	0.0428462	0.257863	-0.0202038	0.507533	0.215925	0.244541	0.34319	0.0657027	-0.117083	0.105502	0.145905	0.173093	0.100699	0.0687128	-0.0152235	0.213282	0.254714	0.292344	0.214692	0.308524	0.316763	0.430309	0.0964321	0.0984144	0.0642779	0.123756	0.365418	0.140793	0.0888653	0.194809	0.246019	0.07709
76.8375	0.027204	0.324111	0.30681	0.082529	0.201133	0.107594	0.244353	0.0653052	0.0552894	0.252437	0.491388	0.210383	0.120869	0.209348	0.262277	0.141878	0.785473	0.0389469	0.250829	-0.0224934	0.496895	0.2102	0.240219	0.326895	0.0670945	-0.113703	0.108132	0.140745	0.170237	0.100444	0.0644356	-0.017674	0.211741	0.262891	0.278907	0.212139	0.30259	0.309614	0.41568	0.0964434	0.0980834	0.0609383	0.120453	0.347916	0.13753	0.0860644	0.192617	0.240045	0.0745316
76.8751	0.0234331	0.318512	0.295187	0.0798327	0.193491	0.100172	0.236655	0.0576074	0.0511109	0.248793	0.479987	0.209554	0.116892	0.201802	0.25534	0.137945	0.769332	0.0334533	0.240723	-0.0268666	0.482825	0.20128	0.231804	0.303877	0.0645239	-0.113912	0.108474	0.132465	0.163206	0.0958426	0.0583459	-0.0219811	0.206531	0.268339	0.260756	0.206433	0.292619	0.298905	0.397281	0.0916396	0.0926641	0.0536123	0.113398	0.328885	0.129876	0.0797887	0.18567	0.230969	0.0685876
76.9127	0.015205	0.309794	0.280144	0.0724081	0.183761	0.0883522	0.226242	0.0463531	0.0433073	0.241432	0.465288	0.203922	0.108896	0.190112	0.24425	0.129342	0.749671	0.0261927	0.227139	-0.0333328	0.465586	0.189538	0.219221	0.275449	0.0579014	-0.117933	0.106278	0.121334	0.151976	0.08713	0.0508469	-0.0277366	0.197386	0.269544	0.238724	0.197011	0.278346	0.284839	0.375611	0.0820935	0.0822367	0.04245	0.102736	0.308131	0.117869	0.070298	0.174336	0.21869	0.0590897
76.9502	0.00384239	0.298645	0.262846	0.0617841	0.172982	0.0734714	0.213922	0.0330317	0.0329332	0.230933	0.44785	0.194272	0.097892	0.175443	0.230318	0.116895	0.727193	0.0179514	0.211037	-0.0408309	0.446523	0.176572	0.203646	0.244216	0.048275	-0.124749	0.102312	0.108715	0.137771	0.0757932	0.0430202	-0.0337796	0.185353	0.266332	0.214861	0.184577	0.261106	0.269072	0.352897	0.0688841	0.0681713	0.0287682	0.0898059	0.286588	0.10281	0.0588695	0.160067	0.20421	0.0471327
76.9878	-0.00913288	0.285999	0.244839	0.0495571	0.162184	0.0570326	0.200502	0.0191982	0.021155	0.217893	0.428525	0.181684	0.0849449	0.159012	0.215003	0.10171	0.702684	0.00944992	0.193728	-0.0483637	0.426952	0.164002	0.186405	0.212977	0.0368142	-0.133207	0.0972783	0.0958999	0.121946	0.063272	0.0355651	-0.0394991	0.171711	0.258974	0.191299	0.170212	0.242781	0.253559	0.331549	0.0532614	0.0520615	0.0139323	0.0760605	0.265212	0.0861107	0.046674	0.144178	0.188522	0.0339127
77.0254	-0.0226393	0.272579	0.227276	0.0366608	0.151864	0.0400935	0.186393	0.00593205	0.00880694	0.202565	0.407965	0.166927	0.070716	0.14161	0.199282	0.0846652	0.676481	0.00088753	0.176274	-0.0556075	0.407619	0.152751	0.168391	0.1839	0.024289	-0.142561	0.0913155	0.0836017	0.105392	0.0502219	0.0284853	-0.0452254	0.157359	0.247773	0.169525	0.154742	0.224882	0.239423	0.312881	0.0362584	0.0350787	-0.00119438	0.0625427	0.244455	0.0687344	0.034228	0.127302	0.17215	0.0201182
77.063	-0.035758	0.259164	0.211013	0.0238783	0.142392	0.0235346	0.172088	-0.00589097	-0.00330313	0.185557	0.386715	0.150741	0.0557941	0.124074	0.183993	0.0667065	0.648845	-0.00766049	0.159635	-0.0626069	0.389019	0.143138	0.150385	0.158461	0.011406	-0.152128	0.0844358	0.0723314	0.0888014	0.0370304	0.0216749	-0.0510897	0.143044	0.233383	0.150588	0.139044	0.208528	0.227112	0.297415	0.0189205	0.0181698	-0.0158766	0.0501721	0.224689	0.0514724	0.0217474	0.109959	0.155563	0.00634168
77.1006	-0.0474616	0.246735	0.196876	0.0121861	0.134229	0.00831372	0.158532	-0.0154522	-0.0142464	0.168021	0.365434	0.134093	0.0409668	0.107547	0.170091	0.049064	0.620332	-0.0158914	0.144873	-0.0694109	0.371667	0.135195	0.133334	0.137635	-0.00094205	-0.161039	0.076966	0.0626743	0.0729576	0.0245291	0.0154052	-0.0564007	0.129602	0.21696	0.135389	0.124237	0.19455	0.216979	0.2854	0.00244101	0.0022642	-0.0292147	0.0398712	0.206446	0.0351677	0.00950491	0.0929243	0.139487	-0.00651481
77.1382	-0.0568435	0.23613	0.185504	0.00243815	0.127696	-0.00467428	0.146833	-0.0222065	-0.0232114	0.151078	0.344925	0.117993	0.0270877	0.0930133	0.158395	0.032979	0.591634	-0.023419	0.133088	-0.0759601	0.355981	0.128956	0.118129	0.121731	-0.0118836	-0.168439	0.0694529	0.055179	0.0586315	0.0138132	0.0102333	-0.0602935	0.117784	0.19982	0.124513	0.111372	0.183349	0.209255	0.276573	-0.0121534	-0.0118449	-0.0403601	0.0322429	0.190159	0.0205485	-0.00218445	0.0769678	0.124737	-0.0174361
77.1757	-0.0632429	0.227773	0.177158	-0.00476768	0.122906	-0.0147054	0.13777	-0.0258856	-0.0295789	0.135588	0.3261	0.103356	0.0150194	0.0810535	0.14939	0.0194872	0.563473	-0.0298867	0.125238	-0.0819756	0.342243	0.124525	0.105462	0.110472	-0.0206876	-0.173621	0.0625346	0.0502531	0.0464688	0.00566113	0.00677079	-0.0621878	0.108161	0.183256	0.118131	0.101203	0.174993	0.203952	0.270088	-0.0240794	-0.0235241	-0.0486991	0.0274421	0.176008	0.00815743	-0.0129797	0.0627024	0.112009	-0.0255486
77.2133	-0.0662982	0.221578	0.171674	-0.00902079	0.119758	-0.0213243	0.131563	-0.0265394	-0.0330628	0.122268	0.309738	0.0908645	0.00543173	0.0719442	0.143196	0.00931001	0.536533	-0.0350605	0.121541	-0.086972	0.330551	0.121813	0.0957123	0.103218	-0.0268108	-0.176144	0.0568009	0.0480106	0.036911	0.00025507	0.00545571	-0.0619784	0.101021	0.168427	0.11598	0.0941143	0.16923	0.200884	0.264886	-0.032725	-0.0323719	-0.0539454	0.0252266	0.163918	-0.00169051	-0.0225975	0.0505438	0.101762	-0.0303219
77.2509	-0.0660788	0.216914	0.168506	-0.0102811	0.117839	-0.024462	0.12806	-0.0246954	-0.0338934	0.111561	0.296152	0.0807932	-0.00161244	0.065638	0.139517	0.00265982	0.511328	-0.0389427	0.121167	-0.0905813	0.320659	0.120305	0.088831	0.0989361	-0.0300811	-0.176062	0.0524396	0.0481159	0.0300037	-0.00286661	0.00630697	-0.0601664	0.0962121	0.156103	0.117265	0.0900007	0.165391	0.199544	0.259923	-0.0378287	-0.038439	-0.0562654	0.0249649	0.153558	-0.00906509	-0.0309063	0.0405451	0.0940804	-0.031779
77.2885	-0.0637165	0.212227	0.166269	-0.00968554	0.115902	-0.0250176	0.12632	-0.021889	-0.033286	0.102861	0.284495	0.072354	-0.00724371	0.0611388	0.137156	-0.00135897	0.487495	-0.0423035	0.122076	-0.0936392	0.311417	0.118612	0.0838442	0.0955183	-0.0314206	-0.174449	0.048596	0.0492616	0.0248318	-0.00515356	0.00832047	-0.0582786	0.0926067	0.145901	0.120135	0.0877224	0.161856	0.198459	0.253758	-0.0403124	-0.042793	-0.0568264	0.0251969	0.1439	-0.0149733	-0.038461	0.0317353	0.0881092	-0.0310643
77.3261	-0.0612305	0.205383	0.162853	-0.0094498	0.112006	-0.0248417	0.124611	-0.0204272	-0.0332507	0.0946193	0.272929	0.0638745	-0.0132172	0.056668	0.134178	-0.00456965	0.463903	-0.0465571	0.121543	-0.0981158	0.300988	0.114683	0.0790007	0.0901239	-0.0327438	-0.173175	0.0436389	0.0493239	0.0196483	-0.00855662	0.00962462	-0.0585321	0.0882374	0.136319	0.121979	0.0852883	0.156266	0.195346	0.244655	-0.0422397	-0.0472283	-0.0576219	0.0239078	0.1334	-0.0211928	-0.0464236	0.0223337	0.0821091	-0.0302277
77.3637	-0.0602562	0.194951	0.156559	-0.0113674	0.104742	-0.0256496	0.12151	-0.0220892	-0.0354269	0.0855482	0.260099	0.054093	-0.0205337	0.0510278	0.129118	-0.00843871	0.439938	-0.0526048	0.117599	-0.105364	0.28817	0.106912	0.0728305	0.0808911	-0.0356445	-0.173648	0.036394	0.0465821	0.0131051	-0.0142497	0.00871603	-0.062383	0.0815514	0.126047	0.120795	0.0810712	0.146865	0.188429	0.23156	-0.0453316	-0.0529707	-0.0601913	0.0198	0.121029	-0.029053	-0.055485	0.0112312	0.074646	-0.0309894
77.4012	-0.0612096	0.180945	0.146927	-0.0158341	0.0940462	-0.0282208	0.116718	-0.0273744	-0.0403641	0.0753826	0.245999	0.0429732	-0.028901	0.0443852	0.121782	-0.0132796	0.416131	-0.0601217	0.109909	-0.115073	0.273179	0.0949599	0.0648687	0.0678965	-0.040536	-0.175965	0.0268007	0.0405495	0.00509199	-0.0221453	0.00521129	-0.0697221	0.0722562	0.114894	0.116011	0.0744772	0.133308	0.177215	0.214795	-0.0500673	-0.0599777	-0.0647664	0.0129375	0.106873	-0.0386147	-0.0651962	-0.00118075	0.0654932	-0.0339165
77.4388	-0.0633719	0.164628	0.134785	-0.0218569	0.0810939	-0.0322626	0.110955	-0.0355479	-0.0474671	0.0648789	0.231697	0.0315097	-0.0369425	0.038011	0.113167	-0.0184012	0.393754	-0.0677093	0.0996218	-0.125553	0.257481	0.0799858	0.0557535	0.0525892	-0.0466789	-0.178973	0.0157397	0.0319714	-0.0033527	-0.0310552	-0.000240266	-0.0792573	0.0612423	0.103781	0.108403	0.0658946	0.116585	0.162406	0.196072	-0.0558026	-0.0671444	-0.0703699	0.00454078	0.092024	-0.0487662	-0.0741616	-0.0133664	0.0556004	-0.038393
77.4764	-0.0651318	0.148176	0.122059	-0.0273566	0.0679236	-0.0364185	0.105575	-0.044664	-0.0550378	0.0557732	0.218955	0.0214197	-0.0424541	0.0337962	0.105192	-0.022364	0.374493	-0.0733303	0.0890166	-0.134194	0.243363	0.064472	0.0470969	0.0370253	-0.0524086	-0.180624	0.00476771	0.0225982	-0.0103499	-0.0387359	-0.00626079	-0.0889053	0.0503683	0.094501	0.0998348	0.0567388	0.0989096	0.145855	0.178024	-0.0610436	-0.0726125	-0.0751634	-0.00333454	0.0783952	-0.0575751	-0.0803799	-0.023137	0.046733	-0.0428208
77.514	-0.0643753	0.134271	0.111337	-0.0297432	0.0570188	-0.0385674	0.102278	-0.0519005	-0.0606712	0.0505047	0.209827	0.0148176	-0.0429156	0.0336572	0.100245	-0.0232175	0.360222	-0.0747948	0.0810355	-0.13805	0.233358	0.051624	0.0410851	0.0236143	-0.0555201	-0.17847	-0.00417974	0.014808	-0.0136362	-0.0423366	-0.0110507	-0.0960328	0.0421461	0.0893028	0.0927647	0.0492275	0.083367	0.130383	0.163622	-0.0638112	-0.0741664	-0.0769084	-0.00820247	0.0683778	-0.0627093	-0.0816623	-0.028141	0.0410531	-0.0450161
77.5516	-0.0591318	0.125478	0.105146	-0.0267241	0.0506373	-0.0366075	0.10283	-0.0544302	-0.0620652	0.0513995	0.20609	0.0136054	-0.0363867	0.0389054	0.10045	-0.0190873	0.352577	-0.0702963	0.0784412	-0.134638	0.229485	0.0444357	0.0398217	0.0148588	-0.0539261	-0.170398	-0.009218	0.0109266	-0.0112093	-0.0393981	-0.0127998	-0.0980861	0.0390309	0.0901168	0.0895385	0.0456402	0.0730051	0.119067	0.155548	-0.0621964	-0.0698557	-0.0736218	-0.00786465	0.0642116	-0.0620932	-0.07627	-0.0265132	0.0405229	-0.0428346
77.5892	-0.0484352	0.123421	0.105084	-0.0172828	0.0500224	-0.029373	0.108421	-0.0504858	-0.0578868	0.0594974	0.208578	0.0186724	-0.0223582	0.0497903	0.106808	-0.00911172	0.352221	-0.0591136	0.0826472	-0.122884	0.232455	0.0445738	0.0444527	0.0126464	-0.0465351	-0.15552	-0.00921043	0.0123423	-0.00212069	-0.028812	-0.0103853	-0.0935414	0.0424094	0.0975745	0.0915745	0.0473293	0.0697087	0.114121	0.155297	-0.0549791	-0.058794	-0.0643524	-0.00128535	0.067115	-0.054723	-0.0636014	-0.0175581	0.0461367	-0.035007
77.6267	-0.0326451	0.128377	0.111365	-0.00201137	0.0550158	-0.0169826	0.119259	-0.0398232	-0.0480916	0.0741451	0.21684	0.0295516	-0.00180313	0.0654033	0.118872	0.00619453	0.358552	-0.0418545	0.0932737	-0.103403	0.241424	0.0519702	0.0548164	0.0174438	-0.0336279	-0.134478	-0.00413617	0.0191722	0.0131992	-0.0110763	-0.00372165	-0.0823434	0.0521767	0.110719	0.0990229	0.0541944	0.0736097	0.116163	0.16249	-0.0419815	-0.0415027	-0.0494674	0.0111216	0.0768901	-0.0409863	-0.0443921	-0.00190417	0.0576093	-0.0215441
77.6643	-0.0128825	0.139547	0.123177	0.0175824	0.0645645	-0.00035345	0.134947	-0.0232457	-0.0335351	0.0935379	0.229364	0.044906	0.0234721	0.0841852	0.135318	0.0255259	0.370248	-0.0199222	0.10888	-0.077742	0.254559	0.0655867	0.0698852	0.0281365	-0.0164044	-0.108902	0.0053424	0.0307919	0.0333907	0.0122675	0.00664575	-0.0655143	0.0672397	0.127637	0.111138	0.0651571	0.0835528	0.124525	0.175347	-0.0239058	-0.0194274	-0.0302011	0.0280456	0.0923404	-0.0221706	-0.0202282	0.0190961	0.0738335	-0.00330125
77.7019	0.0093784	0.155322	0.139122	0.039547	0.0771227	0.0192116	0.154669	-0.00220473	-0.0157627	0.115159	0.243948	0.0629184	0.0510636	0.104292	0.154398	0.047189	0.385585	0.00486459	0.127454	-0.0479427	0.269496	0.0839005	0.0881316	0.0422874	0.00339219	-0.0809959	0.0181235	0.046142	0.0565737	0.0390727	0.0197613	-0.0448165	0.085909	0.145986	0.126553	0.0787393	0.0978115	0.13769	0.191591	-0.00214404	0.0055	-0.00825206	0.0477034	0.111635	-0.00011189	0.00681632	0.0437004	0.0931528	0.0183293
77.7395	0.0323136	0.173399	0.157372	0.0614783	0.0906981	0.0400559	0.176933	0.0212989	0.00309293	0.136136	0.258063	0.0814606	0.0781215	0.123606	0.173935	0.0691232	0.402334	0.0303447	0.146442	-0.0166991	0.283583	0.104854	0.107537	0.056767	0.0236071	-0.0533509	0.0325888	0.0636508	0.0804638	0.066618	0.0341909	-0.02265	0.105969	0.163163	0.143302	0.0930855	0.114301	0.15347	0.208869	0.0213224	0.0309883	0.0143074	0.0679569	0.132383	0.0229209	0.0342799	0.0695301	0.113391	0.0414179
77.7771	0.0538121	0.190972	0.175634	0.0806986	0.102952	0.060145	0.199317	0.0448024	0.0207377	0.153687	0.269103	0.0982067	0.101835	0.13979	0.191415	0.0889994	0.417809	0.0541001	0.162872	0.0127576	0.29412	0.125805	0.125696	0.0684806	0.0418507	-0.0287144	0.0466444	0.0812262	0.102524	0.0916692	0.0480726	-0.00185337	0.124859	0.176544	0.158947	0.105876	0.130573	0.169272	0.22467	0.0440704	0.0545297	0.0351307	0.0864262	0.151827	0.0443775	0.0594871	0.0935912	0.131984	0.0636041
77.8147	0.0714784	0.204876	0.191069	0.0945462	0.11129	0.0769589	0.218519	0.0653786	0.0348437	0.165256	0.274283	0.110624	0.11954	0.150277	0.204081	0.10427	0.429032	0.073484	0.173517	0.0370625	0.298393	0.1434	0.139864	0.0747021	0.0555457	-0.00988182	0.0577237	0.0962755	0.120032	0.110721	0.0591096	0.014576	0.139729	0.18363	0.170662	0.114477	0.143837	0.182271	0.236074	0.0633063	0.073419	0.0516547	0.10055	0.166993	0.0614785	0.0795736	0.112575	0.146068	0.0821469
77.8522	0.0831774	0.212313	0.201026	0.10102	0.113512	0.0880804	0.231535	0.0801562	0.0433516	0.168959	0.271288	0.116501	0.128958	0.152923	0.209607	0.112762	0.43341	0.0861984	0.175746	0.0534519	0.294286	0.154293	0.147597	0.0736418	0.0625107	0.0008969	0.0634258	0.106364	0.130664	0.120918	0.0651398	0.0241992	0.148034	0.182657	0.17588	0.116853	0.151761	0.189867	0.240468	0.0764361	0.0852986	0.061679	0.108176	0.175272	0.0717992	0.0920572	0.12362	0.153156	0.094538
77.8898	0.0881836	0.212214	0.20439	0.0997646	0.109059	0.0924764	0.237148	0.0876224	0.0455938	0.164558	0.259788	0.115114	0.129435	0.147466	0.207339	0.113841	0.429942	0.0914977	0.169181	0.0607872	0.281559	0.156872	0.147993	0.0653885	0.0621031	0.00314748	0.0628612	0.110492	0.133654	0.121466	0.0653966	0.026401	0.148759	0.173625	0.173571	0.112767	0.1537	0.19071	0.236961	0.0821372	0.0893692	0.0644456	0.108742	0.1756	0.0745171	0.0961112	0.125551	0.152436	0.0997283
77.9274	0.087568	0.205688	0.201887	0.0923763	0.0993623	0.0909271	0.236122	0.0883135	0.0428091	0.153777	0.241873	0.107615	0.122764	0.13587	0.198671	0.108783	0.419544	0.0905853	0.156022	0.0599626	0.262254	0.151957	0.14213	0.0520762	0.0556156	-0.00143676	0.0572192	0.109496	0.130156	0.1141	0.0609719	0.0227102	0.142838	0.158552	0.164724	0.103848	0.150765	0.185143	0.226842	0.0808878	0.0868205	0.0610151	0.103604	0.168878	0.0707828	0.0929828	0.119362	0.14516	0.0985652
77.965	0.0835061	0.195264	0.195304	0.0817959	0.0869703	0.0852688	0.230324	0.0842049	0.0374293	0.139573	0.221012	0.0963245	0.112338	0.12122	0.186253	0.100093	0.404343	0.0858195	0.139619	0.0534538	0.239782	0.142032	0.132344	0.0371175	0.0456696	-0.00982319	0.0490253	0.105313	0.12256	0.102121	0.0540423	0.015838	0.132404	0.140615	0.151588	0.0926508	0.145012	0.174705	0.212831	0.0746874	0.0800863	0.0536142	0.0952474	0.157277	0.0629389	0.0852297	0.107562	0.133865	0.0930602
78.0026	0.0787807	0.184248	0.187149	0.0716989	0.0749866	0.0780129	0.222231	0.0779822	0.0325199	0.125479	0.201209	0.084211	0.101867	0.10696	0.173356	0.0909661	0.387173	0.080094	0.123578	0.0448168	0.218178	0.130579	0.121698	0.024526	0.0356459	-0.018334	0.0414823	0.100499	0.114003	0.0892973	0.0472277	0.00903653	0.120335	0.123546	0.137109	0.0821441	0.139107	0.161876	0.198289	0.066582	0.0722193	0.045146	0.0867018	0.143771	0.0540369	0.0761239	0.0935918	0.121879	0.0859337
78.0401	0.0763794	0.176209	0.180418	0.0657816	0.0667708	0.0721632	0.214634	0.072638	0.0313532	0.115123	0.186396	0.0744971	0.0947297	0.0965269	0.163444	0.0848462	0.371119	0.076421	0.111441	0.0379943	0.201466	0.121435	0.11358	0.0182543	0.0291012	-0.0231424	0.037992	0.0979025	0.108001	0.0793102	0.0432656	0.00568867	0.10991	0.11112	0.124623	0.0753924	0.13602	0.149844	0.186549	0.0598698	0.0664684	0.0387813	0.0811201	0.131874	0.0474752	0.0691903	0.0813054	0.112891	0.0803324
78.0777	0.0787174	0.174085	0.177761	0.0667885	0.0650624	0.0704542	0.209924	0.0709055	0.0364517	0.111423	0.179458	0.069876	0.0935238	0.0925863	0.159321	0.0845847	0.358657	0.0772012	0.105951	0.0362678	0.19267	0.117878	0.110854	0.0211944	0.028866	-0.0211621	0.0412612	0.0998515	0.107543	0.0753886	0.0444689	0.00853257	0.103997	0.106233	0.117192	0.074925	0.138289	0.141637	0.180194	0.0572171	0.0655716	0.0371368	0.0810094	0.12474	0.0461355	0.0673752	0.0740286	0.109891	0.0790172
78.1153	0.0863222	0.178718	0.179996	0.075203	0.0704874	0.0738789	0.208803	0.0739756	0.048165	0.115176	0.180815	0.0711588	0.0988743	0.0957064	0.161691	0.0910673	0.350392	0.0829632	0.107721	0.0407626	0.192376	0.121248	0.11439	0.033785	0.0357365	-0.011501	0.0518766	0.106798	0.113515	0.0789944	0.051423	0.0184455	0.103631	0.109475	0.116183	0.081325	0.146627	0.138619	0.179993	0.0596796	0.0704118	0.0409677	0.0868976	0.123588	0.0509562	0.0717372	0.0731076	0.113647	0.0828555
78.1529	0.0977256	0.188646	0.185857	0.0891512	0.0814377	0.0814467	0.210224	0.0812429	0.0647214	0.12481	0.188402	0.0771317	0.109277	0.104276	0.169051	0.103017	0.344994	0.0923502	0.115145	0.0503126	0.198716	0.130642	0.122851	0.0539683	0.0483193	0.00438449	0.0682079	0.117228	0.124438	0.0891502	0.0627367	0.0342122	0.107822	0.119097	0.120877	0.0929517	0.159692	0.140224	0.184721	0.0666092	0.0797729	0.0490712	0.0972011	0.127433	0.0607708	0.0813074	0.0777229	0.122708	0.0906139
78.1905	0.110922	0.20159	0.193429	0.105937	0.0955983	0.0915814	0.212841	0.0915301	0.083865	0.137925	0.19954	0.0860244	0.122611	0.116025	0.179264	0.118348	0.340723	0.103619	0.12595	0.0631295	0.20905	0.144005	0.134212	0.0786697	0.0644174	0.0241677	0.087884	0.129155	0.138036	0.103756	0.0764301	0.0536647	0.114952	0.132721	0.129772	0.107473	0.175442	0.145188	0.192258	0.0766526	0.0917719	0.0597207	0.109737	0.134607	0.0737684	0.094468	0.086417	0.134964	0.100459
78.2281	0.124213	0.21534	0.201101	0.123027	0.110814	0.102886	0.215808	0.103546	0.103609	0.152329	0.211974	0.0963223	0.137021	0.128984	0.190493	0.135027	0.336257	0.115386	0.138167	0.0777471	0.22095	0.158935	0.146645	0.104633	0.0819046	0.0456406	0.108504	0.140918	0.152249	0.120785	0.0907687	0.0744203	0.12358	0.14835	0.141431	0.12299	0.191928	0.152118	0.200413	0.0883051	0.104766	0.0714564	0.122653	0.143621	0.0882773	0.109707	0.0978637	0.148431	0.110827
78.2656	0.135718	0.227411	0.207105	0.137777	0.124652	0.113641	0.21813	0.115269	0.121709	0.165741	0.223205	0.106253	0.150497	0.141187	0.200676	0.150741	0.330058	0.126043	0.149773	0.0924384	0.231713	0.17269	0.158047	0.128155	0.0983967	0.0663501	0.127211	0.150699	0.164845	0.137948	0.103798	0.0935332	0.132025	0.163861	0.153972	0.137598	0.206808	0.159027	0.206806	0.0995175	0.116877	0.0825846	0.13396	0.152574	0.102268	0.125038	0.110152	0.160827	0.119931
78.3032	0.143145	0.234947	0.209284	0.147392	0.134321	0.121567	0.218059	0.123957	0.135504	0.175624	0.230221	0.11354	0.160701	0.150442	0.207318	0.162784	0.320097	0.133494	0.158449	0.104915	0.238268	0.182239	0.16583	0.145287	0.111177	0.0834552	0.140865	0.156321	0.173251	0.152206	0.113154	0.107613	0.138102	0.176695	0.164732	0.148873	0.217281	0.163408	0.208912	0.107683	0.125764	0.0909482	0.141304	0.158904	0.113175	0.137756	0.120507	0.169423	0.125607
78.3408	0.144294	0.235333	0.20564	0.149547	0.137243	0.124359	0.213346	0.126885	0.142449	0.179766	0.230159	0.115958	0.165375	0.154474	0.20798	0.168533	0.304394	0.135664	0.161771	0.112783	0.237844	0.184678	0.167469	0.152889	0.117765	0.0942446	0.146783	0.155708	0.17507	0.160271	0.116573	0.113984	0.139537	0.184213	0.170738	0.154228	0.220628	0.162868	0.204551	0.110418	0.129114	0.0944241	0.142424	0.160021	0.118494	0.144981	0.125923	0.1716	0.125831
78.3784	0.137591	0.226759	0.194726	0.142923	0.1316	0.120211	0.201922	0.122095	0.140718	0.176792	0.22098	0.111861	0.162652	0.151252	0.200822	0.165989	0.281625	0.131019	0.157672	0.114065	0.228535	0.177796	0.161086	0.149473	0.116453	0.0967517	0.143243	0.147346	0.168632	0.159545	0.112396	0.111415	0.134487	0.184184	0.1695	0.151534	0.214782	0.155576	0.192205	0.106162	0.125241	0.09141	0.135651	0.153968	0.11637	0.144321	0.123883	0.165454	0.119198
78.416	0.122586	0.208663	0.175966	0.127487	0.116887	0.108387	0.182625	0.108958	0.129749	0.166206	0.202014	0.100622	0.151476	0.139635	0.185112	0.154306	0.251609	0.118986	0.1452	0.107758	0.209715	0.160734	0.146022	0.13548	0.106678	0.0902269	0.129904	0.130796	0.153403	0.148855	0.100053	0.100039	0.122117	0.175369	0.159729	0.139813	0.198974	0.140665	0.171191	0.0943125	0.113568	0.081259	0.120377	0.139955	0.106071	0.134508	0.113142	0.150365	0.105361
78.4536	0.100354	0.182093	0.150147	0.104766	0.0943621	0.0897461	0.155969	0.0884835	0.110567	0.148483	0.174426	0.0829997	0.132278	0.120002	0.161677	0.134265	0.215609	0.100324	0.125095	0.0942592	0.182388	0.13453	0.123265	0.113116	0.0893682	0.0755309	0.108112	0.107163	0.130337	0.128829	0.0805131	0.0813607	0.102993	0.158096	0.141756	0.119906	0.174356	0.118546	0.142314	0.0755673	0.0949785	0.0647111	0.0975973	0.118729	0.088385	0.115942	0.0943233	0.12738	0.0854074
78.4911	0.0738105	0.149994	0.119943	0.0780812	0.0672919	0.0670323	0.124582	0.0635332	0.0860236	0.125706	0.141512	0.0614941	0.107546	0.0948779	0.133229	0.108581	0.176537	0.0774895	0.10018	0.0756283	0.149516	0.102448	0.0957001	0.0861191	0.0672986	0.0554428	0.08117	0.0794014	0.102247	0.102253	0.0566305	0.0584204	0.0794338	0.134687	0.117831	0.0947946	0.144179	0.0913558	0.108816	0.0526566	0.0720904	0.0442552	0.0703219	0.0928711	0.0659511	0.0912093	0.0702153	0.0994527	0.0621508
78.5287	0.0470676	0.116558	0.0892241	0.0518378	0.0401845	0.0441224	0.0924453	0.0382197	0.0602077	0.101231	0.107904	0.039749	0.0812481	0.0683516	0.103726	0.0813142	0.13829	0.054141	0.0745607	0.0550916	0.115341	0.0692994	0.0674481	0.0587908	0.0444732	0.0340401	0.0536819	0.0516566	0.0732517	0.0735541	0.0325364	0.0351663	0.0550419	0.108816	0.0915649	0.0687292	0.112691	0.0628354	0.0756752	0.0298511	0.0487167	0.0235808	0.0429117	0.0662497	0.042697	0.0645136	0.0450792	0.0708252	0.0394679
78.5663	0.0234932	0.0852623	0.0610986	0.0294182	0.0166767	0.0240423	0.0628656	0.0159946	0.0365629	0.0777741	0.0773328	0.0206986	0.0567546	0.0438879	0.0763774	0.0558975	0.103863	0.0332791	0.0513268	0.0354883	0.0833457	0.0393522	0.0419513	0.0344134	0.0241853	0.0147482	0.0294646	0.0273248	0.0467802	0.0466799	0.0116589	0.0147988	0.032885	0.0835338	0.0660803	0.0451671	0.0831274	0.0365724	0.0469267	0.0106503	0.0279568	0.00575534	0.0190012	0.04212	0.0218826	0.039566	0.0225971	0.0450365	0.020359
78.6039	0.00487388	0.0580286	0.0372698	0.0122858	-0.00136275	0.00818746	0.0376064	-0.00130672	0.0170434	0.056645	0.0516653	0.00577536	0.0356884	0.0233645	0.0527693	0.0342717	0.0745623	0.0163925	0.0317353	0.0185794	0.0554483	0.0152744	0.0211169	0.0150187	0.00813217	-0.00050759	0.0104777	0.00818757	0.024723	0.0239404	-0.00417687	-0.00094489	0.0146733	0.0604485	0.0432736	0.0258399	0.0572628	0.0148784	0.0244136	-0.00332188	0.0113526	-0.0075976	0.00051419	0.0222575	0.00524386	0.018602	0.0048599	0.0240005	0.00612214
78.6415	-0.00754329	0.0362257	0.0191119	0.00109281	-0.0127361	-0.00251858	0.0179928	-0.0124561	0.00308819	0.038824	0.0319755	-0.00404301	0.019061	0.00820129	0.0339349	0.0178448	0.0510976	0.00445254	0.0167472	0.00588899	0.0331172	-0.00120554	0.00623982	0.00205202	-0.00260666	-0.0103381	-0.00218898	-0.00457677	0.00852917	0.00697835	-0.0137563	-0.0108552	0.00170577	0.0407959	0.0248479	0.0117787	0.0365021	-0.00044893	0.00891994	-0.0112559	-8.1619e-05	-0.0153924	-0.0113393	0.00793631	-0.00596187	0.00331384	-0.00676328	0.00896578	-0.00261284
78.6791	-0.012922	0.0207704	0.00757245	-0.00403528	-0.0167272	-0.00741221	0.00520851	-0.0165546	-0.00436256	0.0251219	0.0187363	-0.00811875	0.00791209	-0.00053776	0.020545	0.0075406	0.0337189	-0.00190561	0.00729814	-0.00135353	0.0174509	-0.00930618	-0.00192118	-0.00400624	-0.00741284	-0.0138343	-0.00795971	-0.0102878	-0.00072687	-0.0029193	-0.0163994	-0.0142215	-0.00505081	0.0256208	0.0122441	0.00356522	0.0217571	-0.00819513	0.00065037	-0.0129231	-0.00565553	-0.0169963	-0.0158742	-1.6246e-05	-0.0108458	-0.00507943	-0.0115321	0.00062098	-0.0056837
78.7166	-0.0119916	0.0109859	0.0019605	-0.00438099	-0.0142704	-0.00721829	-0.00090456	-0.0142289	-0.00601318	0.0151186	0.0107045	-0.00730949	0.00217184	-0.0034228	0.0118067	0.00262449	0.0210981	-0.00343202	0.00278961	-0.00349434	0.00796756	-0.0100541	-0.00417782	-0.0045506	-0.00714355	-0.011766	-0.00783855	-0.00986468	-0.00370489	-0.00602255	-0.0131724	-0.0119551	-0.00620598	0.014687	0.00522656	0.00026942	0.0122258	-0.00905538	-0.00172243	-0.00975153	-0.00611386	-0.0133717	-0.0139899	-0.00245426	-0.0100776	-0.00706058	-0.0103899	-0.00204087	-0.00448427
78.7542	-0.00700634	0.00468123	6.4746e-05	-0.00241974	-0.00792304	-0.00410249	-0.0020797	-0.00788295	-0.00397904	0.00716508	0.00516132	-0.00393351	0.00012066	-0.0026263	0.00554407	0.00077946	0.0105558	-0.00222009	0.00099515	-0.00246628	0.00269726	-0.00609265	-0.00284618	-0.00240021	-0.0040313	-0.00646855	-0.00441272	-0.00573305	-0.00277182	-0.00435416	-0.0068529	-0.00649822	-0.00389732	0.00650081	0.00178764	-0.00035453	0.0056023	-0.00552451	-0.00106784	-0.00466017	-0.00362427	-0.00699205	-0.00804765	-0.00179312	-0.00582865	-0.00473831	-0.00582687	-0.00153479	-0.0018253
78.7918	0	0	0	0	0	0	0	0	0	0	0	0	0	0	0	0	0	0	0	0	0	0	0	0	0	0	0	0	0	0	0	0	0	0	0	0	0	0	0	0	0	0	0	0	0	0	0	0	0
[truncated: 47 more columns]
