# Supplementary material for: The astrocyte-produced growth factor HB-EGF limits autoimmune CNS pathology
Source: Nat Immunol. 2024 Feb 26;25(3):432–47. doi: 10.1038/s41590-024-01756-6 (PMC10907300; doi:10.1038/s41590-024-01756-6)
Supplement: Supplementary file 17 — Statistical source data. [file 41590_2024_1756_MOESM17_ESM.xlsx]

## Sheet: Extended Data Figure 1a-c,e
Sample ID	FGF-2	FGF-21	Gas6	GDNF	HB-EGF	IL-10	IL-33	LIF	MCP-1 (CCL2)	MIF	NGF beta	PDGF-BB	TGF alpha	VEGF-A	NSE	S100B	GFAP	LAP	YKL-40 (CHI3L1)	CNTF	SCF	Amyloid beta 1-42	CD44	BACE1 (Beta-secretase 1)	BDNF	TRAIL	CD40L	Neurogranin (NRGN)	Diagnosis (0: Headache control, 1: CIS, 2: RRMS)	Sex (0: Female; 1: Male)	Age (in years)	EDSS	Therapy	Radiological finding (0: no; 1: yes)	# cerebral lesions	# spinal lesions	NNO (0: no; 1: yes)	Relapse frequency	# relapses (additional to first relapse)	Disease durarion (in weeks)	Cell count	Glucose..mg.l.	Laktate..mmol.l.	EW..mg.dl.	Albumine.CSF..mg.l.	IgG.CSF..mg.l.	IgA.CSF..mg.l.	IgM.CSF..mg.l.	Albumine.Serum..mg.l.
#1	0	0	7386.97	0	14.06	0	0	0	641.06	91.54	1.61	1.82	6.21	30.3	94537.1	9.1	1982.99	*1871.82	25151.4	0	4.21	92.14	11277.2	0	*0.49	0	0	268.52	0	0	39.6769	0	0	0	0	0	0	NA	0	0	NA	NA	NA	NA	NA	NA	NA	NA	NA
#2	0.18	0	7633.7	0	17.25	0	0	0	1098.3	98.69	1.49	2.39	8.1	28.68	106300	9.88	938.66	4435.63	36185.1	0	6.18	151.14	19975.7	0	*1.19	*0.17	0	680.94	0	0	29.0021	0	0	0	0	0	0	NA	0	0	NA	NA	NA	NA	NA	NA	NA	NA	NA
#3	0	0	7586.81	0	14.52	0	0	0	497.51	90.53	1.45	2.16	9.1	32.01	74218.7	11.63	1846.37	*2577.96	35182.1	0	4.19	72.71	18897	985.31	0	*1.24	0	152.34	0	0	30.4586	0	0	0	0	0	0	NA	0	0	NA	NA	NA	NA	NA	NA	NA	NA	NA
#4	0	0	10432.4	0	22.41	0	0	0	792.91	142.48	1.78	2.05	15	55.1	80903.6	8.71	2283.16	*2572.45	25494.6	0	4.76	167.42	17631.3	0	0	0	0	549.45	0	0	34.1547	0	0	0	0	0	0	NA	0	0	NA	NA	NA	NA	NA	NA	NA	NA	NA
#5	0	0	10719	0	21.1	0	0	0.12	608.62	128.96	1.68	2.28	12.84	41.53	135425	10.49	3087.74	*3783.69	18689.2	0	5.52	150.49	30028.8	0	0	*0.37	0	474.8	0	0	33.6838	0	0	0	0	0	0	NA	0	0	NA	NA	NA	NA	NA	NA	NA	NA	NA
#6	0	0	4972.58	0	13.56	0	0	0.59	793.59	71.67	1.42	1.93	5.32	22.64	28396.7	6.45	1029.91	*984.11	16648	0	2.2	42.43	12668.2	0	0	0	0	137.9	0	0	35.7235	0	0	0	0	0	0	NA	0	0	NA	NA	NA	NA	NA	NA	NA	NA	NA
#7	0	0	4953.98	0	10.81	0	0	0	679.3	48.77	1.55	2.05	6.7	17.1	52247.8	5.86	935.87	*1084.97	38425.8	0	2.15	61.45	15328.7	0	0	0	0	126.09	0	0	26.4312	0	0	0	0	0	0	NA	0	0	NA	NA	NA	NA	NA	NA	NA	NA	NA
#8	0	0	10023.1	0	23.1	0	0	0	584.24	128.76	1.33	3.2	10	49.55	246288	29.74	5565.85	4390.19	19682	0	10.41	153.65	19663.2	0	0	0	0	322.79	0	1	64.2902	0	0	0	0	0	0	NA	0	0	NA	NA	NA	NA	NA	NA	NA	NA	NA
#9	0	0	9152.09	0	17.67	0	0	0.66	547.2	105.88	1.49	2.28	9.01	41.62	149092	14.57	2308.25	4060.96	41014.9	0	4.4	143.8	16767.5	0	0	0	0	369.76	0	1	25.3251	0	0	0	0	0	0	NA	0	0	NA	NA	NA	NA	NA	NA	NA	NA	NA
#10	0	0	7974.1	0	18.82	0	0	1.85	812.25	182.55	1.52	2.05	10.47	33.72	161243	9.88	1406.07	*1805.19	30772.6	0	6.49	117.77	20496.8	0	0	0	0	284.42	0	1	29.8864	0	0	0	0	0	0	NA	0	0	NA	NA	NA	NA	NA	NA	NA	NA	NA
#11	0	0	7700.12	0	17.86	0	0	0.2	638.36	98.87	1.49	2.05	6.79	27.63	37350.9	3.38	522.02	*1168.02	19405.6	0	2.26	27.88	13232.5	0	0	0	*0.48	107.73	0	0	27.5455	0	0	0	0	0	0	NA	0	0	NA	NA	NA	NA	NA	NA	NA	NA	NA
#12	0.33	0	6611.28	0	15.92	0	0	0	1276.39	60.95	1.61	2.51	5.32	22.93	28474.8	4.73	331.09	*1012.27	46281.5	0	2.33	77.64	7955.17	0	0	0	0	188.37	0	0	43.2635	0	0	0	0	0	0	NA	0	0	NA	NA	NA	NA	NA	NA	NA	NA	NA
#13	0	0	6655.42	0	14.35	0	0	0	971.45	68.89	1.42	2.28	6.08	24.37	91952.8	8.76	1940.15	*812.76	39701.1	0	2.88	88.37	15339.7	0	0	0	0	195.77	0	0	44.4052	0	0	0	0	0	0	NA	0	0	NA	NA	NA	NA	NA	NA	NA	NA	NA
#14	0	0	8640.81	0	11.68	0	0	0	594.46	56.3	1.61	2.51	13.38	27.63	30358.3	9.07	2474.26	*2758.72	21317.9	0	2.85	102	22455.2	0	0	*0.54	0	94.04	0	0	52.6078	0	0	0	0	0	0	NA	0	0	NA	NA	NA	NA	NA	NA	NA	NA	NA
#15	0	0	5578.16	0	12.63	0	0	0	600.69	45.22	1.61	2.05	6.04	18.56	26377.7	5.86	812.11	*2078.99	25408.5	0	2.44	73.97	11325.9	0	0	0	0	138.9	0	0	30.9131	0	0	0	0	0	0	NA	0	0	NA	NA	NA	NA	NA	NA	NA	NA	NA
#16	0	0	7504.39	0	18.05	0	0	0.59	755.45	120.27	1.52	2.39	9.14	40.03	142978	19.01	4113.6	*2127.58	57234.4	0	4.44	140.99	18626.9	0	0	0	0	162.55	0	1	52.5804	0	0	0	0	0	0	NA	0	0	NA	NA	NA	NA	NA	NA	NA	NA	NA
#17	0	0	6559.5	0	18.12	0	0	0	1305.66	125.72	1.55	1.82	4.92	41.15	42225.7	13.54	29320.6	4435.03	19238.9	0	4.77	43.86	14923	0	0	0	0	67.32	0	1	45.4867	0	0	0	0	0	0	NA	0	0	NA	NA	NA	NA	NA	NA	NA	NA	NA
#18	0	0	4458.55	0	11.72	0	0	1.37	928.7	69.96	1.49	1.82	3.03	25.81	31799.3	3.75	1348.13	*2569.18	30182.5	0	2.56	25.91	14054.4	0	0	0	0	22.65	0	1	51.4004	0	0	0	0	0	0	NA	0	0	NA	NA	NA	NA	NA	NA	NA	NA	NA
#19	0	0	6389.84	0	14.96	0	0	0.28	726.15	96.7	1.42	2.74	7.75	24.28	164218	7.68	1515.77	*1447.21	25624	0	3.97	76.41	17399.1	0	0	*0.33	0	125.52	0	0	52.8624	0	0	0	0	0	0	NA	0	0	NA	NA	NA	NA	NA	NA	NA	NA	NA
#20	0	0	7584.06	0	16.36	0	0	0	776.99	109.06	1.33	2.05	9.61	31.16	87733.6	10.96	2506.11	*3681.76	27477.8	0	4.3	89.87	20926.1	0	0	0	0	369.3	0	0	28.2108	0	0	0	0	0	0	NA	0	0	NA	NA	NA	NA	NA	NA	NA	NA	NA
#21	0	0	8390.65	0	12.54	0	0	0	317.3	121	1.42	2.16	9.44	29.06	103832	7.73	1038.34	*1823.20	20954.1	0	2.78	102.7	8545.37	964.99	0	3.54	0	288.18	2	0	32.0493	0	0	0	3	8	0	0.00479452	2	417.143	4	59	1,61	529,0	353,0	47,4	2,4	0,3	52,9
#22	0	0	7208.36	0	13.16	1.03	0	1.3	1067.94	100.93	1.36	2.39	4.64	22.93	153862	7.31	1863.01	*1554.39	18093	0	3.81	92.97	15985.2	*282.95	0	*0.86	0	366.05	2	0	29.9001	0	0	0	0	1	1	0.0383561	2	52.1429	4	56	1,45	641,0	365,0	76,6	5,9	0,6	43,5
#23	0	0	4993.53	0	14.6	0	0	0	665.85	84.08	1.55	2.05	9.23	14.83	46483.9	6.54	1680.36	*1856.10	34213.1	0	2.42	40.94	13299.2	0	0	0	*0.04	153.75	2	1	45.8453	0	0	0	3	1	0	1	1	1	9	NA	NA	NA	NA	NA	NA	NA	NA
#24	0	0	7457.87	0	13.37	0.25	0	0	355.02	139.13	1.3	2.16	5.28	31.25	241665	7.59	1600.14	*1182.12	18389.6	0	4.74	121.73	15225.9	*467.10	0	2.28	0	730.83	2	1	25.7577	0	0	0	9	1	0	0.00319635	2	625.714	9	NA	NA	NA	NA	NA	NA	NA	NA
#25	0	0	6244.78	0	14.54	1.28	0	0	325.02	94.49	1.45	2.74	5.55	19.24	112600	4.57	1042.04	*2409.83	13547.1	0	3.06	84.67	15165.2	0	0	*2.20	0	180.01	2	0	38.6119	1	0	1	15	1	0	1	1	1	10	60	1,40	584,0	313,0	120,0	3,6	0,7	45,9
#26	0	0	6851.66	0	17.25	0	0	0.28	545.92	132.71	1.42	1.7	6.13	32.96	303762	10.32	2294.16	*3738.98	31571.6	0	7.57	139.56	13754.1	*105.65	0	0	0	988.25	2	1	48.2245	1	0	1	15	8	0	1	1	1	6	64	1,39	365,0	197,0	52,5	1,2	1,5	44,4
#27	0	0	5631.59	0	12.42	0	0	0	427.39	98.02	1.3	2.51	4.64	20.6	161670	5.99	1057.85	*1852.79	26000.7	0	2.96	77.8	15174.2	0	0	0	0	453.74	2	0	36.0739	1	0	1	15	8	0	0.125	1	8	3	61	1,60	403	194	37,4	2,4	1,0	44,8
#28	0	0	5297.2	0	12.38	0.94	0	0	299.22	105.7	1.55	2.05	4.87	20.31	67755.1	11.24	857.31	3854.13	20968.5	0	3.07	94.13	9570.71	0	0	0	0	220.18	2	0	26.1656	1	0	0	15	2	0	0.333333	1	3	13	57	1,40	585	272	90,3	3,6	0,3	42,2
#29	0	0	4080.1	0	11.1	0.43	0	0.36	814.43	71.93	1.3	1.82	3.91	18.07	17748.1	3.24	441.06	*1067.24	51512.7	0	1.64	28.78	10614.7	0	0	0	0	79.33	2	0	38.3491	1	0	1	15	0	1	1	1	1	30	58	1,80	468	225	59,6	3,1	0,5	46,2
#30	0	0	5091.71	0	12.54	2.2	0	0	312.65	88.31	1.3	2.28	5.32	19.92	72968.8	5.93	1771.29	*2864.60	61618.5	0	2.16	86.74	12299.5	0	0	*0.04	0	231.79	2	0	25.1335	1	0	1	15	8	1	1	1	1	69	83	1,90	374,0	250,0	50,7	2,3	0,5	46,4
#31	0	0	7722.13	0	19.29	0.54	0	1.06	484	143.12	0.99	0	8.85	38.24	256349	14.9	1936.95	3920.15	14950.5	0	6.2	145.64	18776.1	*168.07	0	*0.59	0	716.57	2	1	32.011	1	0	1	15	0	1	1	1	1	4	60	1,39	467,0	309,0	56,9	5,2	0,5	47,0
#32	0	0	8709.75	0	22.23	0	0.44	1.52	718.22	122.6	1.02	2.64	7.65	35.24	203592	11.02	4251.91	5348.53	32749.1	0	5.65	129.82	28795.3	1686.56	0	6.72	0	807.67	2	0	22.0945	1	0	1	15	8	0	0.5	1	2	12	66	1,50	560,0	296,0	41,3	4,5	4,0	46,5
#33	0	0	3997.76	0	13.87	0	0	2.03	1093.34	69.94	0.84	0	5.37	0.62	42310.4	2.41	580.65	*2666.49	30235.4	0	1.47	37.41	14483	0	0	*0.29	0	134.08	2	0	40.783	1	0	1	15	0	1	2	2	1	1	70	1,6	248,0	131,0	16,3	2,0	0,3	50,9
#34	0	0	5845.22	0	14.87	0	0	1.46	404.25	87.77	0.92	0	3.81	14.8	106556	6.84	1423.16	*2884.34	22798	0	3.1	68.52	11613.1	0	0	*1.26	0	151.26	2	1	46.8775	1	0	1	15	8	0	1	1	1	10	68	1,6	901,0	588,0	75,7	13,0	0,7	47,9
#35	0	0	4441.95	0	14.6	2.01	2.62	1.17	185.7	70.03	0.92	0	5.85	11.95	61463.8	3.53	821.84	*1310.48	38954.8	0	3.36	67.54	18468.1	*914.18	0	5.16	0	187.56	2	0	40.3313	1	0	1	15	1	0	0.333333	1	3	3	72	1,95	324,0	149,0	69,0	1,0	0,2	44,4
#36	0	0	6007.44	0	16.93	0	0	1.58	974.53	89.96	0.99	0	6.11	35.76	115503	5.41	1366.39	*3107.28	20850.2	0	3.35	76.24	17362.1	*634.88	0	3.07	0	396.93	2	0	21.2895	1	0	1	15	0	1	1	1	1	11	63	1,44	398,0	243,0	50,6	2,7	0,4	44,5
#37	0	0	5676.5	0	16.13	0	0	0.94	332.9	77.88	0.99	0	5.59	3.61	111819	8.14	1320.89	*2559.39	31571	0	2.99	74.51	13474.6	1107.09	0	*2.08	0	379.55	2	0	36.4819	1	0	0	15	2	0	0.0384615	2	52	6	69	1,82	338,0	186,0	45,9	1,4	0,2	46,4
#38	0	0	7317.57	0	16.01	0.43	0	0.94	293.05	118.43	1.13	0	7.4	32.59	297642	11.14	1859.65	*3329.65	31230.3	0	4.29	96.08	17809.5	0	0	0	0	900.81	2	0	33.8234	1	0	0	15	1	0	0.00319635	2	625.714	7	67	1,90	449,0	232,0	68,0	1,7	0,4	47,1
#39	0	0	6601.11	0	23.36	4.11	0	1.92	361.93	135.44	0.81	0	8.25	42.6	154490	7.97	2544.4	*3505.84	20161.2	0	4.82	140.91	31774.6	*357.45	0	*2.03	0	686.26	2	1	43.2279	1	0	0	15	8	0	0.0191781	1	52.1429	58	NA	NA	NA	NA	NA	NA	NA	NA
#40	0	0	7186.71	0	20.61	0	0	1.29	872.61	129.67	0.92	0	7.4	50.46	261289	9.67	2211.12	*1924.45	33172.1	0	5.86	96.79	26014.3	1007.32	0	*2.25	0	766.99	2	1	39.7892	2	0	1	15	2	0	0.019178	3	156.429	6	71	1,73	583,0	337,0	39,3	4,0	0,7	51,1
#41	0	0	5212.47	0	16.36	0	0	0.89	642.15	85.62	1.02	0	4.2	14.33	64059.5	3.05	433.27	*2234.75	36194.4	0	2.63	47.75	20805.5	*320.48	0	*1.75	0	396.52	2	0	30.5791	2	0	1	15	1	0	0.0575342	3	52.1429	8	62	1,9	318	161	21,90	1,120	0,355	46,10
#42	0	0	7263.92	0	19.43	0.29	0	1.46	371.48	93.65	1.06	0	8.42	28.81	217727	9.96	2631.65	*3018.35	31905.2	0	4.62	118.78	21929.1	1264	0	*2.32	0	446.44	2	1	30.2177	2	0	1	15	8	1	1	1	1	10	65	1,54	434,0	278,0	72,8	3,0	0,7	50,6
#43	0	0	5536.37	0	13.44	0	0	1.46	838.66	77.72	0.99	0	5.07	0	82734.1	8.48	921.28	*2810.79	16347.4	0	2.55	53.29	13125.4	0	0	*0.06	0	139.81	2	1	25.0732	2	0	1	15	8	0	0.019178	2	104.286	1	70	1,40	965	634	65,5	11,5	1,2	57,5
#44	1.21	0	5768.8	0	16.47	0	0	1.12	791	67.32	0.99	0	5.11	13.07	97538.6	5.13	1369.25	*2011.51	24584.1	0	2.82	87.46	14819.6	0	0	*0.04	*0.28	296.14	2	0	34.3901	2	0	0	2	0	0	0.019178	3	156.429	0	67	1,50	573	255	30,0	3,3	0,9	42,8
#45	0	0	5872.6	0	17.55	0	0	1	677.15	76.12	1.02	0	6.8	24.23	88662	5.98	897.59	*3410.14	13215.5	0	3.71	108.04	11365.2	0	0	*0.89	0	449.07	2	0	32.8597	2	0	1	2	1	0	1	1	1	6	58	1,47	566,0	301,0	49,6	2,4	0,3	41,8
#46	0	0	4372.31	0	14.02	0	0	1.29	524.48	77.36	0.92	0	4.9	4.41	109862	6.67	1643.61	*3417.45	31036.1	0	2.66	107.88	15844.9	0	0	2.91	0	470.19	2	0	28.6133	2	0	1	15	2	0	1	1	1	2	69	1,96	183,0	135,0	14,1	0,9	1,0	46,5
#47	0	0	3182.94	0	12.32	0	0	0.89	262.95	64.8	0.84	0	4.51	0	36448.5	*0.85	362.73	*621.44	14738.4	0	1.25	43.52	10246.2	0	0	*0.82	0	91.51	2	0	32.1916	2	0	1	15	2	0	1	1	1	1	114	2,40	344,0	179,0	23,5	12,7	0,5	50,3
#48	0	0	4258.64	0	13.84	0.56	0	1.06	397.61	69.23	0.92	0	6.37	7.74	96450	2.99	395.03	*2252.57	26034	0	2.94	54.85	13424.6	0	0	*0.27	0	417.12	2	0	32.1396	2	0	0	15	2	0	0.0575342	3	52.1429	0	61	1,4	373,0	173,0	62,5	1,7	0,6	39,1
#49	0	0	4785.11	0	14.6	0	0	2.15	265.94	73.63	0.77	0	5.11	5.57	57500.1	2.93	705.24	*3326.82	18209.7	0	2.06	74.09	16726	0	0	5.24	67.08	259.48	2	0	21.9795	2	0	1	1	1	0	1	1	1	4	62	1,60	573	299	60,5	8,1	0,9	45,0
#50	0	0	4726.5	0	10.28	0	0	1.46	571.82	78.53	0.84	0	3.15	1.88	96384.8	1.63	618.28	*2891.00	14303.2	0	2.21	62.97	10576.5	0	0	*0.67	0	279.74	2	0	17.64	2	0	1	10	0	1	1	1	1	2	63	1,6	236,0	184,0	18,3	1,1	0,2	52,3
#51	0	0	5834.28	0	16.36	0	1.93	0.89	153.77	91.73	0.7	0	6.15	17.69	111032	4.4	1163.27	*2799.35	38755.3	0	3.96	95.3	22821.4	0	0	*1.03	0	481.68	2	0	21.2895	2	0	1	15	2	1	0.00319635	2	625.714	11	122	2,70	490,0	343,0	56,5	5,7	1,7	39,8
#52	0	0	4012.26	0	14.18	0	1.21	1.12	268.86	82.05	0.77	0	3.9	6.67	79709.4	5.13	778.42	*2032.34	33943.7	0	4.23	58.51	21277.4	0	0	*1.18	0	301.92	2	0	53.4456	2	0	1	15	8	1	1	1	1	7	71	1,89	316	171	51,2	7,5	0,4	38,7
#53	0	0	5370.91	0	17.33	0	0	0.77	354.39	90.45	0.92	0	6.06	14.17	243684	8.07	1048.09	*2106.60	18693.7	0	5.86	104.72	19028.6	*140.56	0	*0.34	0	970.42	2	1	25.3333	2	0	1	15	0	0	1	1	1	3	75	1,60	428,0	293,0	44,0	3,5	0,6	52,1
#54	0	0	4204.6	0	14.21	0	0	1.23	258.94	66.76	0.84	2.64	3.77	1.41	115127	5.46	1160.17	*3547.28	16316.4	0	3.27	76.71	15973.2	0	*0.18	*1.54	0	231.8	2	0	29.9083	2	0	1	15	0	1	0.00255708	2	782.143	1	85	2,20	391,0	194,0	20,8	5,4	2,2	42,9
#55	0	0	5968.8	0	14.72	0	0	1.12	834.25	109.19	0.67	0	4.25	17.24	190958	8.05	2355.46	*2081.95	33233	0	4.96	104.07	31579.2	1153.46	0	6.88	0	415.3	2	0	33.5387	2	0	1	15	8	0	0.00159817	1	625.714	4	65	1,40	482,0	292,0	50,2	3,9	1,4	43,5
#56	0	0	5445.42	0	17.44	0	0	0.77	273.58	102.82	0.84	0	6.54	16.64	104357	7.64	660.1	*2546.46	22237.6	0	4.99	135.98	15720.7	1030.35	0	3.18	0	845.54	2	0	21.0568	3	0	0	15	8	1	0.00767124	2	260.714	4	91	2,30	504	227	37,8	2,7	3,0	39,6
#57	0	0	4519.46	0	12.09	0	0	1	530.86	60.07	0.7	0	5.46	2.11	46577.9	2.44	542.4	*2136.81	16884.5	0	2.65	46.25	13696.9	0	0	*1.63	0	149.95	2	0	27.8658	3	0	1	15	8	1	0.00479452	3	625.714	3	62	2,10	338	194	29,7	1,2	0,9	47,3
#58	0	0	4625.13	0	13.1	0	0	1.58	375.31	66.56	0.77	0	4.51	16.03	45267.2	2.1	727.25	5196.93	23752.6	0	2.25	52.27	13533.9	0	0	*2.01	0	136.77	2	0	33.7522	3	0	1	15	8	0	5	5	1	6	68	1,80	474,0	182,0	60,8	3,0	0,2	42,4
#59	0	0	4828.57	0	15.28	2.39	0	0.77	159.81	85.47	0.77	0	5.42	18.14	177036	7.23	2543.76	*2084.60	40714.6	0	3.79	67.78	35920.1	1002.05	0	*1.88	0	302.54	2	0	43.7317	3	0	1	15	8	1	0.00383562	1	260.714	11	106	2,95	318,0	199,0	84,3	1,7	0,6	47,0
#60	0	0	5278.29	0	18.47	1.07	0	1.92	340.87	96.52	0.99	0	5.55	22.38	165896	9.83	2146.38	*1920.81	18906.2	0	4.29	83.93	37247.1	0	0	*0.99	0	486.87	2	1	34.7625	3	0	1	15	8	0	0.00348693	2	573.571	3	69	1,70	817	231	142	3,7	1,1	43,0
#61	0	0	5662.97	0	16.82	1.07	0	1.58	347.79	100.87	0.88	0	4.94	7.39	270399	9.02	1077.89	*1536.05	26205.3	0	4.18	77.45	25360.3	1508.42	0	4.4	0	672.15	2	0	27.3648	3	0	1	1	8	0	0.00767124	2	260.714	22	67	1,60	321,0	173,0	66,1	2,7	0,5	42,5
#62	0	0	4944.26	0	11.15	0	0	1.12	553.25	69	0.92	0	4.81	7.57	101404	6.78	911.16	*3469.55	30334.4	0	2.94	91.72	17514.4	0	0	*0.42	0	411.3	2	0	30.204	3	0	1	15	1	0	1	1	1	9	57	1,7	368,0	243,0	42,4	4,6	0,5	43,6
#63	0	0	6710.3	0	15.75	1.58	0	0.77	605.56	117.29	0.7	0	5.59	16.33	432567	14.78	2806.04	*1945.81	28007.5	0	5.53	131.38	26659.9	0	0	*0.06	0	691.19	2	1	29.3717	3	0	1	15	8	0	0.00319635	2	625.714	45	61	1,37	442,0	188,0	84,0	4,0	0,3	50,5
#64	0	0	2971.52	0	13.87	0	0	1.4	326.22	53.13	0.92	0	5.07	0	52255.8	*0.48	438.85	*1964.97	29720.1	0	2.09	42.59	18041.4	0	0	*0.45	0	287.63	2	1	31.1759	3	0	0	2	8	1	1	1	1	4	77	1,68	539,0	290,0	64,4	4,4	0,7	51,0
#65	0	0	5384.19	0	14.96	0.83	0	1	1338.68	103.72	0.84	0	4.25	12.27	174210	6.07	2460.07	*1442.34	36131.8	0	2.55	65.37	22358.6	0	0	*1.02	0	428.07	2	1	34.2012	3	0	1	15	8	0	1	1	1	47	59	1,50	483,0	359,0	59,1	6,1	6,6	45,5
#66	0	0	6001.92	0	19.45	0	0	1.12	250.1	105.95	0.84	0	5.94	16.64	217247	10.24	1331.22	*1098.90	17086.1	0	4.95	106.2	24291.3	1431.18	0	3.17	0	479.36	2	0	44.7748	3	0	0	15	8	0	0.00639268	1	156.429	8
#67	0	0	5698.17	0	14.96	0.26	0	0.89	247.05	83.19	0.99	0	5.59	13.7	124002	5.8	680.86	*1640.24	23947.3	0	3.63	75.55	26923.1	0	0	*0.29	0	327.85	2	0	29.7988	3	0	0	15	10	0	1	4	4	17	73	1,6	232,0	138,0	28,5	2,0	3,3	40,8
#68	0	0	6193.65	0	17.41	0	0	1.12	822.57	99.51	0.95	0	4.94	17.84	130121	6.93	1928.8	*2116.03	16297.5	0	4.3	127.37	28632.4	0	0	*1.98	0	705.46	2	0	42.0507	3	0	0	15	3	0	1	1	1	8	51	1,7	731	331	150,00	4,350	0,704	42,80
#69	0	0	6750.7	0	18.28	0	0	2.2	566.11	113.2	1.13	0	5.89	10.47	313918	10.04	1239.05	*2869.59	14833.1	0	4.41	142.82	20026.9	0	0	*0.01	0	548.89	2	1	30.9788	3	0	1	1	0	0	1	1	1	3	69	1,47	315,0	239,0	26,0	1,7	1,7	56,6
#70	0	0	5115.57	0	15.4	2.84	0	1.35	422.88	90.93	0.77	0	7.31	12.59	52362	1.84	1190.47	*2983.45	27074.9	0	3.59	75.06	26777.1	0	0	6.53	0	316.86	2	0	34.1711	3.5	0	1	15	8	0	1	1	1	20	62	2	468	171	113,00	1,990	0,631	40,20
#71	0	0	3590.61	0	28.07	0.41	0	1.07	531.36	54.99	1.63	0	4.23	34.92	23610.8	4.24	591.93	0	23619.6	0	1.61	43.47	15398.8	0	6.87	*0.31	0	49.31	2	1	28.2902	3.5	0	1	15	8	0	1	1	1	7	50	1,67	386	157	20,4	2,1	0,2	46,2
#72	0	0	6356.88	0	31.48	0.72	0	0.94	445.19	117.14	1.4	0	6.38	55.34	144508	13.32	4114.57	0	39916.2	0	4.69	88.11	27200.7	0	0	*0.07	0	345.23	2	1	56.8953	4	0	1	15	8	0	0.0028767	3	1042.86	9	67	1,71	517,0	251,0	60,8	3,6	0,3	41,3
#73	0	0	8313.11	0	34.03	0.44	0	0.55	857.54	112.35	1.53	0	9.49	53.9	95850.5	7.62	2671.24	*144.83	57143.3	0	3.41	78.1	51070.1	0	0	*0.18	0	184.26	2	0	27.4251	5	0	0	15	8	1	0.0479451	5	104.286	6	63	1,60	351,0	244,0	74,4	5,4	1,4	50,9
#74	0	0	3972.59	0	26.69	0.39	0	0.28	870.1	77.11	1.59	0	5.36	24.13	29245.2	6.76	2159.9	0	*297392.49	0	1.25	24.77	25218.7	0	0	*0.06	0	65.08	2	0	30.4723	7.5	0	1	15	NA	0	0.00479452	2	417.143	2	71	1,60	613	289	34,2	5,2	0,3	41,9
#75	0	0	5262.51	0	29.54	0.51	0	0.94	152.07	98.89	1.63	0	5.6	34.49	119697	5.82	986.85	*186.76	21320.5	0	3.36	96.9	15260.1	0	0	*1.58	0	530.4	1	0	25.6619	0	0	0	8	NA	1	0	0	1	4	94	2,20	634	302	24,2	4,3	0,7	38,4
#76	0	0	5643.66	0	31.32	0.62	0	0.41	537.47	105.92	1.66	0	7.82	36.84	102365	5.86	1483.89	0	20722.5	0	2.28	75.11	17863.3	0	0	*1.66	0	282.9	1	1	35.4716	0	0	1	0	NA	1	0	0	1	4	63	1,5	585	219	25,00	4,910	2,300	47,10
#77	0	0	6768.99	0	32.91	0.67	0	1.13	438.93	120.01	1.72	0	7.15	46.26	151410	7.99	834.74	0	27524.2	0	3.5	100.45	20567.9	0	0	*0.33	0	445.1	1	0	31.3593	0	0	0	2	0	1	0	0	1	3	58	1,30	410,0	204,0	37,3	5,5	0,3	46,9
#78	0	0	5881.41	0	30.61	0.49	0	1.07	691.09	96.49	1.4	0	8.01	28.91	109419	6.36	694.14	0	27639.1	0	3.29	64.1	14386.8	0	0	*0.77	0	480.12	1	0	28.0301	0	0	1	3	0	1	0	0	1	3	63	1,40	620,0	205,0	19,9	1,7	2,9	48,5
#79	0	0	5428.06	0	30.24	0.65	0	0.48	469.56	81.45	1.46	0	6.57	38.28	50022.4	6.7	1429.42	0	14981.9	0	1.85	58.64	11519.6	0	0	*0.00	0	208.17	1	0	36.5585	0	0	0	15	0	1	0	0	1	7	49	1,3	935	481	81,9	9,9	4,8	39,0
#80	0	0	6117.35	0	31	0.49	0	0.81	447.36	131.37	1.37	0	6.09	43.71	249040	12.1	2096.43	*227.40	29870.3	0	3.82	105.79	23204.7	1152.96	0	3.19	0	322.74	1	0	39.4305	1	0	0	3	0	0	0	0	1	2	71	1,60	355,0	260,0	26,3	2,6	0,4	48,6
#81	0	0	5325.36	0	30.78	0.75	0	1.33	434.34	102.89	1.66	0	5.9	45.9	68312.1	7.82	1404.64	*512.89	16282.1	0	2.79	68.8	21190.4	0	0	*0.90	0	124.68	1	0	52.7146	1	0	0	0	8	0	0	0	1	43	58	1,6	561,0	398,0	84,3	2,8	1,3	46,6
#82	0	0	7871.91	0	30.64	0.49	0	0.28	607.44	134.16	1.53	0	6.43	46.61	255046	12.81	4541.62	*431.15	28169.2	0	5.96	141.18	27203.8	0	0	*1.00	0	1182.42	1	0	26.204	1	0	1	5	0	1	0	0	1	2	62	1,70	547,0	295,0	30,3	2,9	0,3	47,5
#83	0	0	7076.9	0	30.76	0.47	0	0.68	484.82	114.36	1.56	0	7.15	47.67	173358	9.82	1711.21	*204.10	42782.8	0	3.41	101.16	23039.7	0	0	*0.22	0	252.42	1	0	47.091	1	0	0	15	0	0	0	0	1	2	66	1,30	553,0	267,0	28,2	5,4	0,7	46,3
#84	0	0	7259.65	0	30.29	0.42	0	0.81	715.1	100.97	1.59	0	7.01	42.96	226066	9.9	1341.94	*370.23	33969.2	0	3.18	116.3	14358.2	1504.05	0	5.53	0	288.45	1	1	37.9083	1	0	0	15	0	0	0	0	1	0	60	1,71	451	281	30,7	4,0	0,2	43,8
#85	0	0	6012.66	0	32.77	0.56	0	1.33	645.92	112.58	1.4	0	4.53	43.71	185511	6.86	1219.43	0	30836.8	0	3.02	95.17	17984.7	0	0	*0.23	0	500.56	1	0	36.0082	1	0	0	1	0	1	0	0	1	1	63	1,50	361,0	205,0	19,7	0,8	0,2	48,6
#86	0	0	7884.19	0	32.05	0.94	0	1.39	524.46	151.94	1.46	0	5.99	64.45	210185	9.87	3570.67	*599.76	35463.4	0	3.64	126.49	18687.2	0	0	*1.48	0	543.14	1	0	34.0945	2	0	0	15	0	0	0	0	1	4	69	1,52	399,0	263,0	52,8	2,0	1,5	45,9
#87	0	0	6239.45	0	33.23	0.62	0	0.94	488.93	133.85	1.53	0	7.01	49.58	119878	9.54	1010.15	0	31299.9	0	6.13	128.55	28181.6	0	0	*0.48	0	861.29	1	0	34.371	2	0	1	1	0	1	0	0	1	4	56	1,50	301	154	20,1	1,7	1,4	44,0
#88	0	0	5173.93	0	27.64	0.62	0	0.48	495.51	84.42	1.59	0	3.03	40.86	65210.1	6.5	1277.13	0	15432.2	0	2.12	94.94	12766.7	0	0	0	0	267.74	1	0	30.8994	2	0	1	15	1	1	0	0	1	6	69	1,50	326,0	178,0	21,2	1,7	0,3	46,3
#89	0	0	6620	0	34.1	0.39	0	1.33	809	110.92	1.66	0	8.63	49.92	138248	11.74	3108.8	*1931.76	28333	0	3.93	108.52	20366.3	0	0	*1.87	0	271.6	1	1	44.1451	2	0	1	0	0	1	0	0	1	3	63	1,53	574	301	43,2	5,7	0,3	46,3
#90	0	0	4681.24	0	30.81	0.77	0	0.81	411.57	106.83	1.43	0	5.12	27.39	94740.3	8.19	1278.65	0	34006.1	0	2.63	67.88	20063.5	0	0	*1.39	0	461.39	1	0	24.4901	2	0	1	1	0	1	0	0	1	2	70	1,64	314,0	164,0	24,1	2,0	0,2	39,8
#91	0	0	4354.02	0	28.97	0.49	0	0.61	520.29	69.57	1.4	0	4.57	26.6	73536.9	3.49	669.75	0	27375.9	0	1.96	41.97	12765.1	0	0	*0.69	0	202.92	1	0	33.7002	2	0	1	0	1	0	0	0	1	4	66	1,42	170,0	102,0	22,7	1,8	0,4	44,3
#92	0	0	4145.03	0	29.94	0.44	0	1.07	260.52	101.46	1.46	0	6.48	37.05	61486.1	3.43	705.46	*468.77	28932.3	0	2.83	83.8	11286.3	0	0	*0.53	0	200.1	1	1	35.1786	2	0	0	15	8	0	0	0	1	12	115	2,2	470	219	18,3	3,7	0,1	47
#93	0	0	6247.81	0	34.07	1.58	0	0.81	449.26	101.18	1.53	0	8.25	54.7	120496	8.69	2203.12	*1328.00	30927.3	0	4.52	123.45	16083	0	0	2.52	0	483.54	1	1	31.3292	3	0	1	0	8	1	0	0	1	20	81	1,60	376,0	226,0	73,3	1,7	0,2	48,9
#94	0	0	6768.99	0	33.32	0.62	0	1.13	552.6	90.65	1.59	0	6.62	47.85	53689.9	8.01	806.25	*3126.82	20217.9	0	2.31	135.65	14335.5	0	0	*0.10	0	488.15	1	0	21.5825	3	0	1	2	0	0	0	0	1	4	54	1,50	333,0	148,0	22,1	2,3	0,6	43,0
#95	0	0	5018.93	0	29.33	0.65	0	0.94	546.02	113.75	1.37	0	5.56	38.69	135251	7.81	1174.98	*624.34	17526.9	0	2.79	106.61	14491.7	0	0	*0.18	0	511.49	1	0	15.7947	3.5	0	1	15	0	0	0	0	1	10	55	1,4	294	139	19,50	1,130	0,181	43,10
[truncated: 19 more columns]

## Sheet: Extended Data Figure 1d
	concentration in CSF (pg/ml)
timepoint	HB-EGF	CCL2	NGF-B	VEGFA	NSE	S100B	GFAP	YKL40	SCF	Abeta1-42	CD44	TRAIL	Neurogranin
1	100	100	100	100	100	100	100	100	100	100	100	100	100
2	47.47	105.08	93.15	55.89	105.32	143.6	135.21	75.68	109.32	116.05	118.24	89.29	117
3	0	77.53	104.11	187.32	131.09	137.14	112.11	68.73	137.26	89.5	138.19	44.17	82.06

## Sheet: Extended Data Figure 1f
HB-EGF in Serum (pg/ml)
Control	CIS	RRMS Relapse
120.459	79.5455	68.5227
80.8108	49.1591	109.886
109.595	91.9545	54.0455
91.973	96.7045	100.705
64.0541	33.0227	123.227
107.541	65.6136	107.545
83.6757	72.5227	73.6591
89.6757	117.227	57.7045
63.5405	46.3182	61.7045
54.3784	58.8864	55.7727
72.1081	74	87.5
114.297	47.7273	92.7838
152.189	90.1591	87.8919
55.1622	78.6136	115.136
109.027	113.341	74.1136
64.3514	34.4318	100.091
153.297	68.25	73.7273
43.027	53.3182	103.5
114.946	113.386	45.7838
120.784	70.0682	6.65909
63	93.4091	91.2045
69.2973		58.8409
106.243		71.25
106.027		91.25
132.378		86.027
103.784		137
111.459		83.5909
80.4865		81.7955
113.784		76.1818
112.946		129.045
144.946		61.7955
151.027		107.886
69		66
117.405		84.9545
135.892		57.7045
77.4595		89.6136
74.9459		61.8409
67.8919		120.545
85.7568		52.0909
95.4865		78.8409
79.7838		113.432
128.297		96.4773
126.027		86.5682
		161.205
		38.9773
		38.6364
		143.705
		45.8182
		107.727
		60.2955
		100.227
		116.364
		164.955
		56.7045

## Sheet: Extended Data Figure 1g
HB-EGF in CSF (pg/ml)
Control	CIS	SPMS	PPMS
2.83333	4.68421	2.78571	4.47619
2.66667	5.05263	2.5	3.16667
2.57143	4.97368	3.2381	3.2381
3.21429	5.26316	2.80952	2.85714
2.69048	5.15789	2.97619	2.90476
2.71429	5.10526	2.88095	2.7619
3.11905	5.13158	2.83333	3
2.66667	5.07895	2.83333	3.78571
2.69048	4.92105	2.71429	3.07143
2.59524	5.02632	2.66667	2.52381
2.66667	5.23684	3	2.7381
3.02381	5.28947	2.5	3.09524
2.66667	5.05263		3.11905
2.90476	5.13158		3.07143
2.64286	5		2.7381
2.78571	5.07895
3.11905	5.13158
2.59524	5.28947
2.7381	5.02632
2.71429	5.5
