# Supplementary material for: The astrocyte-produced growth factor HB-EGF limits autoimmune CNS pathology
Source: Nat Immunol. 2024 Feb 26;25(3):432–47. doi: 10.1038/s41590-024-01756-6 (PMC10907300; doi:10.1038/s41590-024-01756-6)
Supplement: Supplementary file 18 — Statistical source data. [file 41590_2024_1756_MOESM18_ESM.xlsx]

## Sheet: Extended Data Figure 2a
Days post immunization
0	0	0	0	0	0	0	0	0	0	0	0	0	0	0	0	0	0	0	0	0
1	0	0	0	0	0	0	0	0	0	0	0	0	0	0	0	0	0	0	0	0
2	0	0	0	0	0	0	0	0	0	0	0	0	0	0	0	0	0	0	0	0
3	0	0	0	0	0	0	0	0	0	0	0	0	0	0	0	0	0	0	0	0
4	0	0	0	0	0	0	0	0	0	0	0	0	0	0	0	0	0	0	0	0
5	0	0	0	0	0	0	0	0	0	0	0	0	0	0	0	0	0	0	0	0
6	0	0	0	0	0	0	0	0	0	0	0	0	0	0	0	0	0	0	0	0
7	0	0	0	0	0	0	0	0	0	0	0	0	0	0	0	0	0	0	0	0
8	0	0	0	0	0	0	0	0	0	0	0	0	0	0	0	0	0	0	0	0
9	0	0	0	0	0	0	0	0	0	0	0	0	0	0	0	0	0	0	0	0
10	0	0	0	0	0	0	0	0	0	0	0	0	0	0	0	0	0	0	0	0
11	0	0	0	0	0	0	0	0	0	0	0	0	0	0	0	0	0	0.5	0.75	0
12	0	0	0	0	0	0.75	0	0	0	0	0	0	0	0	0	0	0	2	2.25	0
13	0	0	0.5	0	1	1	0	1	2	1	0	0.5	0	0	0	0	0	2.5	2.75	0
14	0.25	0.75	1	0.5	2.25	2	0	2	2.25	1.75	0	0.5	0	0	0	0	0	2.5	2.75	0
15					3	3	1	2.75	3	2.5	1	1.5	1	1.5	0	0	0.5	2.25	3	0
16					3	3	2.25	3	3	2.5	1.75	1.5	2	2	0	0	1.5	2.25	3	0
17					3	3	3	3	3	2.5	1.75	2	2	2	0	1	2	2	3	0.5
18											2	2	2.25	2.25	0	1	2.5	2	3	1
19											1.5	2	2.25	2.25	0.5	1	2.5	1.75	3	2
20											1	1.5	2	2	1	1	2.25	1.25	3	2
21											0.5	1.75	2	1.5	1	2.25	2	1.5	3	2.25
22											1	1	2	1.5	1	2	2	1.25	3	2.25
23											0.75	1	1.75	1.5	0.5	2	2	1	2.25	2.25
24											0.75	1	1	1.5	1	2	2	1	2.75	1.5
25															1	1.5	1.5	0.75	2.75	1.5
26															0.75	1	1	0.75	2.75	1.5
27															0.5	1	1	0.5	2.75	1.25
28															0.5	1	1	0.5	3	1
29															1.5	1.25	1.5	1.5	2.5	0.75
30															1.5	1.25	1.5	1.5	2.5	1.25
31															2	1.5	1.5	1.25	2.75	1.5
32															2	1.5	1.5	1.5	2.75	1.5
33															1.5	1	2.25	1.25	2.5	1.25
34															2	1	2.5	1.5	2.25	1.25

## Sheet: Extended Data Figure 2b-c
cell type abundance (% of total)	Naive					Peak						Recovery				LSW
OLCs	6.65	8.68	7.13	9.38	12.5	4.46	4.82	4.42	4.66	2.12	3.42	7.51	4.88	5.69	6.04	9.04	8.75	5.23	5.95	8.35	8	6.21	10.9
OPCs	0.317	0.167	0.317	0.183	0.217	0.14	0.26	0.18	0.4	0.44	0.54	0.04	0.16	0.173	0.107	0.133	0.16	0.267	0.32	0.213	0.373	0.347	0.427
Astrocytes	39.1	40.4	43	37.8	41.1	12.5	14.2	13.6	17.1	14.6	17	24.4	27.9	19.1	25.1	38	23	26	32	24.8	29.8	16.7	36.2
NLCs	5.1	5.12	3.45	7.05	5.93	1.96	3.4	2.86	2.02	1.86	2.46	4.2	3.91	4.63	5.08	4.69	2.69	2.4	2.85	5.84	3.71	2.08	4.93
Endo	14.8	11.9	20.9	17.5	16.5	14.2	14.8	11.5	15.6	8.62	17.7	11.1	21.8	16.3	12	5.57	20.6	13.4	19.7	15.8	15.7	10.3	13.9
CD4	0.0167	0.0167	0.0167	0	0.0167	3.62	3.02	4.54	4.82	6.96	3.38	1.83	1.33	1.12	2.33	0.613	1.44	1.52	0.24	1.44	0.587	3.17	0.48
CD8	0	0	0	0	0.0167	0	0.08	0.16	0.04	0.12	0.06	0.0267	0	0.0667	0.04	0.0267	0.0267	0	0	0	0	0.0533	0.0267
Neutrophils	0.0667	0.133	0.0333	0.117	0.133	3.12	2.54	1.36	1.26	1.78	5.12	0.72	0.0667	0.307	0.32	0.347	0.613	1.47	0.373	0.427	0.427	2.88	0.56
Monocytes	0	0.0167	0	0	0	13.2	13.1	17.1	10.2	16.3	8.78	0.587	0.12	0.4	0.267	0.427	3.79	3.04	1.31	1.15	0.533	4.88	0.427
DCs	0.0167	0.0167	0	0	0.0333	1.94	1.56	1.42	2.42	3.7	2.06	0.2	0.08	0.04	0.267	0.107	0.293	0.747	0.133	0.16	0.187	1.87	0.187
Macro	0.417	0.483	0.133	0.25	0.117	3.54	2.56	3.18	3.78	4.1	2.94	1.31	0.92	0.773	1.39	2.91	2.21	2.72	1.79	2.53	1.79	5.36	0.667
Microglia	19.6	19.1	13.8	15.7	13.6	17.7	13	13.8	17.6	14.1	15.1	28.1	22.6	18.9	19.5	21.6	13.2	16	18.3	16	17.6	11.2	14.8

## Sheet: Extended Data Figure 2d
MFI normalized	Peak			LSW
CXCL-12	0.0145773	0.22449	0	1	0.979592	0.842566
iNOS	0	0.10568	0.119413	1	0.399441	0.897114
TNFα	0.649638	0	0.458861	0.823237	0.141953	1

## Sheet: Extended Data Figure 2i
frequency (% of parent) HB-EGF in astrocytes	Naive			EAE
Cortex	21.8	18.1	21.4	31.5	31.9	31	37.9	53.7
Spinal Cord	5.31	8.05	6.92	20.4	11.6	29.5	13.6	21.8
MFI HB-EGF in astrocytes	Naive			EAE
Cortex	5081	4936	4857	5588	5623	5516	5843	7293
Spinal Cord	1515	2089	2118	4138	3224	5180	4139	4499
