# Supplementary material for: The astrocyte-produced growth factor HB-EGF limits autoimmune CNS pathology
Source: Nat Immunol. 2024 Feb 26;25(3):432–47. doi: 10.1038/s41590-024-01756-6 (PMC10907300; doi:10.1038/s41590-024-01756-6)
Supplement: Supplementary file 19 — Statistical source data. [file 41590_2024_1756_MOESM19_ESM.xlsx]

## Sheet: Extended Data Figure 3b
relative gene expression in astocytes
Hbegf			Msc			Adarb2			Zfp96			Tmed1			Tmem216
Gfap::Scrmbl	Gfap::Hbegf		Gfap::Scrmbl	Gfap::Hbegf		Gfap::Scrmbl	Gfap::Hbegf		Gfap::Scrmbl	Gfap::Hbegf		Gfap::Scrmbl	Gfap::Hbegf		Gfap::Scrmbl	Gfap::Hbegf
3.12009	1.41318		0.548748	0.757387		0.696914	1.13039		0.843834	0.95107		1.52416	2.60208		1.18281	2.90651
2.79436	1.92956		0.86677	0.607513		0.609247	0.87775		0.886498	0.951407		1.63075	1.52956		1.34807	1.38028
2.91807	1.66769		0.429101	0.826458		0.675707	3.82912		0.679861	0.429336		1.57898	1.01204		1.46176	1.22683
4.34471	0.770985		0.338869	0.532674		0.888421	0.276922		0.952808	0.742779		0.916922	0.906837		0.609606	1.09863

## Sheet: Extended Data Figure 3c
MFI GFP
Astrocytes
control	Gfap::Hbegf
374	673
365	945
554	739
non-Astrocytes
control	Gfap::Hbegf
1763	1983
1902	1780
1866	1928

## Sheet: Extended Data Figure 3e
% GFAP+ of GFP+
control	Gfap::Hbegf
0	91.6667
0	72.2222
0	83.3333
0	92.3077
0	83.3333
0	77.7778
	92.3077
