# Supplementary material for: The astrocyte-produced growth factor HB-EGF limits autoimmune CNS pathology
Source: Nat Immunol. 2024 Feb 26;25(3):432–47. doi: 10.1038/s41590-024-01756-6 (PMC10907300; doi:10.1038/s41590-024-01756-6)
Supplement: Supplementary file 20 — Statistical source data. [file 41590_2024_1756_MOESM20_ESM.xlsx]

## Sheet: Extended Data Figure 4d
abundance (% of live)	Gfap::Scrmbl					Gfap::Hbegf
CD45+CD11b-	5.44	6.13	8.47	8.6	8.1	17.4	15.9	13.2	14.3	14.8
CD45hiCD11b+	4.3	5.05	4.7	4.13	16.7	15.1	11.3	18.7	18.6	5.76
CD45intCD11b+	19.8	17.8	13.4	18.7	17.8	14.1	17.2	20.2	15.9	16.6
CD45-CD11b-	68.1	67.6	68.5	66	51.4	46.1	50.3	39.9	45.4	58.5

## Sheet: Extended Data Figure 4f
	frequency (%of parent)	Gfap::Scrmbl				Gfap::Hbegf
Microglia	iNOS	1.04	1.05	1.06	1.22	1.23	1.12	0.747	1.13
	TNFα	64.2	63.1	64	68.6	69.6	66.5	70	73
	GM-CSF	10.4	16.1	12.3	9.67	19	14.6	24.5	27.4
Monocytes	iNOS	6.79	5.47	5.75	11.3	14.6	10.9	14	7.07
	TNFα	45.3	49.8	45.8	50.3	55.1	57	56	56.8
	IFNγ	2.95	5.47	2.47	1.07	3.97	3.43	1.19	12.7
	GM-CSF	23.7	29	26.6	18.4	26.1	32.6	29.2	23.7
Ly6C- Myeloid cells	iNOS	2.66	3.13	3.31	5.41	4.44	8.21	3.65	2.64
	TNFα	61.2	60.9	58.6	63.8	69.1	69.6	69.1	68.9
	IFNγ	4.08	2.72	5.44	1.37	3.84	4.95	1.62	5.93
	GM-CSF	35.3	39.9	36.1	31.1	42.4	44.2	41.5	35.6
CD4 cells	IL17	46	48	44.8	49.8	39.5	38.6	38.7	40.2
	IFNγ	27.4	30.6	32.1	19.1	27.2	38.2	24.6	36.4
	GM-CSF	59.3	59.7	52.4	51.3	50.3	53.6	49.6	58.3
	FoxP3	18.4	19.1	19.2	17.4	13.9	12	14.1	7.41
Astrocytes	TNFα	6.55	5.43	6.48	3.55	3.14	1.9	4.46	4.2
	GM-CSF	0.449	0.49	0.472	0.607	1.21	0.914	0.834	0.651
	iNOS	0.45	1.15	0.589	0.649	0.413	0.505	0.363	0.554
