# Supplementary material for: The astrocyte-produced growth factor HB-EGF limits autoimmune CNS pathology
Source: Nat Immunol. 2024 Feb 26;25(3):432–47. doi: 10.1038/s41590-024-01756-6 (PMC10907300; doi:10.1038/s41590-024-01756-6)
Supplement: Supplementary file 21 — Statistical source data. [file 41590_2024_1756_MOESM21_ESM.xlsx]

## Sheet: Extended Data Figure 5a
frequnecy (% of parent) HB-EGF expression in astrocytes scaled
stimulation duration (hours)	Antibody 2 (cytoplasmatic)				Antibody 1 (surface)
0	1	0.941176	0.962185	0.865546	0.187013	0.498701	0.885714	0.228571
4	0.386555	0.369748	0.39916	0.315126	0.654545	0.41039	1
8	0.210084	0.323529	0.239496	0.184874	0.353247	0.511688	0.992208	0.755844
24	0	0.012605	0.00420168	0.109244	0.163636	0.290909	0.0532468	0.176623
48	0.138655	0.0756302	0.0252101	0.105042	0.293506	0.18961	0.109091	0

## Sheet: Extended Data Figure 5b
stimulation duration (hours)	relative Hbegf expression in astrocytes in response to TNFα + IL-1β
0	1.04826	0.879038	1.06895	1.01524
4	9.9206	8.61397	9.73203	10.2993
8	1.46896	1.29721	1.39832	1.47184
24	0.193845	0.187066	0.187958	0.163833
48	0.330797	0.331882	0.34701	0.369577
stimulation duration (hours)	sHB-EGF in the supernatant of stimulated astrocytes
0	3.33983	2.31048	6.93486	0.57442
4	21.2689	15.5998	22.5748	17.889
8	25.248	22.1446	25.3863	18.8415
24	18.9644	19.3638	25.2019	23.0818
48	24.3877	24.2033	26.9687	23.9268

## Sheet: Extended Data Figure 5e
stimulation duration (hours)	sHB-EGF in the supernatant of stimulated astrocytes
0	19.0766	19.7626	19.1278	17.6331
10	28.0196	31.6695	31.1473	24.8202	31.8947	29.714
24	27.3439	26.8576	25.4857	26.2893	23.8834	27.5026
48	23.5916	23.4688	22.7521	21.8563	22.5832	23.6428
72	23.7913	25.2144	24.6564	22.0764	22.9159	24.3185

## Sheet: Extended Data Figure 5f
relative Hif1a expression in astrocytes
vehicle	TNFα + IL-1β
0.933147	2.4744
1.17921	3.71487
0.908784	2.75671

## Sheet: Extended Data Figure 5g
	relative expression in astrocytes in response to CoCl2
stimulation duration	Ldha				Ero1l
0	0.882769	1.11414	0.977662	1.03998	1.02517	0.951018	0.965359	1.06249
1	1.11375	1.12604	0.96827	0.955174	1.05401	0.857532	0.961008	0.666777
2	1.55797	1.81032	1.2975	1.61188	0.789833	0.846607	0.870944	0.65413
4	3.71191	3.52655	3.71879	4.12202	1.2018	0.826397	1.24042	1.18265
6	5.50207	5.78158	4.66993	5.2046	1.3825	1.12837	1.16182	1.00929
8	6.42608	6.47926	6.13858	6.66538	0.738915	0.723797	0.800687	0.660766
24	9.33695	9.61368	8.44834	8.94311	2.4267	2.76457	3.03144	2.10312

## Sheet: Extended Data Figure 5h
relative HBEGF expression in human astrocytes
vehicle	CoCl2
1.13864	3.80316
0.878242	3.82051

## Sheet: Extended Data Figure 5i
concentration of sHB-EGF (pg/ml) in supernatant of astrocytes stimulated with CoCl2
vehicle	CoCl2
38.2537	143.345
39.1853	147.817
30.7072	158.903
35.2723	166.729
36.9493
31.3594
34.9929
35.4587
36.4835
36.763
38.7195
34.8997
35.3655
33.3159
35.5518
35.8313

## Sheet: Extended Data Figure 5m
relative gene expression in astrocytes	Gfap::Scrmbl			Gfap::Ahr			Gfap::Hif
Hif1a	1.29841	0.822362	0.936538	0.645545	0.545676	0.560914	0.0828361	0.409396	0.321749
Ahr	1.44084	0.608584	1.14042	0.515162	0.353951	0.44405	0.896638	0.911993	0.711354
Hbegf	1.03568	1.27126	0.759521	1.63259	2.1132	1.62933	0.084224	1.02306	0.621171
