# Supplementary material for: The astrocyte-produced growth factor HB-EGF limits autoimmune CNS pathology
Source: Nat Immunol. 2024 Feb 26;25(3):432–47. doi: 10.1038/s41590-024-01756-6 (PMC10907300; doi:10.1038/s41590-024-01756-6)
Supplement: Supplementary file 22 — Statistical source data. [file 41590_2024_1756_MOESM22_ESM.xlsx]

## Sheet: Extended Data Figure 7a
	relative gene expression in astrocytes
	unstimulated				HB-EGF				TNFα + IL-1β				TNFα + IL-1β + HB-EGF				HB-EGF (pre) + TNFα + IL-1β
Nos2	1	0.176519		0.0635258	0.217673	0.0614908	0	0.116011	1	0.745799	0.908294	0.841504	0.337237	0.26255	0.323655	0.369963	0.313951	0	0.122394	0.118039
Tnf	0.38367	0.254982	1	0.553679	0.25142	0	0.048668	0.156698	0.43953	0.296487	1	0.631314	0.164684	0.113068	0.167977	0.130097	0.155508	0.221008	0.0796882	0
Ccl2	1	0.397953	0.230235	0.107888		0.0810933	0	0.00627504	1	0.812798	0.875094	0.872131	0.2971	0.102867	0.463539	0.176496	0.268094	0.0857829	0	0.0175833
Lif	0.167489	0.188482	0	0.0229753	1	0.818423	0.458552	0.411008	0.16523	0	0.0599051	0.0685824	0.82665	0.834249	0.702049	0.356773	1	0.868848	0.492681	0.473739
	relative gene expression in microglia
	unstimulated				HB-EGF				TNFα + IL-1β				TNFα + IL-1β + HB-EGF				HB-EGF (pre) + TNFα + IL-1β
Nos2	0.290738	0			0.751072	1			1	0.512326			0.0492065	0.378424			0	0.321769
TNFa	0	1	0.0509054	1	0.352983	0.533594	0.346094	0	1	0.885422	1	0.961398	0.301395	0.283577	0.754489	0.464934	0	0.284644	0.298222	0
Ccl2	1	0.800835	1	0.835225	0	0.18428	0.462069	0	1	0.341884	1	0.840612	0.435043	0.103386	0.691265	0.00512479	0.048974	0	0.129631	0
Lif	1	0.16601	1	0.888925	0	0.231691	0	0.160819	0.222976	0	0.107313	0	0.653523	1	0.342247	0.465709	0.525461	0.280578	1	0.752275

## Sheet: Extended Data Figure 7b
% of parent	control			HB-EGF
IFNγ+ Th1 cells	41.3	61.6	53.1	52.4	67.5	71
IL-17+ Th17 cells	14.9	12.2	13.9	15.4	11.4	11.5
FoxP3+ Treg cells	61.9	61.5	60.2	71	64.3	61.7

## Sheet: Extended Data Figure 7c
count (migrated myeloid cells)
control	HB-EGF
4408	3362
3740	3201
3123	3653
% of parent	control			LPS			LPS + HB-EGF
CD80	17.8	21.3	21	22.6	22.6	23.6	17.3	20.6	20
CD86	8.5	8.27	8.43	8.27	8.76	8.67	7.01	8.16	7.54
MHCII	42.2	46.4	47	56.9	54.4	56.8	57.8	55.5	52.6

## Sheet: Extended Data Figure 7e
Olig2+ cells/mm2
	vehicle				IFNγ				IFNγ + HB-EGF
caudal	374.381	409.668	421.097	501.403	584.379	338.655	393.455		355.647	471.072	886.486	574.371
crostral	363.403	615.705			294.057	221.268	150.451		511.806	468.601	633.265

## Sheet: Extended Data Figure 7f
% of singlets (dead cells)
unstimulated	TNFα	TNFα + HB-EGF
8.04	13.8	11.3
8.66	14.6	11
8.23	13.6	9.89
8.73	16.1	10.1

## Sheet: Extended Data Figure 7g
% Methylation (in astrocytes)	Naive	EAE
Promoter	9	27
Exon	10	21
Intron	59	29
Intergenic	22	23

## Sheet: Extended Data Figure 7h
Differential methylation Peak vs. Naive (in astrocytes)	Hypermethylation	Hypomethylation
Promoter	27	15
Exon	3	4
Intron	21	24
Intergenic	49	57

## Sheet: Extended Data Figure 7k
Days post immunization	vehicle				5-Aza
0	0	0	0	0	0	0	0	0	0
1	0	0	0	0	0	0	0	0	0
2	0	0	0	0	0	0	0	0	0
3	0	0	0	0	0	0	0	0	0
4	0	0	0	0	0	0	0	0	0
5	0	0	0	0	0	0	0	0	0
6	0	0	0	0	0	0	0	0	0
7	0	0	0	0	0	0	0	0	0
8	0	0	0	0	0	0	0	0	0
9	0	0	0	0	0	0	0	0	0
10	0	0	0	0	0	0	0.5	0	0
11	0	0	0.5	0	1	0	2	1.5	0
12	0.5	0.75	1	0.5	2	0	2.5	2.5	0
13	1.75	2	1	1	2.5	0	2.75	2.75	0
14	2.75	2.25	0	2.25	2.75	2	3	3	0
15	3	2	1	2.25	2.5	2.5	2.75	2.75	1
16	3	2.25	1	2.25	2.5	2.75	2.75	2.5	2
17	2.25	2.25	2.25	2	2.25	2.75	2.5	2.25	2.25
18	2	2.25	2.5	2.25	2.25	2.5	2.75	2.25	2.5
19	1.5	2.5	2.5	1.5	2.25	2.5	2.25	2	2.5
20	1.5	2.25	2.5	1.25	2	2.25	2.25	2	2.25
21	1.5	2	2	1	2	2.25	2.25	2.25	2.25
22	1.75	1.75	1.75	1.5	1.5	2.25	2.25	1.75	2
23	1.5	1.5	1.75	1.5	1.5	2.25	1.75	2.5	2
24	1.75	1.5	1.5	1.5	2	2.25	1.75	2.5	2.25
25	2.25	1.5	1.5	1.5	2	2.25	1.75	2.5	1.75
26	2.25	1.75	2	1.5	1.25	2	1.75	2.25	2
27	2	1.75	1.25	1.25	1.5	1.75	2.5	2.25	1.5
28	1.75	2.25	1	1.25	1.5	2.25	3	2.5	1
29	1.5	2.75	1.25	1.25	1.5	1.75	3	1.75	1

## Sheet: Extended Data Figure 7l
MFI HB-EGF in astrocytes (EAE)
vehicle	5-Aza
1149	1435
2015	1435
883	968
851	1291
583	1144

## Sheet: Extended Data Figure 7m
Methylation status in Hbegf promoter
	vehicle			5-Aza
	Mean	SEM	N	Mean	SEM	N
AUC	95.77	1.766	5700	37.45	3.186	5700

[truncated: 1 more sheets: Extended Data Figure 7o]
