# Supplementary material for: The astrocyte-produced growth factor HB-EGF limits autoimmune CNS pathology
Source: Nat Immunol. 2024 Feb 26;25(3):432–47. doi: 10.1038/s41590-024-01756-6 (PMC10907300; doi:10.1038/s41590-024-01756-6)
Supplement: Supplementary file 23 — Statistical source data. [file 41590_2024_1756_MOESM23_ESM.xlsx]

## Sheet: Extended Data Figure 8a
	Brain
	counts	vehicle				rmHB-EGF
Astro	TNFα	12093	9012	14997	11768	6163	7038	5226	6688
	IFNγ	8967	9594	8894	7542	7277	12169	9975	9331
	GM-CSF	6702	5846	6531	6362	2556	7835	6661	7365
	iNOS	20025	13874	15726	17767	17200	16558	15254	17095
MG	TNFα	71376	88899	69011	78410	68743	49348	45252	73975
	IFNγ	2760	7938	6710	5933	3762	3290	4313	5972
	GM-CSF	4513	3835	2765	6052	2702	1323	1449	3103
	iNOS	10641	11570	9023	9638	11640	10187	9557	13171
Mono	TNFα	4128	6314	6483	6096	3909	1406	3010	1487
	IFNγ	12931	13236	12444	16795	13412	6929	6762	5993
	GM-CSF	1227	1175	1487	1184	1465	165	472	364
	iNOS	7853	7727	6017	5728	4082	1406	3161	2359
Myeloid	TNFα	7933	5743	10446	9947	3608	2280	4174	6222
	IFNγ	6878	7043	9216	6218	3714	3360	6127	7503
	GM-CSF	1915	1651	2873	1691	1452	328	960	1449
	iNOS	5381	4840	5629	4072	2198	1292	3003	4890
CD4+	IL17	2446	1690	2861	2769	890	701	836	1667
	IFNγ + IL17	62	72	119	107	53	43	33	65
	IFNγ	1716	1879	807	2206	861	488	535	1593
	GM-CSF	657	721	884	738	701	146	216	593
CD8+	IL17	1709	1059	1230	1323	876	333	541	769
	IFNγ + IL17	36	35	81	62	30	19	23	39
	IFNγ	29	47	58	52	19	12	17	45
	GM-CSF	91	45	64	66	53	14	18	47
	Spinal Cord
	counts	vehicle				rmHB-EGF
Astro	TNFα	2523	3277	3361	2061	2240	2183	1493	1081
	IFNγ	11018	14993	9883	7348	8988	10696	8155	5720
	GM-CSF	3192	2262	5580	1960	2305	97	3158	3011
	iNOS	2936	3059	3348	2869	1249	3160	3718	1662
MG	TNFα	12213	11319	14204	14207	13108	10718	9904	7097
	IFNγ	9503	9450	9453	10522	10612	9573	6079	7576
	GM-CSF	888	428	680	804	262	201	58	356
	iNOS	1047	498	861	1074	173	556	833	432
Mono	TNFα	2899	1857	1249	704	47	172	505	189
	IFNγ	9158	8029	6479	2931	367	1639	1586	637
	GM-CSF	561	245	176	58	2	21	76	7
	iNOS	2320	851	661	335	13	107	290	86
Myeloid	TNFα	2652	2229	1896	1371	596	344	1101	178
	IFNγ	5230	6485	4762	3918	675	1062	1843	1385
	GM-CSF	638	251	334	163	3	22	209	37
	iNOS	1855	1177	1354	1026	147	376	605	316
CD4+	IL17	1773	1671	1507	1124	390	341	626	207
	IFNγ + IL17	516	452	253	295	122	150	249	93
	IFNγ	9876	6368	5474	5172	1647	1383	2576	1089
	GM-CSF	474	451	662	387	115	134	54	220
CD8+	IL17	592	778	835	599	602	392	371	271
	IFNγ + IL17	353	276	200	192	145	210	122	156
	IFNγ	471	332	238	205	111	139	158	159
	GM-CSF	30	38	57	41	6	22	26	40

## Sheet: Extended Data Figure 8b
abundance (% of live)	vehicle							rmHB-EGF
CD3+ T cells	26.6	36.2	38.1	31.5	24.5	30.7	42	28.9	30.7	32.5	29	37.3
Cd4+ T cells	12.9	15.9	18.3	14.7	11.8	15.2	21.3	14.4	16.4	16.3	13.1	18.7
CD8+ T cells	12.4	19.5	18.8	15.7	11.9	14.4	19.4	13.5	13.5	15.3	14.8	17.5
B cells	41.5	34.5	30.2	40.6	43.2	38.3	33.3	40.6	33.7	37.5	42.1	36.6
DCs	0.65	0.665	0.663	0.819	0.923	0.823	0.648	0.832	0.613	0.786	0.607	0.775
Macro	0.249	0.357	0.234	0.26	0.136	0.184	0.158	0.211	0.219	0.245	0.268	0.117
Ly6G-Ly6C+	0.699	0.533	0.297	0.523	0.549	0.469	0.292	0.698	0.536	0.441	0.821	0.448
Ly6G+Ly6C+	1.27	1.58	1.35	1.51	0.897	0.497	0.778	0.898	1.45	1.21	1.63	0.55
Neutro	1.91	5.24	4.93	3.92	0.948	1.5	1.86	1.97	6.09	2.95	2.61	1.28

## Sheet: Extended Data Figure 8c
abundance (% of live)	vehicle								rmHB-EGF
Microglia	22.5	22.8	15.9	22.6	19.5	22	20.1	16.6	13.9	16.7	19.7	23.1	13.5	15.3	19.7	20.4
Endo	10.7	9.93	12.1	11.5	12.5	12.2	9.79	14.3	16.1	16	16.7	17.3	18.2	18.4	19.3	19.5
Astroccytes	13.3	21	16.7	18.4	16.8	13.6	17.8	20.5	22.6	20.5	15.2	15.2	27.1	21.7	23.7	23.1
O4+ MBP- OPCs	4.63	10.6	7.7	8.33	10.8	10.8	8.79	11.7	11.7	15.8	11.8	17.4	13.2	8.87	10.6	9.03
	vehicle								rmHB-EGF
O4-MBP+ OLCs	0.22	0.297	0.217	0.16	0.237	0.143	0.233	0.197	0.15	0.127	0.193	0.123	0.137	0.0967	0.643	0.19
O4+MBP+ OLCs	0.28	0.0967	0.523	0.137	0.0767	0.473	0.14	0.167	0.393	0.837	0.18	0.543	0.123	0.183	0.45	0.78
PDGFRa+ OPCs	0.437	0.61	0.347	0.467	0.523	0.503	0.627	0.393	0.49	0.52	0.613	0.39	2.63	0.567	1.46	2.77
	vehicle								rmHB-EGF
DCs	0.803	0.87	0.43	1.17	0.573	0.98	0.767	0.833	0.657	1.07	0.893	0.57	0.457	0.147	0.327	0.483
Monocytes	3.29	6.38	0.71	2.8	0.903	1.72	0.777	4.21	1.79	1.37	1.32	1.49	0.29	0.58	0.913
Neutrophils	2.81	4.24	0.78	1.06	1.33	0.517	0.47	2.28	0.62	2.39	1.22	0.173	0.59	0.47	0.253	0.203
CD4+	3.65	3.46	0.87	3.59	1.86	3.02	1.69	2.89	2.28	2.72	1.64	1.55	0.423	1.14	1.48
CD19+	1.92	1.27	0.68	1.33	0.89	0.61	0.74	0.67	0.38	0.623	0.283	0.08	0.343	0.13	0.0933	0.287

## Sheet: Extended Data Figure 8d
	frequency (% of parent)	vehicle								rmHB-EGF
Microglia	iNOS	0.69	0.489	0.791	0.283	1.8	3.32	0.358	0.572	0.308	0.343	0.157	0.108	0.154	0.0873	0.194	0.0967
	TNFα	78.2	74	78.7	70.7	81.5	78.3	75.2	70.1	70.4	75.1	48.4	63.3	72.3	69.4	66.4	62.2
	GM-CSF	8.59	5.98	6	10	8.86	4.05	8.72	7.22	5.74	5.98	5.64	7.16	4.24	5.38	5.11	4.83
Monocytes	iNOS	16.6	10.9	18.5	31.1	19.7	37	19.8	18.3	18.2	17.7	9.69	7.09	19	4.13	12.2	11.9
	TNFα	11.7	10.6	14.3	33.4	8.96	10.3	8.98	10.4	8.2	7.42	6.11	10.3	8.08	10.1	9.37	10.2
	IFNγ	13.6	9.46	12.5	15.2	13.3	15.3	11.3	7.42	7.72	5.79	1.37	7.07	4.73	6.72	5.48	4.77
	GM-CSF	2.2	2.36	2.39	6.53	1.23	1.94	1.6	2.05	1.94	1.35	1.31	1.96	1.99	2.11	1.1	1.2
Ly6C- Myeloid cells	iNOS	4.45	4.21	6.02	5.04	11	14.9	11.8	4.75	3.15	4.87	1.64	1.79	1.45	3.61	1.66	1.55
	TNFα	25.3	25.3	23.6	34.9	25.9	17	37.2	28.1	16.3	11.5	7.33	11	14.3	17	16.4	14.5
	IFNγ	4.74	3.65	4.34	1.97	6.95	4.56	2.23	3.34	3.14	1.14	3.75	1.18	3.32	2.58	2.89	2.34
	GM-CSF	4.38	6.46	5.45	5.37	8.11	5.34	5.41	4.17	3.49	2.95	6.15	3.16	4.17	3.19	4.38	4.15
CD4+ cells	IL17	79.6	82.3	79.5	90.4	80.2	80.3	80.9	83.5	76.3	76.1	75	74.1	73	74	71.7	73.1
	IFNγ	31.7	31.3	27.8	37	20.1	31.8	31.3	28.5	24.2	13	27.9	19.2	24.6	27.9	24.7	22.6
	GM-CSF	9.9	11.7	13.5	11.1	9.93	10.9	13.2	9.53	11.7	10.3	11.7	7.98	12.9	11.1	10.3	8.85
	FoxP3+	25.4	31.2	28	25.2	24.3	26	27.9	30.7	25.2	25.9	28.8	40.5	24.7	31.6	29.5	37.6
Astrocytes	TNFα	14.2	5.6	6.93	2.47	10.6	7.85	4.35	7.36	2.3	2.49	0.957	2.57	3.28	3.71	2.93	0.916
	GM-CSF	0.118	0.198	0.0602	0.0943	0.345	0.0906	0.176	0.0539	0.168	0.49	0.115	0.262	0.0534	0.0621	0.102	0.231
	iNOS	1.12	0.589	0.852	1.06	2.44	3.31	0.356	0.909	0.783	0.256	0.235	0.304	0.192	0.22	0.189	0.0736

## Sheet: Extended Data Figure 8f
sHB-EGF concentration (pg/ml) serum
vehicle	rmHB-EGF
81.2942	50.4185
99.4975	63.3863
77.871	70.9844
77.7502	96.3696
65.0375	62.111

## Sheet: Extended Data Figure 8g
abundance (% of live)	PBS								HBEGF
B220+CD19+	22.8	27.9	27	26.6	33.1	27.9	34	29.1	27.7	22	29.9	22.3	35.9	30.3	35.6	32.8
Plasma cells	0.503	0.0725	0.308	0.0875	0.19	0.565	0.195	0.105	0.178	0.065	1.96	0.338	0.135	0.133	0.623	10.5
CD4+	11.3	12.5	14.8	14.7	14	14.9	13	16.7	14.2	14.1	6.86	10.9	11.2	11.8	13.4	0.39
CD8+	2.94	1.39	3.92	2.89	3.87	3.35	4.39	4.45	2.09	3.09	1.02	2.05	3.52	2.42	2	0.06
DCs	0.358	0.518	0.415	0.623	0.563	0.588	0.84	0.568	0.268	0.285	0.883	0.505	0.72	0.993	1.23	0.775
Monocytes	6.12	18.8	7.16	6.75	6.75	5.3	4.72	6.54	2.47	4.72	5.42	5.19	5.72	7.05	2.82	4.21
MHCII-Ly6C+Ly6G-	10.3	17.3	19.7	23.1	14.4	13.7	9	18.6	3.72	12.2	24.2	26.3	18	18.9	9.06	20
Neutrophils	13.6	35.5	23.7	25.3	17.2	15.8	11.4	21	5.81	15.2	23.9	25.8	20.1	23.8	9.59	18.3

## Sheet: Extended Data Figure 8h
	frequency (% of parent)	vehicle								rmHB-EGF
Monocytes	CCL-2	0.357	0.953	0.781	0.887	0.376	0.579	0.525	1.05	0.907	1.3	1.05	0.95	0.256	0.998	0.939	0.564
	iNOS	1.48	3.24	1.48	1.77	2.28	3.31	1.18	3.43	1.44	1.95	3.95	2.97	1.57	3.83	5.26	5.7
	TNFα	5.88	5.85	3	4.28	3.84	9.61	5.16	8.67	4.4	2.27	6.38	6.16	3.24	8.11	10.5	10.7
	IFNγ	3.69	4.17	2.86	2.17	2.28	8.07	4.16	9.68	2.72	0.649	2.64	3.23	2.57	4.41	6.21	6.3
	GM-CSF	0.212	0.303	0.19	0.374	0.349	0.286	0.302	0.458	0.297	0.325	0.276	0.396	0.211	0.268	0.259	0.183
Ly6C- Myeloid cells	CCL-2	0.434	0.494	0.634	0.524	0.159	0.594	0.879	0.281	0.482	2.11	0.452	1.09	0.121	0.242	0.352	0.288
	iNOS	0.217	0.84	0.461	0.333	0.319	0.891	0.93	0.701	0.602	1.05	0.527	0.505	0.403	0.726	1.13	0.497
	TNFα	6.67	2.27	3.17	3.33	1.67	6.14	8.58	7.57	4.21	0	2.67	4.97	1.81	2.12	2.88	2.14
	IFNγ	4.39	1.88	2.08	1.43	0.518	4.06	8.37	4.63	1.93	1.05	0.866	3.28	1.17	1.15	1.62	1.07
	GM-CSF	0.488	0.642	0.577	0.524	1.2	0.693	0.62	0.842	0.361	2.11	0.602	0.673	0.403	0.484	0.563	0.235
	Ki67	10.4	10.9	12.2	6.1	4.42	10	13.7	11.5	9.21	10.5	7.38	11.7	7.01	10.2	9.28	9.44
CD4+ cells	IL-17	0.818	0.723	1.41	1.2	1.11	0.85	0.923	1.1	0.882	2.27	1.16	1.16	1.19	0.794	0.699	1.17
	IFNγ	5.79	11.2	4.3	5.85	1.57	4.24	9.62	11.4	5.22	4.01	4.42	5.37	4.42	3.23	5.67	4.04
	FoxP3	14.1	10.8	11.8	10.9	3.1	16.4	15.1	18.4	13.4	7.48	17.8	12.5	7.53	20.5	23.2	23.3
	GM-CSF	0.449	0.529	0.62	0.858	0.478	0.575	1.57	2.01	0.756	0.801	1.19	0.612	0.713	0.338	0.752	0.587
	Ki67	24.9	34.5	23.6	25.4	15	22.5	31	37.5	25.1	22.7	23.9	23.3	20.9	21.2	28	25.4
CD8+ cells	IL-17	6.2	8.24	9.48	7.75	10.1	4.98	4.85	4.76	6.21	17.4	7.38	7.36	7.11	7.57	6.84	6.77
	IFNγ	7.83	8.74	10.8	7.67	6.72	7.96	13.4	13.4	9.3	11.6	7.64	10.5	9.39	4.54	7.35	4.26
	FoxP3	0.0976	0.223	0.246	0.078	0.252	0.0852	0.104	0.335	0.19	0.725	0.26	0.08	0.12	0.0958	0.154	0.279
	GM-CSF	0.0732	0.112	0.0896	0	0.126	0.0639	0.145	0.134	0.108	0	0.13	0.08	0.169	0.128	0.154	0.0872
	Ki67	12.8	18.3	17.5	10.5	15	12.8	14.2	14.2	15.5	13	13.2	15.8	12.6	10.8	14.3	11.6

## Sheet: Extended Data Figure 8i
	CNS
frequency (% of parent)	vehicle						rmHB-EGF
IFNγ	47.9	45.1	58.6	22	26.1	13.6	19.9	16.2	20.2	19	19.5	11.3
IL-17	6.86	5.58	14.8	6.39	10.5	8.97	3.42	5.48	2.94	5.75	7.46	5.91
	Spleen
frequency (% of parent)	vehicle						rmHB-EGF
IFNγ	20.3	19.2	24.8	20	13	18.9	24.4	19.5	16.7	21	13.8	18.1
IL-17	3.09	2.62	3.26	2.79	4.6	2.08	2.5	4.93	3.93	2.99	2.63	2.36
