# Supplementary material for: The astrocyte-produced growth factor HB-EGF limits autoimmune CNS pathology
Source: Nat Immunol. 2024 Feb 26;25(3):432–47. doi: 10.1038/s41590-024-01756-6 (PMC10907300; doi:10.1038/s41590-024-01756-6)
Supplement: Supplementary file 24 — Statistical source data. [file 41590_2024_1756_MOESM24_ESM.xlsx]

## Sheet: Extended Data Figure 9b
CpG features
CpG	Chr	MAPINFO (hg19)	gene	feature	cgi	AHR	HIF1a
cg18722504	5	139712966	HBEGF	3'UTR	open sea	0	0
cg24584094	5	139715476	HBEGF	Body	opensea	0	0
cg06280592	5	139717988	HBEGF	Body	opensea	0	0
cg26306638	5	139722098	HBEGF	Body	shelf	0	0
cg05102281	5	139723385	HBEGF	Body	shelf	0	0
cg25179317	5	139724307	HBEGF	Body	shore	0	0
cg00264129	5	139725093	HBEGF	Body	shore	1	0
cg15636295	5	139725250	HBEGF	Body	shore	0	1
cg01599709	5	139725677	HBEGF	Body	island	0	0
cg05417087	5	139726056	HBEGF	1stExon	island	0	0
cg08245420	5	139726438	HBEGF	TSS1500	shore	0	0
cg20868410	5	139726466	HBEGF	TSS1500	shore	1	0
cg00521255	5	139726689	HBEGF	TSS1500	shore	0	0
cg12622515	5	139727487	HBEGF	TSS1500	shore	1	0
NAWM Glia
CpG	Mean.MS	Mean.NNC	DeltaBeta.raw	DeltaBeta.fitted	logFC	AveExpr	t	P.Value
cg18722504	0.920785	0.921324	-0.000538934	-0.000126396	0.00319547	3.55555	0.0396307	0.968597
cg24584094	0.92826	0.928219	4.13849e-05	-0.00517063	-0.12302	3.70433	-1.45461	0.154081
cg06280592	0.925977	0.910294	0.0156836	0.00935562	0.190159	3.47668	2.2589	0.0297785
cg26306638	0.890807	0.87627	0.0145371	0.012291	0.194389	2.93327	1.53944	0.132077
cg05102281	0.936546	0.922379	0.0141666	0.0103065	0.267571	3.72641	1.98195	0.0548359
cg25179317	0.803953	0.806639	-0.00268599	0.00105225	0.0176663	2.06695	0.151566	0.88034
cg00264129	0.799757	0.778915	0.0208416	0.022986	0.221985	1.90525	1.82005	0.0767247
cg15636295	0.265335	0.200145	0.0651901	0.0724273	0.593405	-1.81679	3.55757	0.00103316
cg01599709	0.0490689	0.0461471	0.00292178	0.00293697	0.0986832	-4.35018	0.896682	0.375598
cg05417087	0.0487283	0.0524146	-0.00368627	-0.00821342	-0.257217	-4.23971	-2.44552	0.0192653
cg08245420	0.0560295	0.0484415	0.00758798	0.0112945	0.300491	-4.22879	2.75288	0.00904676
cg20868410	0.0303481	0.0330781	-0.00273002	-0.0036867	-0.175421	-4.9291	-2.40159	0.0213805
cg00521255	0.122899	0.11291	0.00998971	0.0104842	0.131502	-2.94344	1.10835	0.274757
cg12622515	0.856684	0.841183	0.0155006	-0.00606419	-0.0838521	2.50165	-0.678827	0.501408

## Sheet: Extended Data Figure 9c
Temperature	0%	25%	50%	75%	100%
69.8101	0	0	0	-2.5431e-06	-2.54313e-06
69.8477	0	0.101695	0.0837758	0.102262	0.118324
69.8852	0	0.205594	0.173406	0.205582	0.241168
69.9228	0	0.312157	0.269015	0.310727	0.368757
69.9604	0	0.421651	0.370361	0.418706	0.501216
69.998	0	0.533936	0.476768	0.530566	0.638532
70.0356	0	0.648099	0.587006	0.647024	0.780156
70.0732	0	0.762334	0.699176	0.767944	0.924711
70.1108	0	0.874308	0.811307	0.892385	1.0702
70.1483	0	0.981255	0.921494	1.01844	1.21417
70.1859	0	1.08027	1.02805	1.14333	1.35407
70.2235	0	1.16909	1.12941	1.26377	1.48753
70.2611	0	1.24675	1.22446	1.37674	1.61267
70.2987	0	1.31369	1.31261	1.48008	1.72843
70.3363	0	1.37098	1.39338	1.57257	1.83439
70.3739	0	1.42002	1.46646	1.65374	1.93094
70.4114	0	1.46213	1.53179	1.72374	2.01904
70.449	0	1.49825	1.5894	1.78334	2.10012
70.4866	0	1.5288	1.63942	1.83355	2.17584
70.5242	0	1.55353	1.68187	1.87548	2.24757
70.5618	0	1.57181	1.71671	1.9101	2.31636
70.5994	0	1.58262	1.74376	1.93808	2.38297
70.637	0	1.58414	1.76267	1.95912	2.44722
70.6745	0	1.57437	1.77318	1.9722	2.50821
70.7121	0	1.552	1.77539	1.97601	2.56465
70.7497	0	1.51711	1.76973	1.96947	2.61551
70.7873	0	1.47132	1.75683	1.95195	2.66002
70.8249	0	1.41678	1.73706	1.92339	2.69774
70.8625	0	1.35508	1.7108	1.88447	2.72856
70.9001	0	1.28737	1.67852	1.83646	2.75278
70.9376	0	1.21445	1.64076	1.78113	2.77129
70.9752	0	1.13684	1.59817	1.72033	2.78535
71.0128	0	1.05485	1.55165	1.65569	2.79644
71.0504	0	0.968292	1.50209	1.58833	2.80586
71.088	0	0.876544	1.45025	1.51896	2.81472
71.1256	0	0.779622	1.39708	1.44815	2.8238
71.1632	0	0.678441	1.34353	1.37627	2.83357
71.2007	0	0.574702	1.29065	1.30368	2.84458
71.2383	0	0.470169	1.23925	1.23036	2.85711
71.2759	0	0.366539	1.18985	1.15599	2.87096
71.3135	0	0.265068	1.14226	1.07988	2.88565
71.3511	0	0.166776	1.09592	1.00149	2.90094
71.3887	0	0.0719223	1.04977	0.920331	2.91654
71.4263	0	-0.020457	1.00268	0.835932	2.93201
71.4638	0	-0.112872	0.953316	0.747625	2.94668
71.5014	0	-0.20799	0.90051	0.654864	2.95986
71.539	0	-0.307437	0.843534	0.557673	2.97122
71.5766	0	-0.412168	0.782188	0.456421	2.98096
71.6142	0	-0.522687	0.716718	0.351779	2.98947
71.6518	0	-0.638807	0.647692	0.24467	2.99735
71.6894	0	-0.759776	0.57574	0.13619	3.00526
71.7269	0	-0.884224	0.501424	0.0276159	3.01388
71.7645	0	-1.01037	0.425308	-0.0795848	3.02392
71.8021	0	-1.13644	0.347989	-0.183904	3.03611
71.8397	0	-1.26117	0.269836	-0.284236	3.05109
71.8773	0	-1.38406	0.19103	-0.380068	3.0692
71.9149	0	-1.50504	0.111913	-0.471242	3.09066
71.9525	0	-1.62402	0.0331141	-0.557561	3.11566
71.99	0	-1.741	-0.0445709	-0.638957	3.14432
72.0276	0	-1.85639	-0.120415	-0.715889	3.17644
72.0652	0	-1.97057	-0.193586	-0.788999	3.21214
72.1028	0	-2.08312	-0.263041	-0.858584	3.25215
72.1404	0	-2.19268	-0.32756	-0.924632	3.29748
72.178	0	-2.29757	-0.386035	-0.986636	3.34947
72.2156	0	-2.3966	-0.437854	-1.04372	3.40946
72.2531	0	-2.48887	-0.48274	-1.09481	3.47871
72.2907	0	-2.57361	-0.520485	-1.13875	3.55827
72.3283	0	-2.65019	-0.550919	-1.17418	3.64903
72.3659	0	-2.71817	-0.574094	-1.19956	3.75173
72.4035	0	-2.77767	-0.590088	-1.21328	3.86698
72.4411	0	-2.82956	-0.599014	-1.21398	3.99533
72.4787	0	-2.87501	-0.600848	-1.20058	4.13748
72.5162	0	-2.91517	-0.595581	-1.1724	4.29398
72.5538	0	-2.95114	-0.583359	-1.12941	4.4651
72.5914	0	-2.98388	-0.564153	-1.07195	4.65116
72.629	0	-3.01369	-0.537369	-1.00034	4.85296
72.6666	0	-3.03994	-0.5019	-0.914541	5.07172
72.7042	0	-3.06088	-0.456167	-0.814034	5.30897
72.7418	0	-3.07441	-0.398697	-0.698237	5.56608
72.7793	0	-3.07907	-0.328575	-0.566836	5.84387
72.8169	0	-3.07436	-0.245285	-0.419502	6.14311
72.8545	0	-3.06015	-0.148491	-0.255969	6.46436
72.8921	0	-3.0359	-0.0378418	-0.0758591	6.8083
72.9297	0	-3.0011	0.0869268	0.121572	7.17602
72.9673	0	-2.95572	0.226008	0.337529	7.56894
73.0049	0	-2.89999	0.379674	0.573359	7.9883
73.0424	0	-2.83371	0.548654	0.830686	8.43515
73.08	0	-2.75603	0.734369	1.11133	8.9104
73.1176	0	-2.66556	0.938787	1.41713	9.41478
73.1552	0	-2.56043	1.1643	1.75001	9.94913
73.1928	0	-2.43826	1.41391	2.11229	10.5146
73.2304	0	-2.29654	1.69088	2.50641	11.1122
73.268	0	-2.13335	1.99779	2.93415	11.7426
73.3055	0	-1.94768	2.33577	3.39611	12.4056
73.3431	0	-1.73929	2.70452	3.89184	13.1002
73.3807	0	-1.50874	3.10276	4.42028	13.8254
73.4183	0	-1.25758	3.52848	4.9799	14.5797
73.4559	0	-0.988015	3.97934	5.569	15.3615
73.4935	0	-0.70249	4.45289	6.1855	16.1685
73.5311	0	-0.403416	4.94673	6.8271	16.9985
73.5686	0	-0.093057	5.45876	7.49117	17.8487
73.6062	0	0.226326	5.98688	8.17467	18.7153
73.6438	0	0.552759	6.529	8.87459	19.5941
73.6814	0	0.884865	7.08319	9.58809	20.4813
73.719	0	1.22195	7.64765	10.3124	21.3736
73.7566	0	1.56412	8.22078	11.0452	22.2686
73.7942	0	1.91219	8.80091	11.7844	23.1644
73.8317	0	2.26674	9.38589	12.5282	24.059
73.8693	0	2.62758	9.97323	13.2747	24.9505
73.9069	0	2.99426	10.5605	14.0224	25.8373
73.9445	0	3.36666	11.1458	14.7705	26.7183
73.9821	0	3.7449	11.7288	15.5191	27.5933
74.0197	0	4.12894	12.3099	16.2686	28.4622
74.0573	0	4.51814	12.8904	17.019	29.3245
74.0948	0	4.91136	13.4708	17.7697	30.1788
74.1324	0	5.30682	14.0511	18.5186	31.023
74.17	0	5.70204	14.6297	19.262	31.8532
74.2076	0	6.09342	15.2033	19.9946	32.6641
74.2452	0	6.47594	15.7665	20.7095	33.4481
74.2828	0	6.84355	16.312	21.3977	34.1957
74.3204	0	7.18977	16.8308	22.0482	34.8951
74.3579	0	7.50825	17.3132	22.6496	35.5333
74.3955	0	7.7929	17.749	23.19	36.0957
74.4331	0	8.03824	18.1282	23.6583	36.5678
74.4707	0	8.23982	18.4416	24.0446	36.936
74.5083	0	8.39493	18.6818	24.341	37.1888
74.5459	0	8.50314	18.8437	24.5422	37.3179
74.5835	0	8.56566	18.9244	24.6456	37.3187
74.621	0	8.5846	18.9234	24.6507	37.1903
74.6586	0	8.56254	18.8424	24.5594	36.9354
74.6962	0	8.50237	18.6846	24.3755	36.5599
74.7338	0	8.40739	18.4552	24.1044	36.0725
74.7714	0	8.28145	18.1605	23.7534	35.4836
74.809	0	8.12842	17.8078	23.3305	34.8047
74.8466	0	7.95154	17.4044	22.8443	34.0473
74.8841	0	7.75377	16.9578	22.3031	33.2225
74.9217	0	7.53845	16.4748	21.7147	32.3405
74.9593	0	7.30921	15.9621	21.0866	31.4099
74.9969	0	7.06968	15.4256	20.4258	30.4383
75.0345	0	6.82306	14.8706	19.7386	29.4323
75.0721	0	6.5719	14.3014	19.0306	28.3973
75.1097	0	6.31814	13.7216	18.3066	27.338
75.1472	0	6.06311	13.134	17.5708	26.2584
75.1848	0	5.80728	12.5408	16.8262	25.1617
75.2224	0	5.55046	11.9438	16.0753	24.0509
75.26	0	5.29226	11.345	15.3205	22.9291
75.2976	0	5.03238	10.7463	14.5639	21.7998
75.3352	0	4.77081	10.1493	13.8075	20.6663
75.3728	0	4.50817	9.55606	13.0533	19.5322
75.4103	0	4.24539	8.96819	12.3033	18.4009
75.4479	0	3.98352	8.38771	11.5595	17.2764
75.4855	0	3.7241	7.81697	10.8242	16.1629
75.5231	0	3.46948	7.25842	10.0998	15.0652
75.5607	0	3.22217	6.71423	9.38891	13.9874
75.5983	0	2.98415	6.18648	8.69421	12.9335
75.6359	0	2.75658	5.67727	8.01822	11.9075
75.6734	0	2.53969	5.18844	7.36316	10.9125
75.711	0	2.333	4.7214	6.73065	9.9512
75.7486	0	2.13578	4.27711	6.12163	9.0258
75.7862	0	1.947	3.85626	5.53656	8.13844
75.8238	0	1.76564	3.45935	4.97586	7.29141
75.8614	0	1.59101	3.08673	4.44021	6.4873
75.899	0	1.42296	2.73873	3.9308	5.72906
75.9365	0	1.26202	2.41578	3.4495	5.01985
75.9741	0	1.10938	2.11857	2.99892	4.36271
76.0117	0	0.966585	1.84793	2.58213	3.76028
76.0493	0	0.83491	1.60463	2.2021	3.21447
76.0869	0	0.715383	1.38906	1.86124	2.7261
76.1245	0	0.608793	1.20073	1.56086	2.29456
76.1621	0	0.51546	1.03827	1.30095	1.91767
76.1996	0	0.435202	0.899898	1.08016	1.59205
76.2372	0	0.367516	0.783912	0.895907	1.31345
76.2748	0	0.311563	0.688479	0.744306	1.07701
76.3124	0	0.266295	0.611303	0.620587	0.877473
76.35	0	0.230696	0.5497	0.519772	0.709583
76.3876	0	0.20366	0.500861	0.437392	0.568467
76.4252	0	0.183709	0.46197	0.369774	0.449797
76.4627	0	0.169137	0.43024	0.313913	0.349822
76.5003	0	0.158445	0.403329	0.267523	0.265601
76.5379	0	0.150336	0.379769	0.229151	0.195147
76.5755	0	0.143377	0.358755	0.197895	0.136947
76.6131	0	0.136156	0.339753	0.172949	0.0894478
76.6507	0	0.127755	0.322294	0.153305	0.0510333
76.6883	0	0.117918	0.305839	0.137769	0.0201108
76.7258	0	0.10705	0.289888	0.125253	-0.0046706
76.7634	0	0.0959754	0.274218	0.114953	-0.0242677
76.801	0	0.0856435	0.259062	0.106325	-0.0393364
76.8386	0	0.0769148	0.244996	0.098996	-0.0503913
76.8762	0	0.0702271	0.232403	0.0925908	-0.0580341
76.9138	0	0.0654051	0.221145	0.0869	-0.063038
76.9514	0	0.0617752	0.210727	0.0820851	-0.0661947
76.9889	0	0.0585007	0.20049	0.0783517	-0.0681328
77.0265	0	0.0548748	0.189804	0.0755449	-0.0692226
77.0641	0	0.0502745	0.178316	0.0731372	-0.0696229
77.1017	0	0.044276	0.166248	0.0705662	-0.0692871
77.1393	0	0.0370489	0.154532	0.0676478	-0.0678908
77.1769	0	0.0292926	0.144306	0.0644707	-0.0651436
77.2145	0	0.021836	0.136298	0.0610625	-0.0611465
77.252	0	0.015411	0.130782	0.0573351	-0.056244
77.2896	0	0.010576	0.127713	0.0531996	-0.0508407
77.3272	0	0.00759228	0.126683	0.048591	-0.0454633
77.3648	0	0.00633808	0.126908	0.0433783	-0.0407527
77.4024	0	0.00641479	0.127368	0.0373691	-0.0373064
77.44	0	0.00720123	0.126977	0.030569	-0.0355264
77.4776	0	0.00776547	0.124646	0.0232695	-0.0356569
77.5151	0	0.00725055	0.119468	0.0158469	-0.0378273
77.5527	0	0.00541818	0.111264	0.00867128	-0.041918
77.5903	0	0.00249086	0.100902	0.00205195	-0.0474552
77.6279	0	-0.00124137	0.0900295	-0.00377257	-0.0535428
77.6655	0	-0.00542628	0.0805701	-0.00833703	-0.0589331
77.7031	0	-0.00970684	0.0740536	-0.0110171	-0.0625563
77.7407	0	-0.0139212	0.071134	-0.0115371	-0.0639439
77.7782	0	-0.01815	0.071598	-0.0101375	-0.0631476
77.8158	0	-0.0226522	0.0744862	-0.00750144	-0.0606319
77.8534	0	-0.0277503	0.0784583	-0.00457164	-0.0570813
77.891	0	-0.0335172	0.0822668	-0.00220804	-0.053147
77.9286	0	-0.0396055	0.0848115	-0.00106131	-0.0493839
77.9662	0	-0.0455891	0.0850488	-0.00157173	-0.0461784
78.0038	0	-0.0511796	0.0822282	-0.00377008	-0.0435814
78.0413	0	-0.0561952	0.0762378	-0.00707512	-0.041293
78.0789	0	-0.0607403	0.0676424	-0.01055	-0.0389724
78.1165	0	-0.0650337	0.0575618	-0.0133076	-0.0364622
78.1541	0	-0.0690675	0.0474324	-0.0146551	-0.0336773
78.1917	0	-0.0725587	0.0387263	-0.0140446	-0.0304257
78.2293	0	-0.075118	0.0324092	-0.011248	-0.0265191
78.2669	0	-0.0764978	0.028564	-0.0065057	-0.0218823
78.3044	0	-0.0765997	0.0266643	-0.00042697	-0.0167097
78.342	0	-0.0752369	0.0260504	0.00614627	-0.0115286
78.3796	0	-0.0721398	0.0260794	0.0122531	-0.00685617
78.4172	0	-0.0672395	0.0261437	0.0169973	-0.00291973
78.4548	0	-0.0607733	0.0256997	0.0196868	0.000187382
78.4924	0	-0.0531184	0.0243307	0.0199546	0.00237351
78.53	0	-0.0447177	0.0218221	0.0178429	0.00362663
78.5675	0	-0.0360907	0.0181793	0.0137521	0.00407103
78.6051	0	-0.027681	0.0136501	0.00841744	0.00391051
78.6427	0	-0.0198216	0.00874481	0.00290461	0.00330569
78.6803	0	-0.012903	0.00420694	-0.00156855	0.0023706
78.7179	0	-0.00730524	0.00081909	-0.00397706	0.00124561
78.7555	0	-0.00311303	-0.00076795	-0.00361327	0.000238562
78.7931	0	0	0	0	0

## Sheet: Extended Data Figure 9d
	0%		25%		50%		75%		100%
	Mean	N	Mean	N	Mean	N	Mean	N	Mean	N
AUC	0	240	18.02	240	33.3	240	43.74	240	77.88	240
